# Supplementary material for: Genome-Wide Mining, Characterization, and Development of Microsatellite Markers in Gossypium Species
Source: Sci Rep. 2015 Jun 1;5:10638. doi: 10.1038/srep10638 (PMC4650602; doi:10.1038/srep10638)
Supplement: Supporting Information [file srep10638-s2.xls]

## Sheet: Sheet1
Table S3.Distribution of different motif types in Gossypium species.
Dt			At			G. hirsutum			G. raimondii			G. arboreum
Type	%	Number	Type	%	Number	Type	%	Number	Type	%	Number	Type	%	Number
Total		40904			50105			100290			56937			83160
AAT/ATT	12.8716	5265	AAT/ATT	14.4536	7242	AAT/ATT	14.0363	14077	AT/AT	26.3625	15010	AT/AT	0.29899	24864
AAAAAT/ATTTTT	9.48074	3878	AAAAAT/ATTTTT	10.4421	5232	AAAAAT/ATTTTT	9.9302	9959	AAT/ATT	11.1527	6350	AAT/ATT	0.1269	10553
AT/AT	7.18267	2938	AT/AT	7.00928	3512	AT/AT	7.05853	7079	AAAAAT/ATTTTT	6.77767	3859	AAAAAT/ATTTTT	0.0696729	5794
AAAT/ATTT	5.00196	2046	AAAAT/ATTTT	6.40455	3209	AAAAT/ATTTT	5.53993	5556	AAAT/ATTT	3.51617	2002	A/T	0.0618446	5143
AAG/CTT	4.85283	1985	AATCAG/ATTCTG	5.06137	2536	AAAT/ATTT	4.58171	4595	AAG/CTT	3.5109	1999	AAAAT/ATTTT	0.0441438	3671
AAAAT/ATTTT	4.70125	1923	AAAT/ATTT	4.0016	2005	AAG/CTT	4.29554	4308	AAAAT/ATTTT	3.44943	1964	AATCAG/ATTCTG	0.0318182	2646
AAAAAG/CTTTTT	4.06562	1663	AAAAAG/CTTTTT	3.94971	1979	AAAAAG/CTTTTT	4.0343	4046	AAAAAG/CTTTTT	3.11397	1773	AAAAAG/CTTTTT	0.0272126	2263
AG/CT	3.84803	1574	AAG/CTT	3.91378	1961	AG/CT	3.43803	3448	AG/CT	2.97346	1693	AAAT/ATTT	0.0259139	2155
AAAATT/AATTTT	2.6281	1075	AG/CT	3.03962	1523	AATCAG/ATTCTG	2.91854	2927	A/T	2.89618	1649	AAG/CTT	0.0253848	2111
AC/GT	1.90201	778	AAAATT/AATTTT	2.38898	1197	AAAATT/AATTTT	2.42497	2432	AAAATT/AATTTT	1.8178	1035	AG/CT	0.0210678	1752
ATC/ATG	1.83112	749	A/T	2.02175	1013	AC/GT	1.90946	1915	AATCG/ATTCG	1.80726	1029	AAAATT/AATTTT	0.0158971	1322
ACAT/ATGT	1.65998	679	AC/GT	1.93194	968	A/T	1.71702	1722	AC/GT	1.73174	986	AC/GT	0.0155964	1297
AAAAG/CTTTT	1.61353	660	AATAT/ATATT	1.74234	873	AATAT/ATATT	1.63625	1641	ATC/ATG	1.32954	757	AATAT/ATATT	0.0112314	934
AATCG/ATTCG	1.54508	632	AACAGT/ACTGTT	1.63457	819	ATC/ATG	1.62928	1634	ACAT/ATGT	1.22943	700	AACAGT/ACTGTT	0.0106181	883
AAAATG/ATTTTC	1.54264	631	AAAAG/CTTTT	1.58866	796	AAAAG/CTTTT	1.57743	1582	AAAAG/CTTTT	1.14864	654	AAAAG/CTTTT	0.0102934	856
AAATAT/ATATTT	1.45218	594	AAATT/AATTT	1.50085	752	ACAT/ATGT	1.4488	1453	AAATAT/ATATTT	1.12581	641	AAATT/AATTT	0.00995671	828
AAATT/AATTT	1.4424	590	ATC/ATG	1.43698	720	AAATT/AATTT	1.44581	1450	AATAT/ATATT	1.11702	636	ATC/ATG	0.00975228	811
AATAT/ATATT	1.41795	580	AAATAT/ATATTT	1.23541	619	AAATAT/ATATTT	1.3102	1314	AAAATG/ATTTTC	1.11176	633	AAATAT/ATATTT	0.00805676	670
A/T	1.19548	489	ACAT/ATGT	1.11167	557	AAAATG/ATTTTC	1.17759	1181	AAATT/AATTT	1.03623	590	ACAT/ATGT	0.00747956	622
AAC/GTT	1.12947	462	AAAG/CTTT	1.01387	508	AACAGT/ACTGTT	1.00509	1008	AAC/GTT	0.94666	539	AAAATG/ATTTTC	0.00649351	540
AATT/AATT	1.0488	429	AAAATG/ATTTTC	0.973955	488	AAAG/CTTT	1.00409	1007	AATT/AATT	0.790347	450	AAAG/CTTT	0.00613276	510
AATTAT/AATTAT	1.03168	422	AATT/AATT	0.780361	391	AATTAT/AATTAT	0.887426	890	AAAG/CTTT	0.788591	449	AATT/AATT	0.00548341	456
AAAG/CTTT	0.951007	389	AATTAT/AATTAT	0.774374	388	AATT/AATT	0.882441	885	AAAAAC/GTTTTT	0.772784	440	C/G	0.00543531	452
AAAAAC/GTTTTT	0.911891	373	AAATTT/AAATTT	0.758407	380	AAC/GTT	0.850533	853	AAATTT/AAATTT	0.746439	425	AAATTT/AAATTT	0.00519481	432
AAATTT/AAATTT	0.889889	364	AAAAAC/GTTTTT	0.738449	370	AATCG/ATTCG	0.847542	850	AATTAT/AATTAT	0.7078	403	ACATAT/ATATGT	0.0048581	404
AAAATC/ATTTTG	0.801878	328	ACATAT/ATATGT	0.720487	361	AAATTT/AAATTT	0.817629	820	CCCGG/CCGGG	0.63579	362	AATTAT/AATTAT	0.00467773	389
AACCCT/AGGGTT	0.799433	327	AAC/GTT	0.612713	307	AAAAAC/GTTTTT	0.799681	802	ACATAT/ATATGT	0.598908	341	AAAAAC/GTTTTT	0.00446128	371
ACATAT/ATATGT	0.772541	316	ACAGG/CCTGT	0.556831	279	ACATAT/ATATGT	0.75182	754	AAAATC/ATTTTG	0.58837	335	AAC/GTT	0.00422078	351
AAAACT/AGTTTT	0.721201	295	AAAATC/ATTTTG	0.488973	245	AAAATC/ATTTTG	0.62419	626	AAAACT/AGTTTT	0.570806	325	ACC/GGT	0.00323473	269
AGG/CCT	0.579405	237	ACC/GGT	0.484982	243	ACC/GGT	0.522485	524	AACCCT/AGGGTT	0.470696	268	AATCG/ATTCG	0.00299423	249
ACC/GGT	0.552513	226	AAATGG/ATTTCC	0.427103	214	AAAACT/AGTTTT	0.519493	521	AACAGT/ACTGTT	0.432056	246	AATATT/AATATT	0.0027898	232
AATATT/AATATT	0.493839	202	AATATT/AATATT	0.415128	208	AGG/CCT	0.457673	459	AATATT/AATATT	0.426788	243	ACAGG/CCTGT	0.0026936	224
CCCGG/CCGGG	0.48406	198	AGG/CCT	0.379204	190	AATATT/AATATT	0.453684	455	ACC/GGT	0.425031	242	AAAATC/ATTTTG	0.0026936	224
AAATGG/ATTTCC	0.459613	188	AAAAC/GTTTT	0.337292	169	AAATGG/ATTTCC	0.432745	434	AGG/CCT	0.39693	226	AGG/CCT	0.00253728	211
AAATTG/AATTTC	0.403384	165	AAATTG/AATTTC	0.337292	169	AACCCT/AGGGTT	0.419783	421	AAATTG/AATTTC	0.314383	179	AAATGG/ATTTCC	0.00253728	211
AAAAC/GTTTT	0.378936	155	AATTC/AATTG	0.327313	164	AAATTG/AATTTC	0.351979	353	AAAAC/GTTTT	0.305601	174	AAAAC/GTTTT	0.002405	200
AGC/CTG	0.371602	152	AATCG/ATTCG	0.30935	155	AAAAC/GTTTT	0.348988	350	AAATGG/ATTTCC	0.300332	171	AATTC/AATTG	0.00222463	185
AATTC/AATTG	0.325152	133	AAAACT/AGTTTT	0.301367	151	ACAGG/CCTGT	0.316083	317	AGC/CTG	0.268718	153	AAATTG/AATTTC	0.00215248	179
AAAAGG/CCTTTT	0.317817	130	AATG/ATTC	0.261451	131	AATTC/AATTG	0.311098	312	AAAAGG/CCTTTT	0.251155	143	AATG/ATTC	0.00183983	153
AAGATG/ATCTTC	0.312928	128	ATATC/ATATG	0.249476	125	CCCGG/CCGGG	0.302124	303	ACT/AGT	0.237104	135	CCCGG/CCGGG	0.00175565	146
AACAGT/ACTGTT	0.283591	116	AGC/CTG	0.245484	123	AGC/CTG	0.296141	297	AATG/ATTC	0.221297	126	ATATC/ATATG	0.0016835	140
AATG/ATTC	0.276257	113	AAAAGG/CCTTTT	0.245484	123	AAAAGG/CCTTTT	0.278193	279	AATTC/AATTG	0.219541	125	AGC/CTG	0.00162338	135
ATATC/ATATG	0.271367	111	AAGGGG/CCCCTT	0.23351	117	AATG/ATTC	0.258251	259	AAGATG/ATCTTC	0.219541	125	AAAAGG/CCTTTT	0.00152718	127
AAATTC/AATTTG	0.271367	111	AAAC/GTTT	0.217543	109	ATATC/ATATG	0.250274	251	AAATTC/AATTTG	0.216028	123	AAAACT/AGTTTT	0.0013949	116
ACT/AGT	0.259143	106	AGAGGG/CCCTCT	0.211556	106	AAGATG/ATCTTC	0.245289	246	AAAACG/CGTTTT	0.20549	117	ACACAT/ATGTGT	0.0013468	112
AAAC/GTTT	0.259143	106	AAAACC/GGTTTT	0.199581	100	AAGGGG/CCCCTT	0.231329	232	AAAC/GTTT	0.203734	116	AGAGGG/CCCTCT	0.00133478	111
AAGGGG/CCCCTT	0.24203	99	AAATTC/AATTTG	0.197585	99	AAAC/GTTT	0.226344	227	ATATC/ATATG	0.201978	115	AAGATG/ATCTTC	0.0012987	108
AAAGAG/CTCTTT	0.239585	98	AAGATG/ATCTTC	0.195589	98	AAATTC/AATTTG	0.225346	226	C/G	0.184414	105	AAGGGG/CCCCTT	0.00128668	107
AAAACG/CGTTTT	0.237141	97	ACACAT/ATGTGT	0.191598	96	AAAACC/GGTTTT	0.198425	199	AAGGGG/CCCCTT	0.165095	94	AAAC/GTTT	0.00126263	105
AAAACC/GGTTTT	0.217583	89	CCCGG/CCGGG	0.175631	88	AGAGGG/CCCTCT	0.194436	195	AACAAT/ATTGTT	0.161582	92	AAAACC/GGTTTT	0.0012506	104
AAGAG/CTCTT	0.215138	88	AAAGAG/CTCTTT	0.165652	83	AAAGAG/CTCTTT	0.192442	193	AAAACC/GGTTTT	0.158069	90	AAATTC/AATTTG	0.0012506	104
AACAAT/ATTGTT	0.19558	80	AATTAG/AATTCT	0.165652	83	ACT/AGT	0.186459	187	AAAGAG/CTCTTT	0.156313	89	ACTGAT/AGTATC	0.00121453	101
AGAGGG/CCCTCT	0.185801	76	ACTGAT/AGTATC	0.165652	83	AAGAG/CTCTT	0.171503	172	AGGGG/CCCCT	0.147531	84	AAATAG/ATTTCT	0.00119048	99
AAGAGG/CCTCTT	0.183356	75	AAATAG/ATTTCT	0.157669	79	AAGAGG/CCTCTT	0.166517	167	AAGAG/CTCTT	0.140506	80	AAAGGC/CCTTTG	0.0011544	96
AAATC/ATTTG	0.176022	72	AAGAGG/CCTCTT	0.157669	79	ACACAT/ATGTGT	0.16552	166	ACCCG/CGGGT	0.13875	79	AAAGAG/CTCTTT	0.0011063	92
AAACCC/GGGTTT	0.171132	70	AAGAG/CTCTT	0.151681	76	AAATAG/ATTTCT	0.154552	155	AAGAGG/CCTCTT	0.133481	76	CCGGCG/CCGGCG	0.0010582	88
AAAAGC/CTTTTG	0.163798	67	C/G	0.149686	75	AACAAT/ATTGTT	0.148569	149	AAATC/ATTTG	0.124699	71	AAGAGG/CCTCTT	0.000962001	80
AAATAG/ATTTCT	0.158909	65	ACAGAT/ATCTGT	0.139707	70	AAACCC/GGGTTT	0.143584	144	AGAGGG/CCCTCT	0.122943	70	ACT/AGT	0.000949976	79
AGATAT/ATATCT	0.156464	64	ACT/AGT	0.135715	68	AAATC/ATTTG	0.137601	138	AGAT/ATCT	0.121187	69	AATTAG/AATTCT	0.000949976	79
AACCC/GGGTT	0.151574	62	AATGC/ATTGC	0.129728	65	ACCATC/ATGGTG	0.137601	138	AAATAG/ATTTCT	0.121187	69	ACAGAT/ATCTGT	0.000925926	77
AAATCC/ATTTGG	0.14913	61	AATCTG/AGATTC	0.129728	65	AAAAGC/CTTTTG	0.13461	135	AAACCC/GGGTTT	0.112405	64	AAGAG/CTCTT	0.000913901	76
AAATGC/ATTTGC	0.14424	59	AAAGGG/CCCTTT	0.125736	63	C/G	0.132615	133	AACCC/GGGTT	0.110649	63	AATGC/ATTGC	0.000877826	73
AAAGTG/ACTTTC	0.141795	58	AAGGAG/CCTTCT	0.125736	63	AGATAT/ATATCT	0.128627	129	AAAAGC/CTTTTG	0.110649	63	AACCCT/AGGGTT	0.000877826	73
AAATG/ATTTC	0.136906	56	AAACAT/ATGTTT	0.121744	61	AAAACG/CGTTTT	0.125636	126	ACCGC/CGGTG	0.108892	62	AGATAT/ATATCT	0.000877826	73
ACCATC/ATGGTG	0.136906	56	ACCATC/ATGGTG	0.121744	61	AAAGGG/CCCTTT	0.124639	125	ACCATC/ATGGTG	0.108892	62	AAGGAG/CCTTCT	0.000853776	71
AGAT/ATCT	0.134461	55	AACCCT/AGGGTT	0.119749	60	ACTGAT/AGTATC	0.124639	125	ACCTCC/AGGTGG	0.108892	62	AATCTG/AGATTC	0.000841751	70
ACACAT/ATGTGT	0.134461	55	AAACCC/GGGTTT	0.117753	59	ACCTCC/AGGTGG	0.122644	123	ACACAT/ATGTGT	0.107136	61	AAAGGG/CCCTTT	0.000829726	69
ACCTCC/AGGTGG	0.132016	54	AAAAGC/CTTTTG	0.113761	57	AATTAG/AATTCT	0.119653	120	AAGGAG/CCTTCT	0.10538	60	AGAT/ATCT	0.000817701	68
C/G	0.129572	53	ACCTCC/AGGTGG	0.113761	57	AACCC/GGGTT	0.117659	118	AAAGTG/ACTTTC	0.100111	57	AATAGT/ACTATT	0.000817701	68
ACCCG/CGGGT	0.129572	53	CCGGCG/CCGGCG	0.113761	57	AAATCC/ATTTGG	0.11367	114	AGATAT/ATATCT	0.100111	57	ACCATC/ATGGTG	0.000817701	68
AAAGGG/CCCTTT	0.127127	52	AAATC/ATTTG	0.111765	56	AGAT/ATCT	0.112673	113	AAATG/ATTTC	0.0948417	54	AACAAT/ATTGTT	0.000793651	66
AATGGG/ATTCCC	0.127127	52	AGATAT/ATATCT	0.111765	56	AAACAT/ATGTTT	0.112673	113	AAATCC/ATTTGG	0.0878164	50	AAACAT/ATGTTT	0.000769601	64
ACCGC/CGGTG	0.122237	50	AAAAGT/ACTTTT	0.109769	55	AAGGAG/CCTTCT	0.103699	104	AATCT/AGATT	0.0825474	47	AAAAGC/CTTTTG	0.000757576	63
AGGGG/CCCCT	0.119793	49	AAAGG/CCTTT	0.105778	53	AAAAGT/ACTTTT	0.102702	103	AAAAGT/ACTTTT	0.0825474	47	AAGGT/ACCTT	0.000697451	58
AAACAT/ATGTTT	0.117348	48	AACAAT/ATTGTT	0.105778	53	AAATGC/ATTTGC	0.102702	103	AAAGGG/CCCTTT	0.080791	46	ACCTCC/AGGTGG	0.000685426	57
AATATG/ATATTC	0.114903	47	AATAGT/ACTATT	0.105778	53	ACAGAT/ATCTGT	0.0987137	99	AAATAC/ATTTGT	0.080791	46	AAAGG/CCTTT	0.000661376	55
AATCT/AGATT	0.110014	45	AGAT/ATCT	0.103782	52	CCGGCG/CCGGCG	0.0977166	98	AAATGC/ATTTGC	0.080791	46	AAATGC/ATTTGC	0.000649351	54
AAACC/GGTTT	0.105124	43	AACCC/GGGTT	0.103782	52	AAATG/ATTTC	0.0967195	97	AATGAT/ATCATT	0.0790347	45	AAATAC/ATTTGT	0.000613276	51
AAACAC/GTGTTT	0.105124	43	AATGAT/ATCATT	0.0997904	50	AATCTG/AGATTC	0.0967195	97	AATCAG/ATTCTG	0.0755221	43	AAATC/ATTTG	0.000589226	49
AATATC/ATATTG	0.105124	43	AAACAG/CTGTTT	0.0977946	49	AATGGG/ATTCCC	0.0957224	96	AATATG/ATATTC	0.0737657	42	AACCC/GGGTT	0.000589226	49
AAATAC/ATTTGT	0.102679	42	AAATCT/AGATTT	0.0957988	48	AATGC/ATTGC	0.0947253	95	AAACTT/AAGTTT	0.0720094	41	AATGAT/ATCATT	0.000589226	49
AACAAG/CTTGTT	0.102679	42	AAGAAT/ATTCTT	0.093803	47	AAAGG/CCTTT	0.0937282	94	AAGAAT/ATTCTT	0.0720094	41	AAACAG/CTGTTT	0.000553151	46
AATCAG/ATTCTG	0.102679	42	AAATCC/ATTTGG	0.0918072	46	AATAGT/ACTATT	0.0937282	94	AATGGG/ATTCCC	0.0720094	41	AAAGTG/ACTTTC	0.000529101	44
ATGC/ATGC	0.100235	41	AAAGGC/CCTTTG	0.0878156	44	AAAGTG/ACTTTC	0.091734	92	AAACAT/ATGTTT	0.0702531	40	AAAAGT/ACTTTT	0.000517076	43
AAACTG/AGTTTC	0.100235	41	AAATAC/ATTTGT	0.0878156	44	AAATAC/ATTTGT	0.091734	92	CCG/CGG	0.0684968	39	AAGAAT/ATTCTT	0.000517076	43
AACT/AGTT	0.0977899	40	AAACTT/AAGTTT	0.083824	42	AATGAT/ATCATT	0.091734	92	AACT/AGTT	0.0684968	39	AAATCC/ATTTGG	0.000493025	41
AAAAGT/ACTTTT	0.0977899	40	AAATGC/ATTTGC	0.0818282	41	ACCCG/CGGGT	0.0897398	90	AAAGG/CCTTT	0.0684968	39	AAATCT/AGATTT	0.000493025	41
AAACTT/AAGTTT	0.0977899	40	AATGGC/ATTGCC	0.0818282	41	AATATG/ATATTC	0.0897398	90	AATTAG/AATTCT	0.0684968	39	CCG/CGG	0.000481	40
CCG/CGG	0.088011	36	AGGGGG/CCCCCT	0.0818282	41	AAATCT/AGATTT	0.0847542	85	AGGATG/ATCCTC	0.0684968	39	AAGCTC/AGCTTG	0.000481	40
ATCC/ATGG	0.088011	36	AAATG/ATTTC	0.0798324	40	AAACTT/AAGTTT	0.0837571	84	AACAAG/CTTGTT	0.0667404	38	AAATG/ATTTC	0.000468975	39
AAAGG/CCTTT	0.0855662	35	AAGCTC/AGCTTG	0.0758407	38	AAACC/GGTTT	0.08276	83	AATCTG/AGATTC	0.0667404	38	ACATG/ATGTC	0.000468975	39
AAGGAG/CCTTCT	0.0855662	35	CCG/CGG	0.0738449	37	AAACAC/GTGTTT	0.08276	83	AATGGC/ATTGCC	0.0649841	37	AAACCC/GGGTTT	0.000468975	39
AATGAT/ATCATT	0.0855662	35	AGATGG/ATCTCC	0.0738449	37	AAGAAT/ATTCTT	0.08276	83	AAACC/GGTTT	0.0632278	36	AATGGC/ATTGCC	0.000468975	39
AATTAC/AATTGT	0.0855662	35	ACATG/ATGTC	0.0718491	36	CCG/CGG	0.0787716	79	ACG/CGT	0.0614715	35	AACAT/ATGTT	0.00045695	38
ACG/CGT	0.0806767	33	AATATG/ATATTC	0.0698533	35	AACAAG/CTTGTT	0.0787716	79	AATATC/ATATTG	0.0614715	35	AATATG/ATATTC	0.00045695	38
AAATCT/AGATTT	0.0806767	33	ATGCC/ATGGC	0.0678575	34	AATGGC/ATTGCC	0.0787716	79	ACTGAT/AGTATC	0.0614715	35	AGGGGG/CCCCCT	0.00045695	38
ACTGAT/AGTATC	0.0806767	33	AATTAC/AATTGT	0.0678575	34	AGGGGG/CCCCCT	0.0787716	79	AAACTG/AGTTTC	0.0597151	34	AGGG/CCCT	0.0004329	36
AGAGCC/CTCTGG	0.0806767	33	AAACC/GGTTT	0.0658617	33	AGATGG/ATCTCC	0.0777745	78	AATACT/AGTATT	0.0597151	34	AAACAC/GTGTTT	0.0004329	36
AAAGAT/ATCTTT	0.078232	32	AAACAC/GTGTTT	0.0658617	33	AATTAC/AATTGT	0.0747831	75	AAATCT/AGATTT	0.0579588	33	AATGAG/ATTCTC	0.0004329	36
AATAGT/ACTATT	0.078232	32	AAGGT/ACCTT	0.0638659	32	AATCT/AGATT	0.073786	74	ACAGAT/ATCTGT	0.0579588	33	AGATGG/ATCTCC	0.0004329	36
AATCAT/ATGATT	0.078232	32	AATGAG/ATTCTC	0.0618701	31	AATATC/ATATTG	0.0727889	73	AGAGCC/CTCTGG	0.0579588	33	AAACC/GGTTT	0.000420875	35
AATGGC/ATTGCC	0.078232	32	AAAGAT/ATCTTT	0.0598743	30	ATGC/ATGC	0.0707947	71	AGGGGG/CCCCCT	0.0579588	33	AATTAC/AATTGT	0.000420875	35
AGATGG/ATCTCC	0.078232	32	AAAGTG/ACTTTC	0.0598743	30	ACCGC/CGGTG	0.0688005	69	AATAGT/ACTATT	0.0562025	32	ACCCCC/GGGGGT	0.000420875	35
AAGAAT/ATTCTT	0.0733425	30	AATCAT/ATGATT	0.0598743	30	AAACAG/CTGTTT	0.0668063	67	AATCAT/ATGATT	0.0562025	32	AAACTT/AAGTTT	0.00040885	34
ACTCTC/AGAGTG	0.0733425	30	AACAAG/CTTGTT	0.0578785	29	AAGCTC/AGCTTG	0.0668063	67	AAATGT/ACATTT	0.0544461	31	AATGTG/ACATTC	0.00040885	34
AGGATG/ATCCTC	0.0733425	30	AATGGG/ATTCCC	0.0578785	29	AATCAT/ATGATT	0.0658092	66	AACAT/ATGTT	0.0526898	30	AAAGAT/ATCTTT	0.000396825	33
AATACT/AGTATT	0.0708977	29	ACCCG/CGGGT	0.0558826	28	ACG/CGT	0.064812	65	AATAC/ATTGT	0.0526898	30	AACAAG/CTTGTT	0.000396825	33
AATCTG/AGATTC	0.0708977	29	AAATGT/ACATTT	0.0558826	28	AGGGG/CCCCT	0.064812	65	AATTAC/AATTGT	0.0526898	30	AACAGC/CTGTTG	0.0003848	32
ATCCC/ATGGG	0.068453	28	AAGCTG/AGCTTC	0.0558826	28	ATGCC/ATGGC	0.064812	65	AAACT/AGTTT	0.0509335	29	AAAACG/CGTTTT	0.000372775	31
AACAGC/CTGTTG	0.068453	28	AACAT/ATGTT	0.0538868	27	AAAGAT/ATCTTT	0.0638149	64	AACAGC/CTGTTG	0.0509335	29	AAGCTG/AGCTTC	0.000372775	31
AAGGG/CCCTT	0.0660082	27	AATAC/ATTGT	0.0538868	27	AACT/AGTT	0.0618207	62	ACTCTC/AGAGTG	0.0509335	29	AATAC/ATTGT	0.00036075	30
AGGGGG/CCCCCT	0.0660082	27	AACAGC/CTGTTG	0.0538868	27	ATCC/ATGG	0.0618207	62	ATGC/ATGC	0.0491772	28	ACCCG/CGGGT	0.00036075	30
AATAC/ATTGT	0.0635635	26	AATATC/ATATTG	0.0538868	27	AACAGC/CTGTTG	0.0608236	61	AAACAC/GTGTTT	0.0491772	28	AATCAT/ATGATT	0.00036075	30
AAACTC/AGTTTG	0.0635635	26	AATGTG/ACATTC	0.0538868	27	AAACTG/AGTTTC	0.0598265	60	AGATGG/ATCTCC	0.0491772	28	AACT/AGTT	0.000348725	29
AACTTC/AAGTTG	0.0635635	26	AGGATG/ATCCTC	0.0498952	25	ACTCTC/AGAGTG	0.0598265	60	ATCC/ATGG	0.0474208	27	ATGC/ATGC	0.000348725	29
AAGCTC/AGCTTG	0.0635635	26	AATACT/AGTATT	0.0478994	24	AAAGGC/CCTTTG	0.0588294	59	ACCCC/GGGGT	0.0474208	27	AACAG/CTGTT	0.0003367	28
AAGGTG/ACCTTC	0.0635635	26	AATCAC/ATTGTG	0.0478994	24	AATACT/AGTATT	0.0588294	59	AGGG/CCCT	0.0456645	26	AAATGT/ACATTT	0.000324675	27
ACAGAT/ATCTGT	0.0635635	26	ACTGCT/AGCAGT	0.0478994	24	AATCTC/AGATTG	0.0588294	59	AAGCTC/AGCTTG	0.0456645	26	AATGGG/ATTCCC	0.000324675	27
CCGGCG/CCGGCG	0.0635635	26	ACG/CGT	0.0459036	23	AATGAG/ATTCTC	0.0588294	59	AAGGG/CCCTT	0.0439082	25	AGAGCC/CTCTGG	0.000324675	27
AGGG/CCCT	0.0611187	25	ATGC/ATGC	0.0459036	23	AGGATG/ATCCTC	0.0588294	59	AAAGCC/CTTTGG	0.0439082	25	AATCT/AGATT	0.00031265	26
ACATGC/ATGTGC	0.0611187	25	AAAGC/CTTTG	0.0459036	23	AGAGCC/CTCTGG	0.0568352	57	ACCGCC/CGGTGG	0.0439082	25	AAACTC/AGTTTG	0.00031265	26
AAACT/AGTTT	0.058674	24	AAGGG/CCCTT	0.0459036	23	AAGGG/CCCTT	0.054841	55	AAACCT/AGGTTT	0.0421519	24	AACACC/GGTGTT	0.00031265	26
AAGTGG/ACTTCC	0.058674	24	AATCT/AGATT	0.0459036	23	ATCCC/ATGGG	0.054841	55	AAAGAT/ATCTTT	0.0421519	24	AGGATG/ATCCTC	0.00031265	26
AATTAG/AATTCT	0.0562292	23	AACACC/GGTGTT	0.0459036	23	AATAC/ATTGT	0.0538439	54	ATCCC/ATGGG	0.0403955	23	AAAGC/CTTTG	0.000300625	25
AACAT/ATGTT	0.0537845	22	AGCCTC/AGGCTG	0.0459036	23	AACTTC/AAGTTG	0.0528467	53	AAGGTG/ACCTTC	0.0403955	23	AACATC/ATGTTG	0.000300625	25
AATGAG/ATTCTC	0.0537845	22	ATCCC/ATGGG	0.0439078	22	AAATGT/ACATTT	0.0518496	52	AATCCC/ATTGGG	0.0403955	23	AATACT/AGTATT	0.000300625	25
ACCGCC/CGGTGG	0.0537845	22	AACCTG/AGGTTC	0.0439078	22	AACAT/ATGTT	0.0508525	51	AAACTC/AGTTTG	0.0386392	22	ACTGCT/AGCAGT	0.000300625	25
AATGC/ATTGC	0.0513397	21	AACTTC/AAGTTG	0.0439078	22	ACATG/ATGTC	0.0498554	50	AACCCC/GGGGTT	0.0386392	22	AATC/ATTG	0.0002886	24
AAACCT/AGGTTT	0.0513397	21	ACCCCC/GGGGGT	0.0439078	22	AAGCTG/AGCTTC	0.0498554	50	AAGCAT/ATGCTT	0.0386392	22	AACCCC/GGGGTT	0.0002886	24
AAAGTT/AACTTT	0.0513397	21	ACTCTC/AGAGTG	0.0439078	22	AATGTG/ACATTC	0.0498554	50	ACCCTC/AGGGTG	0.0386392	22	AAGCAG/CTGCTT	0.0002886	24
AACCCC/GGGGTT	0.0513397	21	AGATGC/ATCTGC	0.0439078	22	ACATGC/ATGTGC	0.0498554	50	AATCC/ATTGG	0.0368829	21	AAGTCG/ACTTCG	0.0002886	24
AATGTG/ACATTC	0.0513397	21	AGCCTG/AGGCTC	0.0439078	22	AGGG/CCCT	0.0488583	49	AATCAC/ATTGTG	0.0368829	21	AATATC/ATATTG	0.0002886	24
AATTCC/AATTGG	0.0513397	21	ATCATG/ATCATG	0.0439078	22	AAACTC/AGTTTG	0.0488583	49	AATCTC/AGATTG	0.0368829	21	ACCGCC/CGGTGG	0.0002886	24
AGATGC/ATCTGC	0.0513397	21	AACATC/ATGTTG	0.041912	21	AAAGC/CTTTG	0.0478612	48	AATTCC/AATTGG	0.0368829	21	ACG/CGT	0.000276575	23
AATC/ATTG	0.048895	20	AAGCAT/ATGCTT	0.041912	21	AAACCT/AGGTTT	0.0478612	48	ACCAGC/CTGGTG	0.0368829	21	ACTC/AGTG	0.000276575	23
ACCCC/GGGGT	0.048895	20	AATAGG/ATTCCT	0.041912	21	AGATGC/ATCTGC	0.0478612	48	AATGG/ATTCC	0.0351265	20	AAACCT/AGGTTT	0.000276575	23
AATGCC/ATTGGC	0.048895	20	AGGG/CCCT	0.0399162	20	AAAGTT/AACTTT	0.045867	46	AGAGG/CCTCT	0.0351265	20	AAACTG/AGTTTC	0.000276575	23
ATCCCC/ATGGGG	0.048895	20	AAACCT/AGGTTT	0.0399162	20	AACACC/GGTGTT	0.0448699	45	AAACAG/CTGTTT	0.0351265	20	AATCTC/AGATTG	0.000276575	23
CCCGGG/CCCGGG	0.048895	20	AATCTC/AGATTG	0.0399162	20	AACCCC/GGGGTT	0.0448699	45	AACATT/AATGTT	0.0351265	20	ACATGC/ATGTGC	0.000276575	23
AAAGC/CTTTG	0.0464502	19	ACATGC/ATGTGC	0.0399162	20	ATCCCC/ATGGGG	0.0438728	44	AATGAG/ATTCTC	0.0351265	20	ATCC/ATGG	0.000252525	21
AGAGG/CCTCT	0.0464502	19	AATC/ATTG	0.0379204	19	AATC/ATTG	0.0428757	43	AATGTG/ACATTC	0.0351265	20	AAGGG/CCCTT	0.000252525	21
AAAGTC/ACTTTG	0.0464502	19	ATCC/ATGG	0.0379204	19	AAACT/AGTTT	0.0428757	43	ATCCCC/ATGGGG	0.0351265	20	AACATT/AATGTT	0.000252525	21
AAATGT/ACATTT	0.0464502	19	AAAACG/CGTTTT	0.0379204	19	AAGGTG/ACCTTC	0.0418786	42	AACTC/AGTTG	0.0333702	19	AAGCAT/ATGCTT	0.000252525	21
AACCAC/GGTTGT	0.0464502	19	AACCCC/GGGGTT	0.0379204	19	AAGTGG/ACTTCC	0.0418786	42	AACATC/ATGTTG	0.0333702	19	AATAGG/ATTCCT	0.000252525	21
AAGCTG/AGCTTC	0.0464502	19	ACCGCC/CGGTGG	0.0379204	19	AATCAC/ATTGTG	0.0418786	42	ACGGGC/CCCGTG	0.0333702	19	AATCAC/ATTGTG	0.000252525	21
AATCCC/ATTGGG	0.0464502	19	AACT/AGTT	0.0359246	18	ACCCCC/GGGGGT	0.0418786	42	ACTGCT/AGCAGT	0.0333702	19	ACCCTC/AGGGTG	0.000252525	21
AATCTC/AGATTG	0.0464502	19	ACTC/AGTG	0.0359246	18	ACCGCC/CGGTGG	0.0418786	42	AAAGC/CTTTG	0.0316139	18	AACCTG/AGGTTC	0.0002405	20
ACCAGC/CTGGTG	0.0464502	19	AAACTC/AGTTTG	0.0359246	18	AATTCC/AATTGG	0.0408814	41	AATGT/ACATT	0.0316139	18	ACCACG/CGTGGT	0.0002405	20
ACTGCC/AGTGGC	0.0464502	19	AAACTG/AGTTTC	0.0359246	18	ACTGCT/AGCAGT	0.0408814	41	AAGCAG/CTGCTT	0.0316139	18	ATGCC/ATGGC	0.000228475	19
AGAGAT/ATCTCT	0.0464502	19	AAAGAC/CTTTGT	0.0359246	18	AACATT/AATGTT	0.0398843	40	AAGCTG/AGCTTC	0.0316139	18	ACTCCT/AGGAGT	0.000228475	19
AATCC/ATTGG	0.0440055	18	AACATT/AATGTT	0.0359246	18	ACTGCC/AGTGGC	0.0388872	39	ATATGC/ATATGC	0.0316139	18	ATCATG/ATCATG	0.000228475	19
AACACC/GGTGTT	0.0440055	18	AACTCC/AGTTGG	0.0359246	18	AAGCAG/CTGCTT	0.0378901	38	AATC/ATTG	0.0298576	17	AAACT/AGTTT	0.00021645	18
AAGCAG/CTGCTT	0.0440055	18	AAGCAG/CTGCTT	0.0359246	18	AAGCAT/ATGCTT	0.0378901	38	AAAGGC/CCTTTG	0.0298576	17	AAAGT/ACTTT	0.00021645	18
AACATT/AATGTT	0.0415607	17	ACTCCT/AGGAGT	0.0359246	18	AATAGG/ATTCCT	0.0378901	38	AACACC/GGTGTT	0.0298576	17	ACCTC/AGGTG	0.00021645	18
AATCAC/ATTGTG	0.0415607	17	ACTGCC/AGTGGC	0.0359246	18	AATGCC/ATTGGC	0.0378901	38	AACTTC/AAGTTG	0.0298576	17	AAAGAC/CTTTGT	0.00021645	18
ACCCTC/AGGGTG	0.0415607	17	AGAGCC/CTCTGG	0.0359246	18	ACCAGC/CTGGTG	0.0378901	38	AAGTGG/ACTTCC	0.0298576	17	AACTTC/AAGTTG	0.00021645	18
ACTCCT/AGGAGT	0.0415607	17	ATATCC/ATATGG	0.0359246	18	AATCC/ATTGG	0.036893	37	ACCGTC/ACGGTG	0.0298576	17	AATACC/ATTGGT	0.00021645	18
AATGT/ACATT	0.039116	16	ATCCCC/ATGGGG	0.0359246	18	AACATC/ATGTTG	0.036893	37	ATGCCC/ATGGGC	0.0298576	17	AATGCC/ATTGGC	0.00021645	18
ACGGGC/CCCGTG	0.039116	16	AAACT/AGTTT	0.0339287	17	AACCAC/GGTTGT	0.036893	37	AACC/GGTT	0.0281012	16	ACTCCC/AGTGGG	0.00021645	18
ATGCCC/ATGGGC	0.039116	16	AAGTCG/ACTTCG	0.0339287	17	ACTCCT/AGGAGT	0.036893	37	ACCC/GGGT	0.0281012	16	ACTGCC/AGTGGC	0.00021645	18
AACC/GGTT	0.0366712	15	AATGCC/ATTGGC	0.0339287	17	AAGGT/ACCTT	0.0358959	36	AATAG/ATTCT	0.0281012	16	AGCATC/ATGCTG	0.00021645	18
AATGG/ATTCC	0.0366712	15	AATTCC/AATTGG	0.0339287	17	AATCCC/ATTGGG	0.0358959	36	AATGC/ATTGC	0.0281012	16	AGCCGG/CCGGCT	0.00021645	18
AAGCAT/ATGCTT	0.0366712	15	ACACCC/GGGTGT	0.0339287	17	AGAGAT/ATCTCT	0.0358959	36	ACTAT/AGTAT	0.0281012	16	AGCCTG/AGGCTC	0.00021645	18
ACAGAG/CTCTGT	0.0366712	15	ACCAGC/CTGGTG	0.0339287	17	AGCCTC/AGGCTG	0.0358959	36	ACTGCC/AGTGGC	0.0281012	16	ATATCC/ATATGG	0.00021645	18
ACCCCC/GGGGGT	0.0366712	15	ACTCGG/AGTCCG	0.0339287	17	AAAGCC/CTTTGG	0.0348988	35	AACAC/GTGTT	0.0263449	15	ATCCCC/ATGGGG	0.00021645	18
ACCGTC/ACGGTG	0.0366712	15	AACAG/CTGTT	0.0319329	16	AAAGTC/ACTTTG	0.0348988	35	AGATG/ATCTC	0.0263449	15	ATCCC/ATGGG	0.000204425	17
ACGATG/ATCGTC	0.0366712	15	ACCGC/CGGTG	0.0319329	16	ACCCTC/AGGGTG	0.0348988	35	AAAGTC/ACTTTG	0.0263449	15	AAGGTG/ACCTTC	0.000204425	17
ACTATC/AGTGAT	0.0366712	15	AACCAC/GGTTGT	0.0319329	16	AGCCTG/AGGCTC	0.0348988	35	ACAGAG/CTCTGT	0.0263449	15	ACACCC/GGGTGT	0.000204425	17
AACCT/AGGTT	0.0342265	14	AACTTG/AAGTTC	0.0319329	16	ACTC/AGTG	0.0339017	34	ACATGC/ATGTGC	0.0263449	15	ACTCGG/AGTCCG	0.000204425	17
ACATC/ATGTG	0.0342265	14	AAGGCT/AGCCTT	0.0319329	16	ACCCC/GGGGT	0.0329046	33	ACTCCT/AGGAGT	0.0263449	15	AGAGAT/ATCTCT	0.000204425	17
ACTAT/AGTAT	0.0342265	14	AATGGT/ACCATT	0.0319329	16	AGAGG/CCTCT	0.0329046	33	AGCCCG/CGGGCT	0.0263449	15	AGATGC/ATCTGC	0.000204425	17
AGATC/ATCTG	0.0342265	14	ACCCTC/AGGGTG	0.0319329	16	AACCTG/AGGTTC	0.0319075	32	AAGG/CCTT	0.0245886	14	AGCCTC/AGGCTG	0.000204425	17
AAAGCC/CTTTGG	0.0342265	14	AGCAGG/CCTGCT	0.0319329	16	AATGGT/ACCATT	0.0319075	32	ACTC/AGTG	0.0245886	14	AGGGAT/ATCCCT	0.000204425	17
AACATG/ATGTTC	0.0342265	14	AGCATC/ATGCTG	0.0319329	16	ACTCGG/AGTCCG	0.0319075	32	AACCAC/GGTTGT	0.0245886	14	AACC/GGTT	0.0001924	16
AATAGG/ATTCCT	0.0342265	14	AACAC/GTGTT	0.0299371	15	ATATCC/ATATGG	0.0319075	32	AACTTG/AAGTTC	0.0245886	14	AACTC/AGTTG	0.0001924	16
AGGGAT/ATCCCT	0.0342265	14	AAAGCC/CTTTGG	0.0299371	15	AACC/GGTT	0.0309104	31	AATGGT/ACCATT	0.0245886	14	AACCAG/CTGGTT	0.0001924	16
ACTC/AGTG	0.0317817	13	AACCTC/AGGTTG	0.0299371	15	AATGT/ACATT	0.0299133	30	ACCCCC/GGGGGT	0.0245886	14	AAGGCT/AGCCTT	0.0001924	16
AATAG/ATTCT	0.0317817	13	AAGGTG/ACCTTC	0.0299371	15	AGATG/ATCTC	0.0299133	30	ACTCGG/AGTCCG	0.0245886	14	AAGTAG/ACTTCT	0.0001924	16
AGATG/ATCTC	0.0317817	13	AAGTGG/ACTTCC	0.0299371	15	AACCTC/AGGTTG	0.0299133	30	AGATC/ATCTG	0.0228323	13	AAGTGG/ACTTCC	0.0001924	16
ATGCC/ATGGC	0.0317817	13	AATCCC/ATTGGG	0.0299371	15	AACTCC/AGTTGG	0.0299133	30	AGCAGG/CCTGCT	0.0228323	13	AATCCC/ATTGGG	0.0001924	16
AACATC/ATGTTG	0.0317817	13	ACAGGC/CCTGTG	0.0299371	15	AGCAGG/CCTGCT	0.0299133	30	AGCCAT/ATGGCT	0.0228323	13	AATGGT/ACCATT	0.0001924	16
AACCTC/AGGTTG	0.0317817	13	ACTCCC/AGTGGG	0.0299371	15	AGCATC/ATGCTG	0.0299133	30	AGCCTG/AGGCTC	0.0228323	13	ACCAGC/CTGGTG	0.0001924	16
AAGACT/AGTCTT	0.0317817	13	AGAGAT/ATCTCT	0.0299371	15	AACAG/CTGTT	0.0289161	29	AGGCGG/CCGCCT	0.0228323	13	AGAGG/CCTCT	0.000180375	15
AATGAC/ATTGTC	0.0317817	13	AGCCCG/CGGGCT	0.0299371	15	AAAGAC/CTTTGT	0.0289161	29	CCCGGG/CCCGGG	0.0228323	13	AACTTG/AAGTTC	0.000180375	15
AATGGT/ACCATT	0.0317817	13	AGGCGG/CCGCCT	0.0299371	15	AACTTG/AAGTTC	0.0289161	29	ACAG/CTGT	0.0210759	12	AATTCC/AATTGG	0.000180375	15
ACCTCT/AGAGGT	0.0317817	13	AACC/GGTT	0.0279413	14	AGCCCG/CGGGCT	0.0289161	29	ACATC/ATGTG	0.0210759	12	ACTCTC/AGAGTG	0.000180375	15
ACTCGG/AGTCCG	0.0317817	13	AATCC/ATTGG	0.0279413	14	ACATC/ATGTG	0.027919	28	AGAGC/CTCTG	0.0210759	12	AGCGGC/CCGCTG	0.000180375	15
ACTGCT/AGCAGT	0.0317817	13	AGATG/ATCTC	0.0279413	14	ACACCC/GGGTGT	0.027919	28	AACATG/ATGTTC	0.0210759	12	AGGCAT/ATGCCT	0.000180375	15
AGCAGG/CCTGCT	0.0317817	13	AACCAG/CTGGTT	0.0279413	14	ACAGAG/CTCTGT	0.027919	28	AACTCC/AGTTGG	0.0210759	12	ATCGGC/ATGCCG	0.000180375	15
AGCCTG/AGGCTC	0.0317817	13	ACCACT/AGTGGT	0.0279413	14	ACCACT/AGTGGT	0.027919	28	AATGCC/ATTGGC	0.0210759	12	ACCGC/CGGTG	0.00016835	14
AGGCGG/CCGCCT	0.0317817	13	AGGCAT/ATGCCT	0.0279413	14	ACGATG/ATCGTC	0.027919	28	ACATGG/ATGTCC	0.0210759	12	AAAGCC/CTTTGG	0.00016835	14
ATATCC/ATATGG	0.0317817	13	ACATC/ATGTG	0.0259455	13	AGCCAT/ATGGCT	0.027919	28	ACCACT/AGTGGT	0.0210759	12	AAAGTC/ACTTTG	0.00016835	14
AAACAG/CTGTTT	0.029337	12	ACCCC/GGGGT	0.0259455	13	AGGCGG/CCGCCT	0.027919	28	AGAGAT/ATCTCT	0.0210759	12	AACTCC/AGTTGG	0.00016835	14
AAAGGC/CCTTTG	0.029337	12	ACCTC/AGGTG	0.0259455	13	AGGGAT/ATCCCT	0.027919	28	AGAGGC/CCTCTG	0.0210759	12	AGCCAT/ATGGCT	0.00016835	14
AAATCG/ATTTCG	0.029337	12	AGAGG/CCTCT	0.0259455	13	ATCATG/ATCATG	0.027919	28	AGCCCC/CTGGGG	0.0210759	12	ATATGC/ATATGC	0.00016835	14
AATACC/ATTGGT	0.029337	12	AGGGG/CCCCT	0.0259455	13	AACATG/ATGTTC	0.0269219	27	AGCCTC/AGGCTG	0.0210759	12	AACAC/GTGTT	0.000156325	13
ACCACT/AGTGGT	0.029337	12	AACATG/ATGTTC	0.0259455	13	AACAC/GTGTT	0.0259248	26	AGCTCC/AGCTGG	0.0210759	12	AATAG/ATTCT	0.000156325	13
AGCCAT/ATGGCT	0.029337	12	AATCCT/AGGATT	0.0259455	13	AACCT/AGGTT	0.0259248	26	ATATCC/ATATGG	0.0210759	12	ACATGG/ATGTCC	0.000156325	13
AGCCCG/CGGGCT	0.029337	12	AGCCAT/ATGGCT	0.0259455	13	ACTATC/AGTGAT	0.0259248	26	AAGT/ACTT	0.0193196	11	AGATCC/ATCTGG	0.000156325	13
AGCCTC/AGGCTG	0.029337	12	AACTC/AGTTG	0.0239497	12	ATATGC/ATATGC	0.0259248	26	ACCTC/AGGTG	0.0193196	11	AGCAGG/CCTGCT	0.000156325	13
ATATGC/ATATGC	0.029337	12	AAAGTT/AACTTT	0.0239497	12	AAAGT/ACTTT	0.0249277	25	AATAGG/ATTCCT	0.0193196	11	AGCCCC/CTGGGG	0.000156325	13
AACTC/AGTTG	0.0268922	11	ACACGC/CGTGTG	0.0239497	12	AAGGCT/AGCCTT	0.0249277	25	AATCCT/AGGATT	0.0193196	11	AGGCGG/CCGCCT	0.000156325	13
AACCCG/CGGGTT	0.0268922	11	ACAGTC/ACTGTG	0.0239497	12	AATACC/ATTGGT	0.0249277	25	ACGATG/ATCGTC	0.0193196	11	AAAGCT/AGCTTT	0.0001443	12
AAGTCC/ACTTGG	0.0268922	11	AGAGGC/CCTCTG	0.0239497	12	AATCCT/AGGATT	0.0249277	25	ACTATC/AGTGAT	0.0193196	11	AACCAC/GGTTGT	0.0001443	12
AATCCT/AGGATT	0.0268922	11	ATATGC/ATATGC	0.0239497	12	ACTCCC/AGTGGG	0.0249277	25	AGCTCG/AGCTCG	0.0193196	11	AACTCG/AGTTCG	0.0001443	12
ACCACG/CGTGGT	0.0268922	11	AATGT/ACATT	0.0219539	11	AGGCAT/ATGCCT	0.0249277	25	AGGGAT/ATCCCT	0.0193196	11	AATCCT/AGGATT	0.0001443	12
ACCATG/ATGGTC	0.0268922	11	ACTCC/AGTGG	0.0219539	11	ATGCCC/ATGGGC	0.0249277	25	AAGCC/CTTGG	0.0175633	10	AATGCT/AGCATT	0.0001443	12
AGCATC/ATGCTG	0.0268922	11	AAAGTC/ACTTTG	0.0219539	11	CCCGGG/CCCGGG	0.0249277	25	AGCAT/ATGCT	0.0175633	10	ACAGAG/CTCTGT	0.0001443	12
AGCTCC/AGCTGG	0.0268922	11	AAGTAG/ACTTCT	0.0219539	11	AATAG/ATTCT	0.0239306	24	AAAGTT/AACTTT	0.0175633	10	ACAGCC/CTGTGG	0.0001443	12
ACAG/CTGT	0.0244475	10	ACAGCC/CTGTGG	0.0219539	11	AGATC/ATCTG	0.0239306	24	AACCTG/AGGTTC	0.0175633	10	ACCACT/AGTGGT	0.0001443	12
AAAGT/ACTTT	0.0244475	10	ACCACG/CGTGGT	0.0219539	11	ACCACG/CGTGGT	0.0239306	24	AAGCCC/CTTGGG	0.0175633	10	ACCCAG/CTGGGT	0.0001443	12
ACCAT/ATGGT	0.0244475	10	ACCCAG/CTGGGT	0.0219539	11	ACCTCT/AGAGGT	0.0239306	24	AATACC/ATTGGT	0.0175633	10	ACTATC/AGTGAT	0.0001443	12
ACTCC/AGTGG	0.0244475	10	ACGATG/ATCGTC	0.0219539	11	AGCTCC/AGCTGG	0.0239306	24	ACACCC/GGGTGT	0.0175633	10	CCCGGG/CCCGGG	0.0001443	12
AAAGCT/AGCTTT	0.0244475	10	AGATCC/ATCTGG	0.0219539	11	ACAG/CTGT	0.0229335	23	ACAGCC/CTGTGG	0.0175633	10	ACCCC/GGGGT	0.000132275	11
AACACT/AGTGTT	0.0244475	10	AGCTCC/AGCTGG	0.0219539	11	AACTC/AGTTG	0.0229335	23	ACCACG/CGTGGT	0.0175633	10	AGATC/ATCTG	0.000132275	11
AACTTG/AAGTTC	0.0244475	10	AGGGAT/ATCCCT	0.0219539	11	AATGG/ATTCC	0.0229335	23	ACCTGC/AGGTGC	0.0175633	10	AGATG/ATCTC	0.000132275	11
AAGTAG/ACTTCT	0.0244475	10	AGGGGC/CCCCTG	0.0219539	11	ACTAT/AGTAT	0.0229335	23	AGCATC/ATGCTG	0.0175633	10	AAAGTT/AACTTT	0.000132275	11
AATGCT/AGCATT	0.0244475	10	AAGG/CCTT	0.0199581	10	AACCAG/CTGGTT	0.0229335	23	AACCT/AGGTT	0.0158069	9	AACCTC/AGGTTG	0.000132275	11
ACACTC/AGTGTG	0.0244475	10	ACAG/CTGT	0.0199581	10	AAGCAC/CTTGTG	0.0229335	23	AAGAT/ATCTT	0.0158069	9	AAGATC/ATCTTG	0.000132275	11
ACATCT/AGATGT	0.0244475	10	AAAGT/ACTTT	0.0199581	10	AATGAC/ATTGTC	0.0229335	23	ACATG/ATGTC	0.0158069	9	AAGCCC/CTTGGG	0.000132275	11
ACATGG/ATGTCC	0.0244475	10	AGATC/ATCTG	0.0199581	10	AGAGGC/CCTCTG	0.0229335	23	ACCAT/ATGGT	0.0158069	9	AATAGC/ATTGCT	0.000132275	11
ACTGAG/AGTCTC	0.0244475	10	AACTAG/AGTTCT	0.0199581	10	AAGG/CCTT	0.0219364	22	ACTCG/AGTCG	0.0158069	9	ACACGC/CGTGTG	0.000132275	11
AGGCAT/ATGCCT	0.0244475	10	AACTCG/AGTTCG	0.0199581	10	ACCTC/AGGTG	0.0219364	22	AGCCC/CTGGG	0.0158069	9	ACAGTC/ACTGTG	0.000132275	11
AAGG/CCTT	0.0220027	9	AAGATC/ATCTTG	0.0199581	10	AAGTCG/ACTTCG	0.0219364	22	AGCCT/AGGCT	0.0158069	9	ACGATG/ATCGTC	0.000132275	11
AACAC/GTGTT	0.0220027	9	AAGCAC/CTTGTG	0.0199581	10	AATAGC/ATTGCT	0.0219364	22	AAAGCT/AGCTTT	0.0158069	9	ACAG/CTGT	0.00012025	10
ACATG/ATGTC	0.0220027	9	AAGTCC/ACTTGG	0.0199581	10	AATGCT/AGCATT	0.0219364	22	AACTGC/AGTTGC	0.0158069	9	AACCT/AGGTT	0.00012025	10
ACTCG/AGTCG	0.0220027	9	AATAGC/ATTGCT	0.0199581	10	ACAGCC/CTGTGG	0.0219364	22	AAGTAT/ACTTAT	0.0158069	9	AATGT/ACATT	0.00012025	10
AACCTG/AGGTTC	0.0220027	9	AATGAC/ATTGTC	0.0199581	10	ACCATG/ATGGTC	0.0219364	22	AATCCG/ATTCGG	0.0158069	9	ACATC/ATGTG	0.00012025	10
AACTCC/AGTTGG	0.0220027	9	ACATGG/ATGTCC	0.0199581	10	ACTCC/AGTGG	0.0209393	21	AATGAC/ATTGTC	0.0158069	9	ACTCG/AGTCG	0.00012025	10
AACTCG/AGTTCG	0.0220027	9	ACCATG/ATGGTC	0.0199581	10	AAAGCT/AGCTTT	0.0209393	21	ACACTC/AGTGTG	0.0158069	9	AACATG/ATGTTC	0.00012025	10
AAGCAC/CTTGTG	0.0220027	9	ACCTCT/AGAGGT	0.0199581	10	AAATCG/ATTTCG	0.0209393	21	ACCATG/ATGGTC	0.0158069	9	AAGACG/CGTCTT	0.00012025	10
AATAGC/ATTGCT	0.0220027	9	ACTATC/AGTGAT	0.0199581	10	AACCCG/CGGGTT	0.0209393	21	ACCTCT/AGAGGT	0.0158069	9	ACACAG/CTGTGT	0.00012025	10
AATTGC/AATTGC	0.0220027	9	AATAG/ATTCT	0.0179623	9	AAGTAG/ACTTCT	0.0209393	21	AGGCAT/ATGCCT	0.0158069	9	ACACTC/AGTGTG	0.00012025	10
ACACCC/GGGTGT	0.0220027	9	ACCAG/CTGGT	0.0179623	9	AAGTCC/ACTTGG	0.0209393	21	AGGGGC/CCCCTG	0.0158069	9	ACCTCT/AGAGGT	0.00012025	10
ACAGCC/CTGTGG	0.0220027	9	ACTCG/AGTCG	0.0179623	9	ACAGGC/CCTGTG	0.0209393	21	AACCAT/ATGGTT	0.0140506	8	ACTCAG/AGTCTG	0.00012025	10
ACAGTG/ACTGTC	0.0220027	9	AAAGCT/AGCTTT	0.0179623	9	ACATGG/ATGTCC	0.0209393	21	AACCTC/AGGTTG	0.0140506	8	ACTGAG/AGTCTC	0.00012025	10
ACCTGC/AGGTGC	0.0220027	9	AACCAT/ATGGTT	0.0179623	9	ACCTCG/AGGTCG	0.0209393	21	AACTGT/ACAGTT	0.0140506	8	AGAGGC/CCTCTG	0.00012025	10
ACTCCC/AGTGGG	0.0220027	9	AACCTT/AAGGTT	0.0179623	9	ACGGGC/CCCGTG	0.0209393	21	AAGATT/AATCTT	0.0140506	8	ATGCCC/ATGGGC	0.00012025	10
AGAGGC/CCTCTG	0.0220027	9	AACTGT/ACAGTT	0.0179623	9	ACTGAG/AGTCTC	0.0209393	21	AAGGAT/ATCCTT	0.0140506	8	AAGG/CCTT	0.000108225	9
AGCCCC/CTGGGG	0.0220027	9	AAGACG/CGTCTT	0.0179623	9	AACTCG/AGTTCG	0.0199422	20	AATGCT/AGCATT	0.0140506	8	AAGCC/CTTGG	0.000108225	9
AGCGGC/CCGCTG	0.0220027	9	AAGGGC/CCCTTG	0.0179623	9	AAGATC/ATCTTG	0.0199422	20	ACACGC/CGTGTG	0.0140506	8	AATCC/ATTGG	0.000108225	9
AGCTCG/AGCTCG	0.0220027	9	AATACC/ATTGGT	0.0179623	9	AAGGGC/CCCTTG	0.0199422	20	ACTCCC/AGTGGG	0.0140506	8	AGGGG/CCCCT	0.000108225	9
AGGGGC/CCCCTG	0.0220027	9	ACAGAG/CTCTGT	0.0179623	9	AGGGGC/CCCCTG	0.0199422	20	AGCATG/ATGCTC	0.0140506	8	AACACT/AGTGTT	0.000108225	9
ATCGCC/ATGGCG	0.0220027	9	ACATCT/AGATGT	0.0179623	9	ACTCG/AGTCG	0.0189451	19	AGGC/CCTG	0.0122943	7	AACTAC/AGTTGT	0.000108225	9
AACTG/AGTTC	0.019558	8	ACCCAT/ATGGGT	0.0179623	9	ACACGC/CGTGTG	0.0189451	19	AAAGT/ACTTT	0.0122943	7	AACTGT/ACAGTT	0.000108225	9
AAGCC/CTTGG	0.019558	8	ACGCAG/CGTCTG	0.0179623	9	ACATCT/AGATGT	0.0189451	19	ACTCC/AGTGG	0.0122943	7	AAGCAC/CTTGTG	0.000108225	9
ACCTC/AGGTG	0.019558	8	ACGGCG/CCGTCG	0.0179623	9	ACCGTC/ACGGTG	0.0189451	19	AAATCG/ATTTCG	0.0122943	7	AAGGGC/CCCTTG	0.000108225	9
ACTGC/AGTGC	0.019558	8	AGCATG/ATGCTC	0.0179623	9	AGCCCC/CTGGGG	0.0189451	19	AACCCG/CGGGTT	0.0122943	7	AAGTCC/ACTTGG	0.000108225	9
AGAGC/CTCTG	0.019558	8	AGCCCC/CTGGGG	0.0179623	9	AACACT/AGTGTT	0.017948	18	AACCTT/AAGGTT	0.0122943	7	ACAGGC/CCTGTG	0.000108225	9
AGCAT/ATGCT	0.019558	8	ACTAT/AGTAT	0.0159665	8	ACACTC/AGTGTG	0.017948	18	AAGACG/CGTCTT	0.0122943	7	ACATCC/ATGTGG	0.000108225	9
AAAGAC/CTTTGT	0.019558	8	AAATCG/ATTTCG	0.0159665	8	ACCTGC/AGGTGC	0.017948	18	AAGGCT/AGCCTT	0.0122943	7	ACGCAG/CGTCTG	0.000108225	9
AACTGC/AGTTGC	0.019558	8	AACTGC/AGTTGC	0.0159665	8	AGCATG/ATGCTC	0.017948	18	AAGGGC/CCCTTG	0.0122943	7	AGATCG/ATCTCG	0.000108225	9
AAGGCT/AGCCTT	0.019558	8	AAGGAT/ATCCTT	0.0159665	8	AAGATT/AATCTT	0.0169508	17	AAGTAG/ACTTCT	0.0122943	7	AGCTCC/AGCTGG	0.000108225	9
ACCTCG/AGGTCG	0.019558	8	AAGGTC/ACCTTG	0.0159665	8	AATTGC/AATTGC	0.0169508	17	AAGTGT/ACACTT	0.0122943	7	AGGGGC/CCCCTG	0.000108225	9
ACTCAG/AGTCTG	0.019558	8	AAGTAT/ACTTAT	0.0159665	8	AGCGGC/CCGCTG	0.0169508	17	AATAGC/ATTGCT	0.0122943	7	AGGC/CCTG	9.62001e-05	8
AGCATG/ATGCTC	0.019558	8	AATGCT/AGCATT	0.0159665	8	AGCTCG/AGCTCG	0.0169508	17	ACAGTG/ACTGTC	0.0122943	7	AAGAT/ATCTT	9.62001e-05	8
AAGT/ACTT	0.0171132	7	AATTGC/AATTGC	0.0159665	8	ACCAT/ATGGT	0.0159537	16	ACATAG/ATGTCT	0.0122943	7	AAGTG/ACTTC	9.62001e-05	8
AACAG/CTGTT	0.0171132	7	ACACTC/AGTGTG	0.0159665	8	AACCAT/ATGGTT	0.0159537	16	ACATCG/ATGTCG	0.0122943	7	ACTAT/AGTAT	9.62001e-05	8
AGCCC/CTGGG	0.0171132	7	ACATCC/ATGTGG	0.0159665	8	AACCTT/AAGGTT	0.0159537	16	AGATCC/ATCTGG	0.0122943	7	AACTAG/AGTTCT	9.62001e-05	8
AACCAG/CTGGTT	0.0171132	7	ACCTCG/AGGTCG	0.0159665	8	AACTGC/AGTTGC	0.0159537	16	AGATGC/ATCTGC	0.0122943	7	AAGATT/AATCTT	9.62001e-05	8
AACCAT/ATGGTT	0.0171132	7	ACTCAT/AGTATG	0.0159665	8	AAGACG/CGTCTT	0.0159537	16	ATCGCC/ATGGCG	0.0122943	7	ACATCT/AGATGT	9.62001e-05	8
AAGACG/CGTCTT	0.0171132	7	ACTGAG/AGTCTC	0.0159665	8	AAGACT/AGTCTT	0.0159537	16	ACCT/AGGT	0.010538	6	ACCATG/ATGGTC	9.62001e-05	8
AAGATC/ATCTTG	0.0171132	7	AGCCGG/CCGGCT	0.0159665	8	AAGCCC/CTTGGG	0.0159537	16	ACGT/ACGT	0.010538	6	ACCCAT/ATGGGT	9.62001e-05	8
AAGATT/AATCTT	0.0171132	7	AGCGGC/CCGCTG	0.0159665	8	AAGGAT/ATCCTT	0.0159537	16	AAGCT/AGCTT	0.010538	6	ACCTCG/AGGTCG	9.62001e-05	8
AAGCCC/CTTGGG	0.0171132	7	AGCTCG/AGCTCG	0.0159665	8	ACGGCG/CCGTCG	0.0159537	16	ACCAG/CTGGT	0.010538	6	AGCATG/ATGCTC	9.62001e-05	8
AAGCCT/AGGCTT	0.0171132	7	ATGCCC/ATGGGC	0.0159665	8	AAGCC/CTTGG	0.0149566	15	AGGGC/CCCTG	0.010538	6	AGCTCG/AGCTCG	9.62001e-05	8
AAGGGC/CCCTTG	0.0171132	7	AAGCC/CTTGG	0.0139707	7	ACAGTC/ACTGTG	0.0149566	15	ATGCC/ATGGC	0.010538	6	ATCCCG/ATCGGG	9.62001e-05	8
AATGTC/ACATTG	0.0171132	7	AAGTG/ACTTC	0.0139707	7	AGATCC/ATCTGG	0.0149566	15	AAAGAC/CTTTGT	0.010538	6	AAGAC/CTTGT	8.41751e-05	7
ACCT/AGGT	0.0146685	6	AGCCT/AGGCT	0.0139707	7	ACCAG/CTGGT	0.0139595	14	AACACT/AGTGTT	0.010538	6	ACCAG/CTGGT	8.41751e-05	7
AGGC/CCTG	0.0146685	6	AACACT/AGTGTT	0.0139707	7	AGCCT/AGGCT	0.0139595	14	AACTAC/AGTTGT	0.010538	6	ACCAT/ATGGT	8.41751e-05	7
AACCG/CGGTT	0.0146685	6	AACCCG/CGGGTT	0.0139707	7	AACTAG/AGTTCT	0.0139595	14	AACTCG/AGTTCG	0.010538	6	ACTCC/AGTGG	8.41751e-05	7
AAGGC/CCTTG	0.0146685	6	AAGAGC/CTCTTG	0.0139707	7	AACTGT/ACAGTT	0.0139595	14	AACTGG/AGTTCC	0.010538	6	AGCCC/CTGGG	8.41751e-05	7
AACCGG/CCGGTT	0.0146685	6	AAGATT/AATCTT	0.0139707	7	AAGCCT/AGGCTT	0.0139595	14	AAGCAC/CTTGTG	0.010538	6	AGCCT/AGGCT	8.41751e-05	7
AACCTT/AAGGTT	0.0146685	6	AAGCCC/CTTGGG	0.0139707	7	AAGTAT/ACTTAT	0.0139595	14	AAGGCC/CCTTGG	0.010538	6	AAAGGT/ACCTTT	8.41751e-05	7
AACTGG/AGTTCC	0.0146685	6	AAGGCC/CCTTGG	0.0139707	7	AATGTC/ACATTG	0.0139595	14	AATTGC/AATTGC	0.010538	6	AAATCG/ATTTCG	8.41751e-05	7
AAGCCG/CGGCTT	0.0146685	6	AAGGGT/ACCCTT	0.0139707	7	ACAGTG/ACTGTC	0.0139595	14	ACAGGT/ACCTGT	0.010538	6	AACAGG/CCTGTT	8.41751e-05	7
AAGGAT/ATCCTT	0.0146685	6	AAGTGT/ACACTT	0.0139707	7	ACATCC/ATGTGG	0.0139595	14	ACATCT/AGATGT	0.010538	6	AACCAT/ATGGTT	8.41751e-05	7
AAGTAC/ACTTGT	0.0146685	6	AATGTC/ACATTG	0.0139707	7	ACCCAT/ATGGGT	0.0139595	14	ACCCAT/ATGGGT	0.010538	6	AACCCG/CGGGTT	8.41751e-05	7
AAGTAT/ACTTAT	0.0146685	6	ACACAG/CTGTGT	0.0139707	7	ACTCAG/AGTCTG	0.0139595	14	ACTGAG/AGTCTC	0.010538	6	AAGCCT/AGGCTT	8.41751e-05	7
AAGTGC/ACTTGC	0.0146685	6	ACCGGC/CCGGTG	0.0139707	7	ATCGCC/ATGGCG	0.0139595	14	AGCC/CTGG	0.00878164	5	AAGGCC/CCTTGG	8.41751e-05	7
ACACGG/CCGTGT	0.0146685	6	ACCTGC/AGGTGC	0.0139707	7	AACTG/AGTTC	0.0129624	13	AGCT/AGCT	0.00878164	5	AAGGGT/ACCCTT	8.41751e-05	7
ACATAG/ATGTCT	0.0146685	6	ATGGCC/ATGGCC	0.0139707	7	AGAGC/CTCTG	0.0129624	13	AAACG/CGTTT	0.00878164	5	AAGTGC/ACTTGC	8.41751e-05	7
ACATGT/ACATGT	0.0146685	6	ACCC/GGGT	0.0119749	6	AGCCC/CTGGG	0.0129624	13	AACAG/CTGTT	0.00878164	5	AATGAC/ATTGTC	8.41751e-05	7
ACTG/AGTC	0.0122237	5	AGCC/CTGG	0.0119749	6	AAGCCG/CGGCTT	0.0129624	13	AAGGC/CCTTG	0.00878164	5	AATGTC/ACATTG	8.41751e-05	7
AGCC/CTGG	0.0122237	5	AGGC/CCTG	0.0119749	6	ACCCAG/CTGGGT	0.0129624	13	AAGTC/ACTTG	0.00878164	5	ACCTGC/AGGTGC	8.41751e-05	7
AAGTC/ACTTG	0.0122237	5	AACCT/AGGTT	0.0119749	6	ACCGGC/CCGGTG	0.0129624	13	ACACC/GGTGT	0.00878164	5	ACGCCC/CGTGGG	8.41751e-05	7
ACACT/AGTGT	0.0122237	5	AAGAT/ATCTT	0.0119749	6	AGGC/CCTG	0.0119653	12	ACTGC/AGTGC	0.00878164	5	ACGGCG/CCGTCG	8.41751e-05	7
ACCAG/CTGGT	0.0122237	5	AGCCC/CTGGG	0.0119749	6	ACTGC/AGTGC	0.0119653	12	AAACCG/CGGTTT	0.00878164	5	ACTAGC/AGTGCT	8.41751e-05	7
AGCCT/AGGCT	0.0122237	5	AACAGG/CCTGTT	0.0119749	6	AGCAT/ATGCT	0.0119653	12	AACCAG/CTGGTT	0.00878164	5	AGAGCT/AGCTCT	8.41751e-05	7
AACGAC/CGTTGT	0.0122237	5	AACTAT/AGTTAT	0.0119749	6	AGGAT/ATCCT	0.0119653	12	AACCGG/CCGGTT	0.00878164	5	AGCCCG/CGGGCT	8.41751e-05	7
AACTAC/AGTTGT	0.0122237	5	AAGCCT/AGGCTT	0.0119749	6	AACTAT/AGTTAT	0.0119653	12	AACTAG/AGTTCT	0.00878164	5	ACCT/AGGT	7.21501e-05	6
AACTAT/AGTTAT	0.0122237	5	ACTAGC/AGTGCT	0.0119749	6	AACTGG/AGTTCC	0.0119653	12	AACTAT/AGTTAT	0.00878164	5	AAGGC/CCTTG	7.21501e-05	6
AAGACC/CTTGGT	0.0122237	5	ACTCAG/AGTCTG	0.0119749	6	AAGAGC/CTCTTG	0.0119653	12	AAGACC/CTTGGT	0.00878164	5	AATGG/ATTCC	7.21501e-05	6
AAGGCG/CCTTCG	0.0122237	5	AGGCCT/AGGCCT	0.0119749	6	AAGGCC/CCTTGG	0.0119653	12	AAGAGC/CTCTTG	0.00878164	5	AGCTC/AGCTG	7.21501e-05	6
AAGGGT/ACCCTT	0.0122237	5	ATCCCG/ATCGGG	0.0119749	6	AAGGGT/ACCCTT	0.0119653	12	AAGATC/ATCTTG	0.00878164	5	AAACGC/CGTTTG	7.21501e-05	6
AAGTGT/ACACTT	0.0122237	5	ATCGGC/ATGCCG	0.0119749	6	AAGTGC/ACTTGC	0.0119653	12	AAGGAC/CCTTGT	0.00878164	5	AACCTT/AAGGTT	7.21501e-05	6
ACACCT/AGGTGT	0.0122237	5	AATGG/ATTCC	0.00997904	5	AAGTGT/ACACTT	0.0119653	12	AAGTCC/ACTTGG	0.00878164	5	AACGGC/CCGTTG	7.21501e-05	6
ACATCC/ATGTGG	0.0122237	5	ACCAT/ATGGT	0.00997904	5	ACTCTG/AGAGTC	0.0119653	12	AAGTGC/ACTTGC	0.00878164	5	AACGGT/ACCGTT	7.21501e-05	6
ACCGGC/CCGGTG	0.0122237	5	ACGCC/CGTGG	0.00997904	5	ATCCCG/ATCGGG	0.0119653	12	AATGTC/ACATTG	0.00878164	5	AACTGC/AGTTGC	7.21501e-05	6
ACTAGT/ACTAGT	0.0122237	5	ACGGC/CCGTG	0.00997904	5	AGCC/CTGG	0.0109682	11	ACACAG/CTGTGT	0.00878164	5	AAGCGG/CCGCTT	7.21501e-05	6
ACTCTG/AGAGTC	0.0122237	5	AGGAT/ATCCT	0.00997904	5	AAGGC/CCTTG	0.0109682	11	ACATCC/ATGTGG	0.00878164	5	AAGGTC/ACCTTG	7.21501e-05	6
ACTGGC/AGTGCC	0.0122237	5	AAAGGT/ACCTTT	0.00997904	5	AAGTG/ACTTC	0.0109682	11	ACCCCT/AGGGGT	0.00878164	5	AAGTAT/ACTTAT	7.21501e-05	6
ATCATG/ATCATG	0.0122237	5	AACGGT/ACCGTT	0.00997904	5	AACTAC/AGTTGT	0.0109682	11	ACCTCG/AGGTCG	0.00878164	5	AAGTGT/ACACTT	7.21501e-05	6
ATCGGC/ATGCCG	0.0122237	5	AACTAC/AGTTGT	0.00997904	5	AAGGTC/ACCTTG	0.0109682	11	ACGGAG/CCGTCT	0.00878164	5	AATCCG/ATTCGG	7.21501e-05	6
AAGC/CTTG	0.00977899	4	AAGTGC/ACTTGC	0.00997904	5	ACATGT/ACATGT	0.0109682	11	ACGGCG/CCGTCG	0.00878164	5	AATTGC/AATTGC	7.21501e-05	6
AGCT/AGCT	0.00977899	4	AATTCG/AATTCG	0.00997904	5	ACGCAG/CGTCTG	0.0109682	11	ACTATG/AGTCAT	0.00878164	5	ACACCG/CGGTGT	7.21501e-05	6
AAGAC/CTTGT	0.00977899	4	ACAGGT/ACCTGT	0.00997904	5	ACTCAT/AGTATG	0.0109682	11	ACTCAG/AGTCTG	0.00878164	5	ACCCCT/AGGGGT	7.21501e-05	6
AAGCT/AGCTT	0.00977899	4	ACATGT/ACATGT	0.00997904	5	AGCCGG/CCGGCT	0.0109682	11	AGGCCG/CCTCGG	0.00878164	5	ACCGTC/ACGGTG	7.21501e-05	6
ACTAG/AGTCT	0.00977899	4	ACCCCT/AGGGGT	0.00997904	5	ATCGGC/ATGCCG	0.0109682	11	ACGC/CGTG	0.00702531	4	ACGGAG/CCGTCT	7.21501e-05	6
AGGAT/ATCCT	0.00977899	4	ACCGAG/CGGTCT	0.00997904	5	AAGT/ACTT	0.00997108	10	AACCG/CGGTT	0.00702531	4	ACGGGC/CCCGTG	7.21501e-05	6
AAAGGT/ACCTTT	0.00977899	4	ACGCCC/CGTGGG	0.00997904	5	ACGT/ACGT	0.00997108	10	AACTT/AAGTT	0.00702531	4	ACTCAT/AGTATG	7.21501e-05	6
AACTGT/ACAGTT	0.00977899	4	ACGGGC/CCCGTG	0.00997904	5	AACCG/CGGTT	0.00997108	10	AAGAC/CTTGT	0.00702531	4	AGCCGC/CGGCTG	7.21501e-05	6
AAGAGC/CTCTTG	0.00977899	4	ACTCCG/AGTCGG	0.00997904	5	AAGAT/ATCTT	0.00997108	10	AAGTG/ACTTC	0.00702531	4	AGGCCG/CCTCGG	7.21501e-05	6
AAGCGG/CCGCTT	0.00977899	4	ACTCTG/AGAGTC	0.00997904	5	AAAGGT/ACCTTT	0.00997108	10	ACACT/AGTGT	0.00702531	4	ATCGCC/ATGGCG	7.21501e-05	6
AAGGCC/CCTTGG	0.00977899	4	AGAGCT/AGCTCT	0.00997904	5	AACAGG/CCTGTT	0.00997108	10	ACTCT/AGAGT	0.00702531	4	ATGGCC/ATGGCC	7.21501e-05	6
AAGTCG/ACTTCG	0.00977899	4	AGATCT/AGATCT	0.00997904	5	AAGCGG/CCGCTT	0.00997108	10	AGCCG/CGGCT	0.00702531	4	ACCC/GGGT	6.01251e-05	5
AATCCG/ATTCGG	0.00977899	4	AGCCGC/CGGCTG	0.00997904	5	AAGGAC/CCTTGT	0.00997108	10	AGGAT/ATCCT	0.00702531	4	AGCC/CTGG	6.01251e-05	5
AATTCG/AATTCG	0.00977899	4	AAGC/CTTG	0.00798324	4	AAGTAC/ACTTGT	0.00997108	10	CCCCG/CGGGG	0.00702531	4	ACCCT/AGGGT	6.01251e-05	5
ACCAGT/ACTGGT	0.00977899	4	ACGC/CGTG	0.00798324	4	ACACAG/CTGTGT	0.00997108	10	AACACG/CGTGTT	0.00702531	4	ACGCC/CGTGG	6.01251e-05	5
ACCCAT/ATGGGT	0.00977899	4	ACGT/ACGT	0.00798324	4	ACCCCT/AGGGGT	0.00997108	10	AACTCT/AGAGTT	0.00702531	4	AGAGC/CTCTG	6.01251e-05	5
ACCCCT/AGGGGT	0.00977899	4	AAACG/CGTTT	0.00798324	4	ACGCCC/CGTGGG	0.00997108	10	AAGCCG/CGGCTT	0.00702531	4	AGGAT/ATCCT	6.01251e-05	5
ACCTAT/AGGTAT	0.00977899	4	AACCG/CGGTT	0.00798324	4	ACTAGC/AGTGCT	0.00997108	10	AAGCGG/CCGCTT	0.00702531	4	AACGCC/CGTTGG	6.01251e-05	5
ACGGCG/CCGTCG	0.00977899	4	AACTG/AGTTC	0.00798324	4	AGCCGC/CGGCTG	0.00997108	10	AAGGCG/CCTTCG	0.00702531	4	AACTAT/AGTTAT	6.01251e-05	5
ACTAGC/AGTGCT	0.00977899	4	AAGGC/CCTTG	0.00798324	4	ACCC/GGGT	0.00897398	9	AAGGTC/ACCTTG	0.00702531	4	AAGCCG/CGGCTT	6.01251e-05	5
ACTATG/AGTCAT	0.00977899	4	ACACC/GGTGT	0.00798324	4	AGCT/AGCT	0.00897398	9	AAGTAC/ACTTGT	0.00702531	4	AAGTCT/ACTTAG	6.01251e-05	5
AGATCC/ATCTGG	0.00977899	4	ACACT/AGTGT	0.00798324	4	AAGAC/CTTGT	0.00897398	9	AATTCG/AATTCG	0.00702531	4	ACAGGG/CCCTGT	6.01251e-05	5
AGCCCT/AGGGCT	0.00977899	4	ACAGC/CTGTG	0.00798324	4	ACACT/AGTGT	0.00897398	9	ACACGG/CCGTGT	0.00702531	4	ACAGGT/ACCTGT	6.01251e-05	5
AGCCGC/CGGCTG	0.00977899	4	ACCTG/AGGTC	0.00798324	4	AACCGC/CGGTTG	0.00897398	9	ACATGT/ACATGT	0.00702531	4	ACCAGT/ACTGGT	6.01251e-05	5
CG/CG	0.00733425	3	AGAGC/CTCTG	0.00798324	4	AAGACC/CTTGGT	0.00897398	9	ACCCCG/CGGGGT	0.00702531	4	ACCGAG/CGGTCT	6.01251e-05	5
ACCC/GGGT	0.00733425	3	AGCTC/AGCTG	0.00798324	4	AATTCG/AATTCG	0.00897398	9	ACCGCG/CGCGGT	0.00702531	4	ACCGAT/ATCGGT	6.01251e-05	5
ACGT/ACGT	0.00733425	3	AGGGC/CCCTG	0.00798324	4	ACACGG/CCGTGT	0.00897398	9	ACCGGC/CCGGTG	0.00702531	4	ACCGGC/CCGGTG	6.01251e-05	5
AAACG/CGTTT	0.00733425	3	AAACGC/CGTTTG	0.00798324	4	ACTAGT/ACTAGT	0.00897398	9	ACCTAT/AGGTAT	0.00702531	4	AGCCCT/AGGGCT	6.01251e-05	5
AAGAT/ATCTT	0.00733425	3	AAAGCG/CGCTTT	0.00798324	4	ACTGGC/AGTGCC	0.00897398	9	ACGTCC/ACGTGG	0.00702531	4	AGGCCT/AGGCCT	6.01251e-05	5
AAGTG/ACTTC	0.00733425	3	AACGCC/CGTTGG	0.00798324	4	AGCCCT/AGGGCT	0.00897398	9	ACTCCG/AGTCGG	0.00702531	4	AAGC/CTTG	4.81e-05	4
ACACC/GGTGT	0.00733425	3	AACGGC/CCGTTG	0.00798324	4	ATGGCC/ATGGCC	0.00897398	9	ACTGGC/AGTGCC	0.00702531	4	AAACG/CGTTT	4.81e-05	4
ACAGC/CTGTG	0.00733425	3	AAGCCG/CGGCTT	0.00798324	4	AAGC/CTTG	0.00797687	8	AGCGGC/CCGCTG	0.00702531	4	AACTT/AAGTT	4.81e-05	4
ACAGT/ACTGT	0.00733425	3	AAGCGG/CCGCTT	0.00798324	4	ACTG/AGTC	0.00797687	8	AGCTGC/AGCTGC	0.00702531	4	AAGTC/ACTTG	4.81e-05	4
ACCTG/AGGTC	0.00733425	3	AAGCTT/AAGCTT	0.00798324	4	AAGCT/AGCTT	0.00797687	8	ATCATG/ATCATG	0.00702531	4	ACACT/AGTGT	4.81e-05	4
ACGAT/ATCGT	0.00733425	3	AAGGAC/CCTTGT	0.00798324	4	ACAGC/CTGTG	0.00797687	8	ATCGGC/ATGCCG	0.00702531	4	AGCAT/ATGCT	4.81e-05	4
AAACCG/CGGTTT	0.00733425	3	AAGTAC/ACTTGT	0.00798324	4	ACCTG/AGGTC	0.00797687	8	CCCCGG/CCGGGG	0.00702531	4	AAACCG/CGGTTT	4.81e-05	4
AAACGC/CGTTTG	0.00733425	3	ACAGGG/CCCTGT	0.00798324	4	ACGCC/CGTGG	0.00797687	8	AACTG/AGTTC	0.00526898	3	AAAGCG/CGCTTT	4.81e-05	4
AACAGG/CCTGTT	0.00733425	3	ACATCG/ATGTCG	0.00798324	4	ACGGC/CCGTG	0.00797687	8	ACAGC/CTGTG	0.00526898	3	AACTGG/AGTTCC	4.81e-05	4
AACCGC/CGGTTG	0.00733425	3	ACGAGG/CCTCGT	0.00798324	4	AAACGC/CGTTTG	0.00797687	8	ACCCT/AGGGT	0.00526898	3	AAGACC/CTTGGT	4.81e-05	4
AACCGT/ACGGTT	0.00733425	3	ACGGAG/CCGTCT	0.00798324	4	AACGAC/CGTTGT	0.00797687	8	ACGAT/ATCGT	0.00526898	3	AAGAGC/CTCTTG	4.81e-05	4
AACGAT/ATCGTT	0.00733425	3	ACTAGG/AGTCCT	0.00798324	4	ACACTG/AGTGTC	0.00797687	8	ACTAG/AGTCT	0.00526898	3	AAGGAC/CCTTGT	4.81e-05	4
AACTAG/AGTTCT	0.00733425	3	AGATCG/ATCTCG	0.00798324	4	ACAGGT/ACCTGT	0.00797687	8	AGGCC/CCTGG	0.00526898	3	AAGGAT/ATCCTT	4.81e-05	4
AAGCTT/AAGCTT	0.00733425	3	AGCCCT/AGGGCT	0.00798324	4	ACATAG/ATGTCT	0.00797687	8	AAACGC/CGTTTG	0.00526898	3	ACACGG/CCGTGT	4.81e-05	4
AAGGTC/ACCTTG	0.00733425	3	AGCGGG/CCCGCT	0.00798324	4	ACTATG/AGTCAT	0.00797687	8	AAAGGT/ACCTTT	0.00526898	3	ACATAG/ATGTCT	4.81e-05	4
ACACAG/CTGTGT	0.00733425	3	AGGCCG/CCTCGG	0.00798324	4	ACTCCG/AGTCGG	0.00797687	8	AACAGG/CCTGTT	0.00526898	3	ACATCG/ATGTCG	4.81e-05	4
ACACCG/CGGTGT	0.00733425	3	ATCGCC/ATGGCG	0.00798324	4	ACCT/AGGT	0.00697976	7	AACCGT/ACGGTT	0.00526898	3	ACATGT/ACATGT	4.81e-05	4
ACACGC/CGTGTG	0.00733425	3	CCCGGG/CCCGGG	0.00798324	4	AAACG/CGTTT	0.00697976	7	AATGCG/ATTCGC	0.00526898	3	ACCAGG/CCTGGT	4.81e-05	4
ACACTG/AGTGTC	0.00733425	3	AAGT/ACTT	0.00598743	3	AAGTC/ACTTG	0.00697976	7	ACACCG/CGGTGT	0.00526898	3	ACCCGT/ACGGGT	4.81e-05	4
ACAGGC/CCTGTG	0.00733425	3	ACTG/AGTC	0.00598743	3	ACACC/GGTGT	0.00697976	7	ACAGGC/CCTGTG	0.00526898	3	ACCCTG/AGGGTC	4.81e-05	4
ACAGGT/ACCTGT	0.00733425	3	AGCT/AGCT	0.00598743	3	ACTAG/AGTCT	0.00697976	7	ACCAGT/ACTGGT	0.00526898	3	ACCTAT/AGGTAT	4.81e-05	4
ACAGTC/ACTGTG	0.00733425	3	AAGAC/CTTGT	0.00598743	3	AGGGC/CCCTG	0.00697976	7	ACGCCG/CGGCGT	0.00526898	3	ACGAGG/CCTCGT	4.81e-05	4
ACCCCG/CGGGGT	0.00733425	3	AAGCT/AGCTT	0.00598743	3	AACCGG/CCGGTT	0.00697976	7	ACGCTC/AGCGTG	0.00526898	3	ACGGCC/CCGTGG	4.81e-05	4
ACCCGG/CCGGGT	0.00733425	3	ACCCT/AGGGT	0.00598743	3	AAGCTT/AAGCTT	0.00697976	7	ACTCTG/AGAGTC	0.00526898	3	ACTAGG/AGTCCT	4.81e-05	4
ACGAGG/CCTCGT	0.00733425	3	ACTAG/AGTCT	0.00598743	3	AATCCG/ATTCGG	0.00697976	7	AGCCGG/CCGGCT	0.00526898	3	ACTCCG/AGTCGG	4.81e-05	4
ACGCCC/CGTGGG	0.00733425	3	AGCAT/ATGCT	0.00598743	3	ACCAGT/ACTGGT	0.00697976	7	AGCGGG/CCCGCT	0.00526898	3	ACTCTG/AGAGTC	4.81e-05	4
ACGGAG/CCGTCT	0.00733425	3	AAACCG/CGGTTT	0.00598743	3	ACCCCG/CGGGGT	0.00697976	7	CG/CG	0.00351265	2	AAGT/ACTT	3.6075e-05	3
ACGTCC/ACGTGG	0.00733425	3	AACCGC/CGGTTG	0.00598743	3	ACCGAG/CGGTCT	0.00697976	7	AAGGT/ACCTT	0.00351265	2	ACGC/CGTG	3.6075e-05	3
ACTGCG/AGTCGC	0.00733425	3	AACGAC/CGTTGT	0.00598743	3	ACCTAT/AGGTAT	0.00697976	7	ACACG/CGTGT	0.00351265	2	ACTG/AGTC	3.6075e-05	3
ACTGGG/AGTCCC	0.00733425	3	AACTGG/AGTTCC	0.00598743	3	ACGAGG/CCTCGT	0.00697976	7	ACAGT/ACTGT	0.00351265	2	AACCG/CGGTT	3.6075e-05	3
AGCTGC/AGCTGC	0.00733425	3	AAGACC/CTTGGT	0.00598743	3	ACGGAG/CCGTCT	0.00697976	7	ACCTG/AGGTC	0.00351265	2	ACACC/GGTGT	3.6075e-05	3
AGGCCC/CCTGGG	0.00733425	3	AAGACT/AGTCTT	0.00598743	3	ACGTCC/ACGTGG	0.00697976	7	AGGCG/CCTCG	0.00351265	2	ACAGC/CTGTG	3.6075e-05	3
AACTT/AAGTT	0.0048895	2	AAGAGT/ACTCTT	0.00598743	3	AGAGCT/AGCTCT	0.00697976	7	ATCCG/ATCGG	0.00351265	2	AGGCC/CCTGG	3.6075e-05	3
ACACG/CGTGT	0.0048895	2	AAGTCT/ACTTAG	0.00598743	3	AGGCCT/AGGCCT	0.00697976	7	AAACGG/CCGTTT	0.00351265	2	AACCGT/ACGGTT	3.6075e-05	3
ACCCT/AGGGT	0.0048895	2	AATCCG/ATTCGG	0.00598743	3	AGCTC/AGCTG	0.00598265	6	AAACGT/ACGTTT	0.00351265	2	AAGACT/AGTCTT	3.6075e-05	3
ACTCT/AGAGT	0.0048895	2	ACACGG/CCGTGT	0.00598743	3	AAACCG/CGGTTT	0.00598265	6	AACCGC/CGGTTG	0.00351265	2	AAGAGT/ACTCTT	3.6075e-05	3
AGCTC/AGCTG	0.0048895	2	ACACTG/AGTGTC	0.00598743	3	AACGCC/CGTTGG	0.00598265	6	AACGAC/CGTTGT	0.00351265	2	AAGCTT/AAGCTT	3.6075e-05	3
AGGGC/CCCTG	0.0048895	2	ACAGTG/ACTGTC	0.00598743	3	AAGGCG/CCTTCG	0.00598265	6	AACGCC/CGTTGG	0.00351265	2	AAGTAC/ACTTGT	3.6075e-05	3
ATCCG/ATCGG	0.0048895	2	ACCCCG/CGGGGT	0.00598743	3	AAGTCT/ACTTAG	0.00598265	6	AACGGC/CCGTTG	0.00351265	2	ACAGTG/ACTGTC	3.6075e-05	3
ATCGC/ATGCG	0.0048895	2	ACCCGC/CGGGTG	0.00598743	3	ACACCT/AGGTGT	0.00598265	6	AAGACT/AGTCTT	0.00351265	2	ACCCGC/CGGGTG	3.6075e-05	3
AAACGT/ACGTTT	0.0048895	2	ACCCGT/ACGGGT	0.00598743	3	ACATCG/ATGTCG	0.00598265	6	AAGCCT/AGGCTT	0.00351265	2	ACCTAG/AGGTCT	3.6075e-05	3
AACACG/CGTGTT	0.0048895	2	ACCCTG/AGGGTC	0.00598743	3	ACCCGC/CGGGTG	0.00598265	6	AAGCTT/AAGCTT	0.00351265	2	ACGCCG/CGGCGT	3.6075e-05	3
AACGCC/CGTTGG	0.0048895	2	ACCGTG/ACGGTC	0.00598743	3	ACGCCG/CGGCGT	0.00598265	6	AAGGGT/ACCCTT	0.00351265	2	ACGCTC/AGCGTG	3.6075e-05	3
AAGAGT/ACTCTT	0.0048895	2	ACCTAG/AGGTCT	0.00598743	3	ACGCTC/AGCGTG	0.00598265	6	AAGTCG/ACTTCG	0.00351265	2	ACGTCC/ACGTGG	3.6075e-05	3
AAGGAC/CCTTGT	0.0048895	2	ACCTAT/AGGTAT	0.00598743	3	ACTGGG/AGTCCC	0.00598265	6	AAGTCT/ACTTAG	0.00351265	2	ACTATG/AGTCAT	3.6075e-05	3
AAGTCT/ACTTAG	0.0048895	2	ACGAGC/CGTGCT	0.00598743	3	AGATCG/ATCTCG	0.00598265	6	AATCGG/ATTCCG	0.00351265	2	ACTGGC/AGTGCC	3.6075e-05	3
AATCGG/ATTCCG	0.0048895	2	ACGCCG/CGGCGT	0.00598743	3	AGCGGG/CCCGCT	0.00598265	6	ACACCT/AGGTGT	0.00351265	2	AGATCT/AGATCT	3.6075e-05	3
AATGCG/ATTCGC	0.0048895	2	ACGCTC/AGCGTG	0.00598743	3	AGCTGC/AGCTGC	0.00598265	6	ACCCGG/CCGGGT	0.00351265	2	AGCTGC/AGCTGC	3.6075e-05	3
ACACGT/ACGTGT	0.0048895	2	ACGGAT/ATCCGT	0.00598743	3	AGGCCG/CCTCGG	0.00598265	6	ACCCTG/AGGGTC	0.00351265	2	ACGT/ACGT	2.405e-05	2
ACATCG/ATGTCG	0.0048895	2	ACTAGT/ACTAGT	0.00598743	3	ACAGT/ACTGT	0.00498554	5	ACGAGC/CGTGCT	0.00351265	2	AGCG/CGCT	2.405e-05	2
ACCAGG/CCTGGT	0.0048895	2	ACTATG/AGTCAT	0.00598743	3	ACCCT/AGGGT	0.00498554	5	ACGAGG/CCTCGT	0.00351265	2	AGCT/AGCT	2.405e-05	2
ACCCAG/CTGGGT	0.0048895	2	ACTGGC/AGTGCC	0.00598743	3	AAAGCG/CGCTTT	0.00498554	5	ACGATC/ATCGTG	0.00351265	2	ATCG/ATCG	2.405e-05	2
ACCCTG/AGGGTC	0.0048895	2	ACTGGG/AGTCCC	0.00598743	3	AACGGC/CCGTTG	0.00498554	5	ACGGCT/AGCCGT	0.00351265	2	AACGG/CCGTT	2.405e-05	2
ACCGAG/CGGTCT	0.0048895	2	AGAGCG/CGCTCT	0.00598743	3	AACGGT/ACCGTT	0.00498554	5	ACGTAT/ACGTAT	0.00351265	2	AACTG/AGTTC	2.405e-05	2
ACCGGG/CCCGGT	0.0048895	2	AGCTGC/AGCTGC	0.00598743	3	AAGAGT/ACTCTT	0.00498554	5	ACTAGC/AGTGCT	0.00351265	2	AAGCT/AGCTT	2.405e-05	2
ACGAGC/CGTGCT	0.0048895	2	AGCG/CGCT	0.00399162	2	ACACCG/CGGTGT	0.00498554	5	ACTCAT/AGTATG	0.00351265	2	ACACG/CGTGT	2.405e-05	2
ACGATC/ATCGTG	0.0048895	2	AACTT/AAGTT	0.00399162	2	ACAGGG/CCCTGT	0.00498554	5	AGAGCG/CGCTCT	0.00351265	2	ACAGT/ACTGT	2.405e-05	2
ACGCAG/CGTCTG	0.0048895	2	AAGCG/CGCTT	0.00399162	2	ACCCTG/AGGGTC	0.00498554	5	AGCCGC/CGGCTG	0.00351265	2	ACCTG/AGGTC	2.405e-05	2
ACGCAT/ATGCGT	0.0048895	2	AAGTC/ACTTG	0.00399162	2	ACGAGC/CGTGCT	0.00498554	5	ATCCCG/ATCGGG	0.00351265	2	ACTAG/AGTCT	2.405e-05	2
ACGCTC/AGCGTG	0.0048895	2	ACACG/CGTGT	0.00399162	2	ACGGAT/ATCCGT	0.00498554	5	ATCCGG/ATCCGG	0.00351265	2	ACTGC/AGTGC	2.405e-05	2
ACGGCC/CCGTGG	0.0048895	2	ACAGT/ACTGT	0.00399162	2	ACGGCC/CCGTGG	0.00498554	5	ATGGCC/ATGGCC	0.00351265	2	AGCCG/CGGCT	2.405e-05	2
ACTCAT/AGTATG	0.0048895	2	ACTGC/AGTGC	0.00399162	2	ACTAGG/AGTCCT	0.00498554	5	AACG/CGTT	0.00175633	1	AGGCG/CCTCG	2.405e-05	2
ACTCCG/AGTCGG	0.0048895	2	AGCGG/CCGCT	0.00399162	2	ACTGCG/AGTCGC	0.00498554	5	AAGC/CTTG	0.00175633	1	AGGGC/CCCTG	2.405e-05	2
AGAGCG/CGCTCT	0.0048895	2	AGGCC/CCTGG	0.00399162	2	AGAGCG/CGCTCT	0.00498554	5	ACTG/AGTC	0.00175633	1	CCCCG/CGGGG	2.405e-05	2
AGAGCT/AGCTCT	0.0048895	2	AGGCG/CCTCG	0.00399162	2	AGATCT/AGATCT	0.00498554	5	ATCG/ATCG	0.00175633	1	AAACGG/CCGTTT	2.405e-05	2
AGATCG/ATCTCG	0.0048895	2	ATCCG/ATCGG	0.00399162	2	AGGCCC/CCTGGG	0.00498554	5	AACGC/CGTTG	0.00175633	1	AACACG/CGTGTT	2.405e-05	2
AGCCGG/CCGGCT	0.0048895	2	AAACGG/CCGTTT	0.00399162	2	ACGC/CGTG	0.00398843	4	AACGG/CCGTT	0.00175633	1	AACCGC/CGGTTG	2.405e-05	2
AGCGGG/CCCGCT	0.0048895	2	AAACGT/ACGTTT	0.00399162	2	AACTT/AAGTT	0.00398843	4	AACGT/ACGTT	0.00175633	1	AACCGG/CCGGTT	2.405e-05	2
AGGCCG/CCTCGG	0.0048895	2	AACACG/CGTGTT	0.00399162	2	ACACG/CGTGT	0.00398843	4	ACCGG/CCGGT	0.00175633	1	AACGAC/CGTTGT	2.405e-05	2
AGGGCC/CCCTGG	0.0048895	2	AACGAG/CGTTCT	0.00399162	2	ACGAT/ATCGT	0.00398843	4	ACGGG/CCCGT	0.00175633	1	AACGAG/CGTTCT	2.405e-05	2
ATATCG/ATATCG	0.0048895	2	AACTCT/AGAGTT	0.00399162	2	ATCCG/ATCGG	0.00398843	4	ACGTC/ACGTG	0.00175633	1	AACTCT/AGAGTT	2.405e-05	2
ATCCCG/ATCGGG	0.0048895	2	AAGCGT/ACGCTT	0.00399162	2	AAACGT/ACGTTT	0.00398843	4	ACTGG/AGTCC	0.00175633	1	AAGCGT/ACGCTT	2.405e-05	2
ATGGCC/ATGGCC	0.0048895	2	AATCGC/ATTGCG	0.00399162	2	AACACG/CGTGTT	0.00398843	4	AGCTC/AGCTG	0.00175633	1	AATCGC/ATTGCG	2.405e-05	2
CCCCGG/CCGGGG	0.0048895	2	AATCGG/ATTCCG	0.00399162	2	AACCGT/ACGGTT	0.00398843	4	AAAGCG/CGCTTT	0.00175633	1	ACACCT/AGGTGT	2.405e-05	2
AACG/CGTT	0.00244475	1	AATCGT/ACGATT	0.00399162	2	AACGAT/ATCGTT	0.00398843	4	AACGAG/CGTTCT	0.00175633	1	ACAGCG/CGCTGT	2.405e-05	2
ATCG/ATCG	0.00244475	1	ACATAG/ATGTCT	0.00399162	2	AATCGG/ATTCCG	0.00398843	4	AACGGG/CCCGTT	0.00175633	1	ACCCCG/CGGGGT	2.405e-05	2
AACGC/CGTTG	0.00244475	1	ACCAGT/ACTGGT	0.00399162	2	ACCAGG/CCTGGT	0.00398843	4	AACGTG/ACGTTC	0.00175633	1	ACCGTG/ACGGTC	2.405e-05	2
AAGCG/CGCTT	0.00244475	1	ACCGAT/ATCGGT	0.00399162	2	ACCCGG/CCGGGT	0.00398843	4	AAGAGT/ACTCTT	0.00175633	1	ACGACT/AGTCGT	2.405e-05	2
AAGGT/ACCTT	0.00244475	1	ACCGCG/CGCGGT	0.00399162	2	ACCCGT/ACGGGT	0.00398843	4	AAGCGC/CGCTTG	0.00175633	1	ACGAGC/CGTGCT	2.405e-05	2
ACAGG/CCTGT	0.00244475	1	ACCGGG/CCCGGT	0.00399162	2	ACCGGG/CCCGGT	0.00398843	4	AAGCGT/ACGCTT	0.00175633	1	ACGATC/ATCGTG	2.405e-05	2
ACCGG/CCGGT	0.00244475	1	ACCGTC/ACGGTG	0.00399162	2	ACCGTG/ACGGTC	0.00398843	4	AATCGC/ATTGCG	0.00175633	1	ACGGAT/ATCCGT	2.405e-05	2
ACCGT/ACGGT	0.00244475	1	ACGACT/AGTCGT	0.00399162	2	ACCTAG/AGGTCT	0.00398843	4	ACACGT/ACGTGT	0.00175633	1	ACGGGG/CCCCGT	2.405e-05	2
ACGCC/CGTGG	0.00244475	1	ACGAGT/ACTCGT	0.00399162	2	ACGACT/AGTCGT	0.00398843	4	ACAGCT/AGCTGT	0.00175633	1	ACTAGT/ACTAGT	2.405e-05	2
ACGGG/CCCGT	0.00244475	1	ACGGCC/CCGTGG	0.00399162	2	AGGGCC/CCCTGG	0.00398843	4	ACAGGG/CCCTGT	0.00175633	1	ACTCGC/AGTGCG	2.405e-05	2
ACGTC/ACGTG	0.00244475	1	ACGTCC/ACGTGG	0.00399162	2	ATATCG/ATATCG	0.00398843	4	ACAGTC/ACTGTG	0.00175633	1	AGAGCG/CGCTCT	2.405e-05	2
AGCCG/CGGCT	0.00244475	1	ACTCGC/AGTGCG	0.00399162	2	CCCCGG/CCGGGG	0.00398843	4	ACCCAG/CTGGGT	0.00175633	1	AGCGGG/CCCGCT	2.405e-05	2
AGCGG/CCGCT	0.00244475	1	AGGATC/ATCCTG	0.00399162	2	CG/CG	0.00299133	3	ACCCGC/CGGGTG	0.00175633	1	AGGGCG/CCCTCG	2.405e-05	2
CCCCG/CGGGG	0.00244475	1	AGGCCC/CCTGGG	0.00399162	2	AAGCG/CGCTT	0.00299133	3	ACCGAG/CGGTCT	0.00175633	1	ATATCG/ATATCG	2.405e-05	2
AAACGG/CCGTTT	0.00244475	1	AGGGCG/CCCTCG	0.00399162	2	ACTCT/AGAGT	0.00299133	3	ACCGGG/CCCGGT	0.00175633	1	CCCCGG/CCGGGG	2.405e-05	2
AAAGCG/CGCTTT	0.00244475	1	ATATCG/ATATCG	0.00399162	2	AGCGG/CCGCT	0.00299133	3	ACCGTG/ACGGTC	0.00175633	1	AACG/CGTT	1.2025e-05	1
AACGAG/CGTTCT	0.00244475	1	CCCCGG/CCGGGG	0.00399162	2	AAACGG/CCGTTT	0.00299133	3	ACCTAG/AGGTCT	0.00175633	1	CCGG/CCGG	1.2025e-05	1
AACGGC/CCGTTG	0.00244475	1	ACCG/CGGT	0.00199581	1	AACGAG/CGTTCT	0.00299133	3	ACCTGG/AGGTCC	0.00175633	1	AACGT/ACGTT	1.2025e-05	1
AACGGG/CCCGTT	0.00244475	1	ACCT/AGGT	0.00199581	1	AACTCT/AGAGTT	0.00299133	3	ACGACT/AGTCGT	0.00175633	1	AAGCG/CGCTT	1.2025e-05	1
AACGGT/ACCGTT	0.00244475	1	ATCG/ATCG	0.00199581	1	AAGCGT/ACGCTT	0.00299133	3	ACGCAG/CGTCTG	0.00175633	1	ACCGG/CCGGT	1.2025e-05	1
AACGTC/ACGTTG	0.00244475	1	CCGG/CCGG	0.00199581	1	AATCGC/ATTGCG	0.00299133	3	ACGCAT/ATGCGT	0.00175633	1	ACCGT/ACGGT	1.2025e-05	1
AACGTG/ACGTTC	0.00244475	1	AACGC/CGTTG	0.00199581	1	AATCGT/ACGATT	0.00299133	3	ACGCCC/CGTGGG	0.00175633	1	ACTCT/AGAGT	1.2025e-05	1
AACTCT/AGAGTT	0.00244475	1	AACGG/CCGTT	0.00199581	1	AATGCG/ATTCGC	0.00299133	3	ACGGAT/ATCCGT	0.00175633	1	ACTGG/AGTCC	1.2025e-05	1
AAGCGT/ACGCTT	0.00244475	1	AACGT/ACGTT	0.00199581	1	ACGATC/ATCGTG	0.00299133	3	ACGGCC/CCGTGG	0.00175633	1	AGCGG/CCGCT	1.2025e-05	1
AATCGC/ATTGCG	0.00244475	1	ACCGG/CCGGT	0.00199581	1	ACGCAT/ATGCGT	0.00299133	3	ACGGGG/CCCCGT	0.00175633	1	ATCGC/ATGCG	1.2025e-05	1
AATCGT/ACGATT	0.00244475	1	ACGAG/CGTCT	0.00199581	1	ACGCGC/CGCGTG	0.00299133	3	ACTAGT/ACTAGT	0.00175633	1	AAACGT/ACGTTT	1.2025e-05	1
ACAGGG/CCCTGT	0.00244475	1	ACGAT/ATCGT	0.00199581	1	ACTCGC/AGTGCG	0.00299133	3	ACTGGG/AGTCCC	0.00175633	1	AACGAT/ATCGTT	1.2025e-05	1
ACCCGC/CGGGTG	0.00244475	1	ACTCT/AGAGT	0.00199581	1	AGCG/CGCT	0.00199422	2	AGCCCT/AGGGCT	0.00175633	1	AACGGG/CCCGTT	1.2025e-05	1
ACCCGT/ACGGGT	0.00244475	1	ACTGG/AGTCC	0.00199581	1	ATCG/ATCG	0.00199422	2	AGCTAT/AGCTAT	0.00175633	1	AACGTC/ACGTTG	1.2025e-05	1
ACCGTG/ACGGTC	0.00244475	1	AGCCG/CGGCT	0.00199581	1	AACGC/CGTTG	0.00199422	2	AGGCCT/AGGCCT	0.00175633	1	AAGGCG/CCTTCG	1.2025e-05	1
ACCTAG/AGGTCT	0.00244475	1	AACCGG/CCGGTT	0.00199581	1	ACCGG/CCGGT	0.00199422	2	AGGGCC/CCCTGG	0.00175633	1	AATCGG/ATTCCG	1.2025e-05	1
ACCTGG/AGGTCC	0.00244475	1	AACCGT/ACGGTT	0.00199581	1	AGCCG/CGGCT	0.00199422	2	AGGGCG/CCCTCG	0.00175633	1	AATCGT/ACGATT	1.2025e-05	1
ACGACT/AGTCGT	0.00244475	1	AACGAT/ATCGTT	0.00199581	1	AGGCC/CCTGG	0.00199422	2	ATATCG/ATATCG	0.00175633	1	AATGCG/ATTCGC	1.2025e-05	1
ACGCCG/CGGCGT	0.00244475	1	AACGCT/AGCGTT	0.00199581	1	AGGCG/CCTCG	0.00199422	2	ATGCGC/ATGCGC	0.00175633	1	AATTCG/AATTCG	1.2025e-05	1
ACGCCT/AGGCGT	0.00244475	1	AACGGG/CCCGTT	0.00199581	1	ATCGC/ATGCG	0.00199422	2	CCCCCG/CGGGGG	0.00175633	1	ACACGT/ACGTGT	1.2025e-05	1
ACGCGC/CGCGTG	0.00244475	1	AAGGCG/CCTTCG	0.00199581	1	AACGGG/CCCGTT	0.00199422	2	CCGCGG/CCGCGG	0.00175633	1	ACACTG/AGTGTC	1.2025e-05	1
ACGGAT/ATCCGT	0.00244475	1	AATGCG/ATTCGC	0.00199581	1	ACACGT/ACGTGT	0.00199422	2	CCGGCG/CCGGCG	0.00175633	1	ACAGCT/AGCTGT	1.2025e-05	1
ACGGCT/AGCCGT	0.00244475	1	ACACCG/CGGTGT	0.00199581	1	ACCGAT/ATCGGT	0.00199422	2				ACCGCG/CGCGGT	1.2025e-05	1
ACGTAT/ACGTAT	0.00244475	1	ACACCT/AGGTGT	0.00199581	1	ACCGCG/CGCGGT	0.00199422	2				ACCGGG/CCCGGT	1.2025e-05	1
ACTAGG/AGTCCT	0.00244475	1	ACACGT/ACGTGT	0.00199581	1	ACGAGT/ACTCGT	0.00199422	2				ACGAGT/ACTCGT	1.2025e-05	1
ACTCGC/AGTGCG	0.00244475	1	ACAGCG/CGCTGT	0.00199581	1	ACGGCT/AGCCGT	0.00199422	2				ACGCGG/CCGCGT	1.2025e-05	1
AGCGAT/ATCGCT	0.00244475	1	ACCAGG/CCTGGT	0.00199581	1	ACGTAT/ACGTAT	0.00199422	2				ACGGCT/AGCCGT	1.2025e-05	1
AGCTAT/AGCTAT	0.00244475	1	ACCCGG/CCGGGT	0.00199581	1	AGCTAT/AGCTAT	0.00199422	2				ACGTAT/ACGTAT	1.2025e-05	1
			ACGATC/ATCGTG	0.00199581	1	AGGATC/ATCCTG	0.00199422	2				ACGTGC/ACGTGC	1.2025e-05	1
			ACGCAT/ATGCGT	0.00199581	1	AGGGCG/CCCTCG	0.00199422	2				ACTGCG/AGTCGC	1.2025e-05	1
			ACGCGC/CGCGTG	0.00199581	1	AACG/CGTT	0.000997108	1				ACTGGG/AGTCCC	1.2025e-05	1
			ACGCTG/AGCGTC	0.00199581	1	ACCG/CGGT	0.000997108	1				AGCTAT/AGCTAT	1.2025e-05	1
			ACGGCT/AGCCGT	0.00199581	1	CCGG/CCGG	0.000997108	1				AGGGCC/CCCTGG	1.2025e-05	1
			ACGGGG/CCCCGT	0.00199581	1	AACGG/CCGTT	0.000997108	1				ATCCGC/ATGCGG	1.2025e-05	1
			ACGTAT/ACGTAT	0.00199581	1	AACGT/ACGTT	0.000997108	1				CCCCCG/CGGGGG	1.2025e-05	1
			ACGTGC/ACGTGC	0.00199581	1	ACCGT/ACGGT	0.000997108	1
			ACTGCG/AGTCGC	0.00199581	1	ACGAG/CGTCT	0.000997108	1
			AGCTAT/AGCTAT	0.00199581	1	ACGGG/CCCGT	0.000997108	1
			AGGGCC/CCCTGG	0.00199581	1	ACGTC/ACGTG	0.000997108	1
			ATCCGC/ATGCGG	0.00199581	1	ACTGG/AGTCC	0.000997108	1
						CCCCG/CGGGG	0.000997108	1
						AACGCT/AGCGTT	0.000997108	1
						AACGTG/ACGTTC	0.000997108	1
						ACAGCG/CGCTGT	0.000997108	1
						ACCTGG/AGGTCC	0.000997108	1
						ACGCCT/AGGCGT	0.000997108	1
						ACGCTG/AGCGTC	0.000997108	1
						ACGGGG/CCCCGT	0.000997108	1
						ACGTGC/ACGTGC	0.000997108	1
						AGCGAT/ATCGCT	0.000997108	1
						ATCCGC/ATGCGG	0.000997108	1
