# Supplementary material for: Genome-Wide Mining, Characterization, and Development of Microsatellite Markers in Gossypium Species
Source: Sci Rep. 2015 Jun 1;5:10638. doi: 10.1038/srep10638 (PMC4650602; doi:10.1038/srep10638)
Supplement: Supporting Information [file srep10638-s3.xls]

## Sheet: A1-A13
Table S6. Summary of all 77,996 microsatellite markers on 26 chromosomes (A1-A13, SHEET 1; D1-D13, SHEET 2).
ID	Microsatellite markers	Type	Length of microsatellite	Start	End	Forward	TM value	Length	Reverse	TM value	Length	Product length	Start of amplification	End of amplification	Number of in silico PCR product	Gene ID of each genic-SSR	Corresponding microsatellite in G. raimondii	Amplicon size in G. raimondii
A01_1	(AAT)6	p3	18	7242	7259	TGGCATGCGCATACACAAAA	59.4	20	TGCTCCCAAGATTCAGGAAGA	58.731	21	200	7152	7351	3	N/A	N/A	N/A
A01_2	(TTA)6	p3	18	17780	17797	ACCTGGCTTCGTCATTGTGA	59.604	20	TACCTACCACCGGACAGCAT	60.325	20	224	17607	17830	4	Gh_A01G0001	N/A	N/A
A01_3	(TTC)12	p3	36	23204	23239	TGCCAGTTTAAAGAGCATGGC	59.454	21	GGCTTTTGTTTTCATTTGGCCTG	59.996	23	218	23127	23344	1	Gh_A01G0002	N/A	N/A
A01_4	(ATAC)5	p4	20	30400	30419	AGCCAGAGCCATACGAACTT	59.095	20	ACACGGTGCATTGTAGCAGA	59.965	20	251	30369	30619	3	N/A	(ATGT)14	297
A01_5	(TTGGCA)3	p6	18	70425	70442	AAAGTTAGGGTGGGCAGTGG	59.888	20	GAAAGGAGGTGAGTGGGGC	60.002	19	112	70353	70464	1	Gh_A01G0010	N/A	N/A
A01_6	(A)20	p1	20	74190	74209	AGCGTCCTCTCGACCTGTTA	60.322	20	GTCCATGCTGCGATTTGTGG	60.179	20	212	74157	74368	1	N/A	N/A	N/A
A01_7	(AATCAC)3	p6	18	97470	97487	TATCCCACCTCAGCAGCTTG	59.457	20	CGCAACTCTCGGTATCCTCC	59.969	20	244	97317	97560	1	N/A	N/A	N/A
A01_9	(GCCGCT)3(ACC)6	c	36	139876	139911	CAATCTCATGTCGCTGCTGC	59.972	20	TGGCCATACAAGAAGCTCAGT	59.37	21	165	139790	139954	2	N/A	N/A	N/A
A01_10	(TCATCC)5	p6	30	153035	153064	TTGGGGAACAGAGTTGGAGC	59.89	20	TATCAGGCCATCCAGGGACA	60.03	20	240	152853	153092	2	Gh_A01G0025	(TCATCC)3	228
A01_11	(GAA)6	p3	18	158386	158403	GAAGACAAACGAACGCGCTT	60.042	20	TGGAATTTCGGACCCGGAAG	60.036	20	109	158340	158448	2	Gh_A01G0025	(GAA)7	112
A01_12	(ATACAT)3	p6	18	169573	169590	TCAAGATCGTATCACATCATTGCT	58.395	24	GCAATTATCAGGAAATGGTAGTGC	58.477	24	224	169442	169665	1	N/A	N/A	N/A
A01_14	(TAAA)6(AAATAA)3*	c*	35	191413	191447	GTGTTTAACAAGGTGGACAGCC	59.966	22	AGGCCAAATTGTCAAAGTGGC	59.929	21	243	191240	191482	>11	N/A	N/A	N/A
A01_15	(AAAT)5	p4	20	195199	195218	ATGGAAATTCGGCCAAGGGT	59.959	20	AGGCCAAATTGTCAAAGTGGC	59.929	21	131	195131	195261	>11	N/A	(AAAT)5	136
A01_16	(AAAAAT)3	p6	18	205670	205687	GCAACAAGATAAGAAAAGGTTTAAAGG	58.021	27	AGTGCTTTTAGCTTCAGGAAGT	57.908	22	263	205453	205715	3	Gh_A01G0033	N/A	N/A
A01_17	(GTAT)7	p4	28	209003	209030	GTGATGTCCCACGCTGTGAT	60.392	20	TGGCCCCCATGGAAAGTTAA	59.213	20	279	208963	209241	2	Gh_A01G0033	(GTAT)6	283
A01_18	(TTTTAT)3(TTTA)6*	c*	37	223165	223201	AGGCCAAATTGTCAAAGTGGC	59.929	21	CAAGGTGGACAGTCATGCCT	59.963	20	235	223130	223364	>11	N/A	N/A	N/A
A01_19	(ATT)6	p3	18	248040	248057	GCCTGTGGCTTTCATTGTTGT	59.931	21	AACGGGTTAAATCAGGACGAAT	58.053	22	256	247843	248098	1	N/A	N/A	N/A
A01_20	(ATTAT)4	p5	20	266727	266746	ACAATAATGTTCACACACACAAGGT	59.64	25	ACAACTGGAGTTTTAGTAATTGTCGA	59.012	26	277	266637	266913	1	N/A	N/A	N/A
A01_21	(AAAG)5	p4	20	301000	301019	CTGCTAAACGGGGTTGACCT	59.964	20	TGTGGAAGTGCGGTAGAGTC	59.398	20	256	300835	301090	3	N/A	(A)18	265
A01_22	(TAAAAA)3	p6	18	311632	311649	GCCGACCTAACCCTCAACAA	59.964	20	AGCCTTTGTCATGGAGTACCTG	60.027	22	272	311597	311868	1	Gh_A01G0044	N/A	N/A
A01_23	(TA)9	p2	18	366030	366047	CCCCCTAGATAAAAAGTTTCTGACC	59.114	25	TGCTAAAGTTGGAGGCCAAA	57.627	20	226	365977	366202	1	N/A	N/A	N/A
A01_24	(AAT)8	p3	24	371755	371778	AAGTCCACCCAACTTGACCC	59.815	20	GGTTAACTTAAACTCATTTAGGTTTGC	57.811	27	256	371553	371808	1	N/A	N/A	N/A
A01_25	(TTTTG)4	p5	20	383860	383879	AGCCATGAAGAAGAATCCAATAAGA	58.333	25	CCCAAGAGTTTCCCCTCCAT	58.997	20	234	383727	383960	1	N/A	N/A	N/A
A01_26	(T)23	p1	23	389001	389023	ACCAAAAACTGAACCGAACCA	58.552	21	CTCACTCGAACATCCAGGCT	59.466	20	247	388889	389135	3	Gh_A01G0048	N/A	N/A
A01_27	(TC)11	p2	22	392510	392531	AAGCGTTTGCCACTAGCCTT	60.537	20	GCCTGCCATAAACACCACCT	60.612	20	261	392355	392615	3	Gh_A01G0048	(TC)18	277
A01_29	(T)21	p1	21	418464	418484	ATGGCGGCAAATCTAGAGGG	59.891	20	AAGGTTGAGATTTTGAGTGCCT	58.163	22	243	418306	418548	1	N/A	N/A	N/A
A01_30	(CAT)7	p3	21	437197	437217	CCACAACCGACCGAGATGAA	60.038	20	GTATCCAGGTTGGGTCGGTG	60.108	20	261	437028	437288	1	N/A	N/A	N/A
A01_31	(ATTTTT)3	p6	18	463223	463240	AGCTGCAAAGTTCAAGGACT	57.645	20	CCCAACCACCAAATTGACTG	57.182	20	280	463152	463431	1	Gh_A01G0059	N/A	N/A
A01_32	(TTTA)5	p4	20	466466	466485	CGAGGCAAGCCGTTAACTTC	59.557	20	AGACCACTCTATCCATGGCT	57.514	20	204	466402	466605	1	N/A	N/A	N/A
A01_33	(AAATAA)3	p6	18	517653	517670	GTTTGAGCTTTCCTTTTGGTTGT	58.496	23	AATTATACACCTGAATTCGAATTCGA	57.343	26	198	517544	517741	1	N/A	N/A	N/A
A01_34	(TGTA)5	p4	20	526625	526644	CTGTTGTGCTGCTTGCTTGT	59.898	20	CCTCTTATGTACATACATGCATGCA	59.298	25	162	526544	526705	2	N/A	N/A	N/A
A01_36	(AAATA)4	p5	20	530338	530357	TTCTCTCCGATGCCTCTCCT	59.74	20	AGGGAGCCATTCAAAACCGA	59.596	20	242	530250	530491	2	N/A	N/A	N/A
A01_37	(CAAAAT)3	p6	18	534834	534851	AGGGGATAACAAGGACTTGCC	59.715	21	TCACAAAGCGCCCTTTTTGG	59.896	20	204	534756	534959	>11	N/A	(AAAATC)3	233
A01_38	(ATAC)7	p4	28	540920	540947	TCCTTCTCGGGCTCTATTCA	57.546	20	TCTCCCTCGACTAACCTGCT	59.668	20	220	540866	541085	2	Gh_A01G0064	(ACAT)6aagcatcatcattcatccacttatgtatgtattttaaagtacccaaacatgtaaaatttttttttttggggggttatgaatatacacacacacatac(AT)12	220
A01_39	(AAAATT)5	p6	30	552422	552451	ACCGAGTGAGTATTTCTTTTATTTCA	57.158	26	CGGTATGTCAAATCTAGATGCCC	59.003	23	247	552287	552533	1	N/A	N/A	N/A
A01_40	(TTTTTA)4	p6	24	577836	577859	TGGTGGTTGAACCGATCACA	59.53	20	AGGGTGGAGGAGGAATAAGGT	59.63	21	249	577739	577987	1	N/A	N/A	N/A
A01_41	(GATGGT)3	p6	18	615756	615773	TCGAAGCAGAGGTTGTTGCT	59.893	20	CACCTCTACCTCCACCTCCA	59.959	20	100	615704	615803	2	Gh_A01G0074	N/A	N/A
A01_42	(ACAACG)3aagaca(ACTATG)3	c	42	654927	654968	CGGATTCAAGCAAAGCACCA	59.402	20	TCACCCATTTCAATGCCCCA	59.884	20	260	654811	655070	4	N/A	N/A	N/A
A01_43	(TTTA)5	p4	20	674843	674862	TGTTGTACCCCTAGGACCGT	59.885	20	TGATCTCGGAGTGTTACGTTATT	57.428	23	211	674703	674913	2	N/A	N/A	N/A
A01_44	(TAA)6	p3	18	683653	683670	ACAAGGGATGTTGTTTTTCATTACAGT	60.148	27	CGACATCGACGGACAGCAAT	60.802	20	251	683614	683864	2	N/A	N/A	N/A
A01_45	(ATTTTT)3	p6	18	693671	693688	AGAGCACATAAATTTGAAATCCCA	57.144	24	TGGTCTCTTTCAACAAAAGTTACAA	57.544	25	277	693443	693719	2	N/A	N/A	N/A
A01_47	(TTTTA)6	p5	30	805852	805881	ACCCGACACATAGACAGGTC	58.816	20	GCTTGAGCAATGTGAGCAATTG	59.333	22	276	805659	805934	1	N/A	N/A	N/A
A01_49	(AAAT)5	p4	20	840208	840227	TGCAACCAACAGTCTATAGGGT	59.09	22	AGAACACTTGTGATCGGGCA	59.604	20	211	840159	840369	1	Gh_A01G0097	N/A	N/A
A01_50	(C)19	p1	19	845756	845774	GGCATTAACTCCAGTGCCCT	60.034	20	GCCAAGTTGCTCGGTTGTTT	59.898	20	269	845652	845920	4	Gh_A01G0097	N/A	N/A
A01_51	(AAT)7	p3	21	847989	848009	GGTCTACCTCTTCGTGGAGC	59.543	20	GCTTTGGATGGAGAGCTGGT	60.035	20	243	847893	848135	2	Gh_A01G0097	(AAT)6	241
A01_52	(ATTTTT)3	p6	18	851977	851994	TCACATGGATGCCACGTAAA	57.519	20	AGCAACGTGTATGCCCATCA	60.036	20	148	851894	852041	1	N/A	N/A	N/A
A01_54	(TAA)7	p3	21	873418	873438	TCCAAAATTGACGTAACCTTTGCT	59.66	24	AGGCACAGCAAAAGGATTAAAACT	59.655	24	206	873377	873582	2	N/A	N/A	N/A
A01_55	(GCAGGA)3	p6	18	911366	911383	TAACAGTGCGGACAAGCTGT	59.894	20	ATCAACCTGAGGCTGTTGGG	59.961	20	250	911212	911461	3	Gh_A01G0109	(AGTAGG)3(AGCAGG)3	241
A01_57	(CATTGC)4	p6	24	938509	938532	TCCTAGAAACCAAACGGTATCCA	59.161	23	GACAAGACCCGAAGACGAGA	59.12	20	200	938468	938667	2	N/A	N/A	N/A
A01_59	(ATTTTT)3	p6	18	960358	960375	TGGCAATCCAGGTGTATTTCA	57.552	21	GTTGGCATGACAACCGACG	59.793	19	132	960331	960462	1	N/A	N/A	N/A
A01_60	(CTT)6	p3	18	1009179	1009196	AGAAGCGACAATGGAAGCCA	59.963	20	CAGGATTCTGAGTCCCGTCG	59.899	20	246	1009019	1009264	2	Gh_A01G0119	(CTT)6	243
A01_61	(AATT)5	p4	20	1011828	1011847	GCCGAAAGCTCAAAGAGTGA	58.487	20	ATGATTTCATGGGCCGGTGA	59.742	20	232	1011728	1011959	1	N/A	N/A	N/A
A01_63	(TAAAA)5	p5	25	1017046	1017070	TGGGAACACTGCTTCAGCTA	58.944	20	ATTTGTCACGTGTCCCATATTTT	57.024	23	101	1017001	1017101	1	N/A	N/A	N/A
A01_64	(TTTTAA)3	p6	18	1026736	1026753	TGGTCGATGATAATCTCCCCA	58.029	21	TGCCTTGGAATCTTATTTGGGT	57.94	22	275	1026544	1026818	1	N/A	N/A	N/A
A01_65	(AAAT)5	p4	20	1051382	1051401	GACCGTCGAATCAAGCTCCA	60.109	20	AGGACTGAATTTGATATTATGCCTTT	57.227	26	268	1051205	1051472	1	N/A	N/A	N/A
A01_66	(TA)11	p2	22	1068546	1068567	GTCCTCCCACCAGCAAATCA	59.962	20	TTCCACCATCCCTCCTCTCC	60.327	20	147	1068465	1068611	1	N/A	N/A	N/A
A01_70	(CATCTT)3	p6	18	1218730	1218747	TCACCATCACCTTCAGCAGC	60.322	20	CCTAGTGTGGCTGAAGCAGA	59.39	20	209	1218665	1218873	2	Gh_A01G0130	N/A	N/A
A01_71	(GGT)10	p3	30	1232155	1232184	TGAAAGCCTGGAGAGCTGTG	59.964	20	TCCACCTCTCTTCCTCCTCC	59.663	20	117	1232097	1232213	2	Gh_A01G0132	N/A	N/A
A01_72	(AATTTA)3	p6	18	1246613	1246630	TCCTTTTTATAAGAGTTTGGCCCTT	58.68	25	GGAGGCAATGAGGTGTGGAA	59.962	20	269	1246430	1246698	1	N/A	N/A	N/A
A01_73	(ATATTC)3	p6	18	1300071	1300088	TGGGTGCAAATTTTGTAATTAACCA	58.408	25	TGTTCCTTGTAGTCCATTAGAGGA	58.661	24	189	1299962	1300150	1	Gh_A01G0140	N/A	N/A
A01_74	(TCT)6	p3	18	1300503	1300520	TCACTTAAGTTGCTGGGCTGT	59.857	21	TTCAAGCAACGATTCGTGCC	59.763	20	200	1300427	1300626	1	Gh_A01G0140	N/A	N/A
A01_75	(AT)10	p2	20	1303668	1303687	TCCGAATCCATTTATCCGCAA	57.799	21	CTTTCTCGGCCCCATAGCTT	59.819	20	258	1303639	1303896	2	N/A	N/A	N/A
A01_76	(GAA)6	p3	18	1324552	1324569	TGGAAAGGTCGATGGACTGAA	59.025	21	TGTCATCTTGTCATCACCCACA	59.628	22	268	1324467	1324734	1	N/A	N/A	N/A
A01_77	(TTC)13	p3	39	1330311	1330349	TGGTACAGCTTGGGTTTCGT	59.529	20	GGGGGAAAGCAACATTTGAGG	59.724	21	202	1330212	1330413	2	N/A	N/A	N/A
A01_78	(TA)10	p2	20	1349405	1349424	TCGACCATCAAAAATCCGATGC	59.645	22	TTGCATATAAATGACCCAATCGTT	57.293	24	217	1349352	1349568	2	N/A	N/A	N/A
A01_79	(AAG)8	p3	24	1361788	1361811	TCACTGTTTGTTCCCCGTCA	59.458	20	CTCTCTCTGCAAGTGCTCTCA	59.455	21	270	1361610	1361879	1	Gh_A01G0147	N/A	N/A
A01_80	(TTTCT)4	p5	20	1383470	1383489	AGATCTGGGAAGCTCAACTGT	58.736	21	AAGGTATTGAAGTAAGGCGGAAG	58.486	23	203	1383360	1383562	1	N/A	N/A	N/A
A01_81	(AAAAG)5	p5	25	1392812	1392836	ACTCCAAACAAATCTCAACTCAAACT	59.622	26	CCATTGTGTCCAAATGACCACC	60.029	22	225	1392667	1392891	1	N/A	N/A	N/A
A01_82	(AATTAA)3	p6	18	1394469	1394486	TCGACATTTTCATGGAAAGGTTGA	59.175	24	AGTTTTGAAATTCTCAAGTTAGGTCCT	59.22	27	251	1394349	1394599	1	N/A	N/A	N/A
A01_83	(TA)10	p2	20	1398177	1398196	CGGTCCAATCCTAAGCAACG	58.993	20	ACCACGTGTATCTTATGTTAACGT	58.287	24	221	1398069	1398289	1	N/A	N/A	N/A
A01_84	(ATTTTT)3	p6	18	1406305	1406322	AAGTACAATTACACCTATAACCCCT	57.24	25	ACGCACGTGACAGTGAAAGA	60.179	20	280	1406226	1406505	2	N/A	N/A	N/A
A01_85	(AAAAG)4	p5	20	1432801	1432820	CCTTCACTTTCCCTCCGCTT	59.963	20	GGCGGCGATCAAGGAATTTC	59.971	20	227	1432723	1432949	2	N/A	N/A	N/A
A01_86	(AGAAAA)3	p6	18	1478164	1478181	TTTTAGGACGGTGGGGGTAC	59.017	20	TGGCGCTTTCGATTCGTTTC	59.835	20	168	1478127	1478294	1	N/A	N/A	N/A
A01_87	(CTACA)5	p5	25	1504987	1505011	AGCCCCCACCTTGTTTCAAA	60.032	20	GGTGGGGGTGTTTTGGGTTA	60.106	20	176	1504930	1505105	2	N/A	N/A	N/A
A01_88	(TACA)7	p4	28	1505506	1505533	GTGCTCAAGAGTTGGGATCCA	59.996	21	GCAACACACAAAAAGGTGAGGT	60.094	22	181	1505409	1505589	2	Gh_A01G0158	N/A	N/A
A01_89	(AAAAAC)3	p6	18	1505950	1505967	AAGGTTGATGCCAAGAATCTTCT	58.329	23	CCAGATAGGGGGCCTCTTTG	59.524	20	222	1505911	1506132	1	Gh_A01G0158	N/A	N/A
A01_90	(TAA)10	p3	30	1506691	1506720	GGACCAAAACCATAAATTGCCCT	59.737	23	GCTTTCCCAACTCAGGTACCA	59.927	21	176	1506606	1506781	2	Gh_A01G0158	(TAA)6	152
A01_91	(AT)9	p2	18	1508577	1508594	GACCGGAGCTGATGGGATTT	59.819	20	AGGGTTCGTTTATCTGATACCGA	59.044	23	232	1508410	1508641	1	N/A	N/A	N/A
A01_92	(TTTTA)4	p5	20	1514590	1514609	CACGGGCAGAGGAGAAGATA	58.596	20	ACTGGAGCACATGTTATGTTGA	57.98	22	279	1514395	1514673	1	N/A	(TTTTA)4	259
A01_93	(ATAC)7	p4	28	1535318	1535345	TTGGGCTGTTGCATTTGGTG	59.894	20	GGCCAAAAACAGACCTAGTTTGT	59.616	23	228	1535234	1535461	3	Gh_A01G0160	(TTTTTA)3	218
A01_94	(ACC)6	p3	18	1538125	1538142	TGCCGTATACAGAAACACCGA	59.455	21	GGCTGCTGCTACCATCATCA	60.179	20	239	1538060	1538298	2	Gh_A01G0160	(ACC)6	245
A01_95	(TGA)6	p3	18	1538268	1538285	ACCAAGGTGATGGCAGTGAA	59.522	20	AGGGGGTGCTAAACTGCAAA	59.813	20	189	1538227	1538415	2	Gh_A01G0160	(TGA)8	197
A01_97	(TTAA)5	p4	20	1639315	1639334	ACCACTTGTAGGTACACATGCA	59.629	22	CACGGGTCTCGATTTCCCTT	59.751	20	262	1639288	1639549	1	N/A	N/A	N/A
A01_98	(GAA)6	p3	18	1642379	1642396	CTTGTTGGAGAATCCGGGCT	60.035	20	GTTCTTCCTCTCCGGACTCG	59.547	20	262	1642195	1642456	2	Gh_A01G0162	N/A	N/A
A01_99	(TTAAAT)3	p6	18	1669578	1669595	TTGTATGCCCATTGAGAAGCA	57.915	21	GACATCTCCACAAGCCGAGT	59.752	20	204	1669445	1669648	1	N/A	N/A	N/A
A01_100	(AAGAG)4	p5	20	1717818	1717837	ACAGTCATGCTCACGAACTCA	59.659	21	AGCTTCCACGAGATCAACCC	59.749	20	188	1717770	1717957	2	N/A	(AAATAA)3	183
A01_101	(ATAA)5	p4	20	1741876	1741895	TCATAACATCAATGGTCTCAATTCTT	57.187	26	TGGCTCCGAGTATTTTGCGG	60.743	20	279	1741836	1742114	1	N/A	N/A	N/A
A01_103	(TAACCC)3	p6	18	1814816	1814833	TCATCATCACCACGGTCAGC	60.108	20	TTTAACCCCAAGGATCGGCC	60.034	20	241	1814773	1815013	2	Gh_A01G0182	(TAACCC)3	241
A01_104	(ATT)7	p3	21	1825679	1825699	TCCGTGCTCGTATCTTTGCT	59.469	20	CGTGCTGATTGTTTGGCCAA	59.968	20	279	1825569	1825847	2	N/A	N/A	N/A
A01_106	(AAT)6	p3	18	1846864	1846881	TCCCCCTCTTAGCCAAACAA	58.549	20	GCCCTAGGTCAAATTCGCGA	60.461	20	252	1846699	1846950	1	N/A	N/A	N/A
A01_108	(CT)14	p2	28	1867672	1867699	GCCATGCAAAGCACTATCACG	60.533	21	GATCCGACGGGTCTTCGATC	60.04	20	172	1867630	1867801	2	N/A	(CT)10	171
A01_109	(TAAT)5	p4	20	1868126	1868145	CTTTGCGCCTTGGCTTCTTT	59.967	20	GAACCCGCTGTTGTGTGAAC	59.971	20	221	1868027	1868247	1	Gh_A01G0188	N/A	N/A
A01_111	(ATA)6	p3	18	1900001	1900018	GAGATGAGACGCGACACCAA	60.109	20	TTCGCACACACTTGATGGAA	58.04	20	279	1899911	1900189	1	N/A	N/A	N/A
A01_112	(ATTTTT)3	p6	18	1900647	1900664	AGGCAGAACGTAAGAGGCAA	59.315	20	GGCGTCAAGTTTTGAGGAGC	59.761	20	257	1900443	1900699	2	N/A	N/A	N/A
A01_115	(TTTA)6	p4	24	1940111	1940134	TGGTTGGGGTGGTTTAGGTG	59.814	20	AAAGAGGGGCAGCTGTAAGG	59.67	20	262	1940018	1940279	>11	Gh_A01G0193	N/A	N/A
A01_116	(AAT)8	p3	24	1980896	1980919	TCGTGTCACAAGTGGCAGAT	59.607	20	AGACATATCCAATCAAAAGCATCTGA	58.941	26	267	1980793	1981059	2	N/A	(AAT)22	310
A01_117	(AGCATA)3	p6	18	1983938	1983955	TGTCACACACGGCAATTGTAC	59.4	21	CCAAGCTAGTCTTCCTTCCGA	59.175	21	200	1983792	1983991	2	Gh_A01G0196	N/A	N/A
A01_118	(AC)13	p2	26	1986477	1986502	TGGGTCCCGCTCCATTTAAC	60.035	20	AAACCAAACTGAACCCAGAAAAA	57.509	23	248	1986292	1986539	2	N/A	(AC)9	244
A01_119	(CTCCTT)8	p6	48	1988600	1988647	AAGCTGTGCATGCCTCTCAT	60.034	20	TAACCGCGTTCACCTTAGGG	59.753	20	279	1988502	1988780	1	N/A	N/A	N/A
A01_120	(ATTT)6	p4	24	2037480	2037503	CACTGATTCTGCTTTGGCGG	59.83	20	TCACATCTGACGATCCATCAACA	59.805	23	230	2037457	2037686	1	N/A	N/A	N/A
A01_122	(TTC)19	p3	57	2087191	2087247	GGCTTGCGTGTTCACAATGT	59.969	20	TCACGTCTGGATTGAACAGTGA	59.636	22	268	2087040	2087307	2	Gh_A01G0213	N/A	N/A
A01_123	(TCT)9	p3	27	2103676	2103702	TGGTTTTGAGGTTTTTGATGCTT	57.904	23	GCCCTTCCTTTATTGAGATTGCT	59.043	23	225	2103628	2103852	1	N/A	N/A	N/A
A01_124	(ATAAA)4	p5	20	2177896	2177915	ACAGCTTGGTAATGTTCAAAGCT	59.109	23	TTCGCACCATCTGTACCAGT	59.026	20	114	2177867	2177980	1	N/A	N/A	N/A
A01_125	(CAATTT)3	p6	18	2185257	2185274	TTTTGAAAGCAACAGTCACA	59.683	20	TGTGCGAGGTTAGTGAAAGA	57.636	24	150	2185181	2185330	1	N/A	N/A	N/A
A01_126	(TATT)5	p4	20	2185645	2185664	CCACCAAACCGCAGTTCTTA	58.4	20	AGGTAAGCTGAAGATGAGGATTTT	57.928	24	280	2185616	2185895	1	N/A	N/A	N/A
A01_127	(AAAAAT)3aatttagggtttacctggatttaattttatatattatcaaaatttaatatgattataagatataagaaaatttaaaaaagaaaaagagaatg(GAGATA)3	c	128	2222109	2222236	TGTGGAGCTGAATTTTGAACCC	59.372	22	TGTCCATGCCAATCAAACCAA	58.676	21	280	2222021	2222300	1	N/A	N/A	N/A
A01_128	(CT)9	p2	18	2245620	2245637	CCGTTCGATCTTCTCCACGT	59.829	20	CGAACACCGTCTCCTCTTCC	60.109	20	237	2245519	2245755	1	N/A	N/A	N/A
A01_129	(GAC)6	p3	18	2245894	2245911	CGACGACGAGGATGAGGATG	60.041	20	TATCAGGACAGGAGGACCGG	60.106	20	112	2245859	2245970	3	Gh_A01G0233	N/A	N/A
A01_130	(AAAAT)4	p5	20	2248114	2248133	TGGTTCAAGTAGGCTCACGG	59.68	20	ACCGAATTGATCTGTGTTTGACC	59.498	23	270	2247932	2248201	2	N/A	N/A	N/A
A01_131	(CT)11tctttttttcttgatttttttatccctttaattttataggtatttttttgggcttgctgaaataagagactttcatcc(TA)10	c	120	2263500	2263619	GATGGCCACCTCACTTCGAT	59.821	20	ACCACAATCAAAGCAAACACA	57.116	21	279	2263375	2263653	2	N/A	(CT)18	283
A01_132	(AAAATA)3	p6	18	2280158	2280175	AGCGTACTCAAACTCACGTCT	59.392	21	TCACGTGCTCGATTGGTTTC	58.855	20	177	2280048	2280224	1	N/A	N/A	N/A
A01_133	(TA)9	p2	18	2282000	2282017	TCACACAATTCTTTCTATTTGCCA	57.353	24	ACTGAACAGACCACTGAACCT	58.881	21	218	2281923	2282140	1	N/A	N/A	N/A
A01_134	(ATAATT)3	p6	18	2284485	2284502	GGGTTGGACCATTGGATTGC	59.463	20	TCACCCATTAAACCTGAATCAAGAAC	59.791	26	277	2284394	2284670	2	N/A	(ATAATT)3	278
A01_135	(GTTTT)4	p5	20	2297007	2297026	CACCCCCTCGTTCTTCACTC	60.037	20	CCTCCCACCCCTCTCAAAAC	59.962	20	133	2296917	2297049	1	N/A	N/A	N/A
A01_136	(AAATTT)3	p6	18	2314593	2314610	AGCTCCGCCATTGACTTCAT	59.746	20	TGGAGTATCATCGAGGGGCA	60.106	20	273	2314540	2314812	1	N/A	N/A	N/A
A01_137	(AAAT)5	p4	20	2396573	2396592	AAACAAAGGGGCAATTCGACT	58.684	21	TGGGGTTGACTTCAGGTAGC	59.309	20	156	2396460	2396615	2	N/A	(CAA)9	166
A01_138	(TTTATT)3	p6	18	2397614	2397631	TCCAACCAACATCGAATCAACT	58.25	22	TCTCAAAAGAGGAGTTATTGATTGCT	58.829	26	243	2397442	2397684	1	N/A	N/A	N/A
A01_139	(TAT)18	p3	54	2415284	2415337	TCGGCTATGGATAAAAGAAAATCACA	59.174	26	TCCCTTGGATTTTTGCATGAATCT	59.221	24	147	2415230	2415376	2	Gh_A01G0250	N/A	N/A
A01_140	(TA)13	p2	26	2424313	2424338	AGTGTGTTGTGTCATCACTTAAACT	59.12	25	TCAACCCAACATCACCACCT	59.15	20	112	2424282	2424393	1	N/A	N/A	N/A
A01_141	(AT)12	p2	24	2428510	2428533	TCATGAGCTACCTTTCACAGACA	59.422	23	TCATTCACAATGTAAAGAATGAGCCT	59.339	26	242	2428385	2428626	1	N/A	N/A	N/A
A01_142	(ATC)6	p3	18	2432685	2432702	GGGTTCGGGCAGTTGTTTTC	59.968	20	TGCAGCTAATCTGATGGCCT	59.158	20	103	2432631	2432733	3	Gh_A01G0251	N/A	N/A
A01_143	(G)25	p1	25	2435415	2435439	ACCAAGAATAAAAGGTGACATCTTTT	57.75	26	GCACGTATTCATCTAGTGTGCC	59.46	22	273	2435305	2435577	1	N/A	N/A	N/A
A01_144	(TTTA)5	p4	20	2438211	2438230	GCTGGAAGAGGGGCATCAAT	60.106	20	CGGCACTCAGGGATGAAACT	60.036	20	235	2438095	2438329	2	N/A	(TC)9	237
A01_145	(AT)9	p2	18	2449866	2449883	CTAACTTCGCCCGTGCCTAT	59.896	20	TGCCTAGATGAAACTCCGGC	59.822	20	116	2449820	2449935	1	N/A	N/A	N/A
A01_148	(TTTTTA)3	p6	18	2507633	2507650	TTCCGCACAACAAATGCTCG	60.041	20	AGGAAAGCTTTGCCCCATCA	59.885	20	130	2507545	2507674	1	N/A	N/A	N/A
A01_151	(TAAAAT)3	p6	18	2582317	2582334	TGTCTTCAACCGGAGATAAACCT	59.419	23	TGGATTTGGGTTGGGTTGGT	59.734	20	121	2582247	2582367	1	Gh_A01G0254	N/A	N/A
A01_152	(TATTTT)3	p6	18	2595967	2595984	GGGCAGTATACAAGTTTGGTGC	59.836	22	GCCGCTAAATTTTACGGCGT	59.903	20	253	2595878	2596130	10	Gh_A01G0254	N/A	N/A
A01_153	(AAAAT)5	p5	25	2621844	2621868	AGGGCATCCTCCAGATCCAT	60.104	20	TTTCTTCTCCTCTGCCCGTG	59.678	20	248	2621685	2621932	>11	Gh_A01G0254	N/A	N/A
A01_154	(AAGCTC)3	p6	18	2622353	2622370	GGAGGAGCACTTTGAGGGAG	59.748	20	ACTGTGGCTATGCTTTTGGC	59.109	20	272	2622310	2622581	3	Gh_A01G0254	N/A	N/A
A01_155	(A)20	p1	20	2630462	2630481	GGGGCATTAATTTCAGAGGGC	59.311	21	TTGAAAGCCCCCAATGCATG	59.386	20	112	2630406	2630517	2	Gh_A01G0254	N/A	N/A
A01_156	(TGT)7	p3	21	2648891	2648911	GAGGTTGGGTGAAGATGCCA	59.962	20	ACGCTGGTCATCACAACCAT	59.963	20	277	2648721	2648997	4	Gh_A01G0256	(TGC)7	277
A01_157	(TA)10	p2	20	2656038	2656057	AAAGAAGTGATGACGATGGGT	57.297	21	GCTAATGTAGGAAAACTTTAGTCCA	57.083	25	279	2655847	2656125	1	N/A	N/A	N/A
A01_158	(ATT)6	p3	18	2667249	2667266	GCTGTGGTCTTGAAAGTTGGT	58.976	21	TGTTTGGTACCATTTTGAAGTTGA	57.468	24	255	2667134	2667388	2	N/A	N/A	N/A
A01_159	(ATC)10	p3	30	2683817	2683846	GATCTTGCAATGGACCGTGC	59.901	20	GCAAAACCTACACCATCCATGT	59.174	22	207	2683764	2683970	2	Gh_A01G0262	N/A	N/A
A01_160	(ATT)8	p3	24	2717943	2717966	AAAGCCAAAGGACCAGCACT	60.106	20	CGTTGGAGGCGTTGTGAAAG	60.041	20	115	2717879	2717993	2	N/A	(ATT)10	118
A01_161	(CCAAAG)3	p6	18	2719041	2719058	GACCTGCAACAATCCCTAAC	59.96	20	GGTATCAGTTTCAGGCCATT	59.807	23	131	2718955	2719085	2	N/A	N/A	N/A
A01_162	(AAT)9	p3	27	2727940	2727966	ACACCACTTCATGTCTCGCT	59.318	20	ACGATGAATCCGAGCATGCT	59.894	20	256	2727739	2727994	2	N/A	N/A	N/A
A01_163	(TAAAAA)3	p6	18	2730565	2730582	TGGATCTGAGTTAGGTTTGAGTT	57.174	23	ACTTGCCCTAAACCTCACTTAA	57.283	22	277	2730401	2730677	1	N/A	N/A	N/A
A01_164	(GTAACA)3gtagcggcacacaaagtacctcatcggaacaaatccgg(AACAGT)3	c	74	2747393	2747466	ACAGTGTTTCATCGGCCGAA	60.25	20	TGTGACTGTTCCGCATTCGT	60.25	20	156	2747353	2747508	>11	N/A	N/A	N/A
A01_172	(AAT)16	p3	48	3084036	3084083	AGCAATAATAATGGTGCTAACGATAA	57.384	26	CTCCCTTGTTATTCGCGCAC	59.626	20	279	3083990	3084268	1	Gh_A01G0274	N/A	N/A
A01_173	(AAAAT)4	p5	20	3084551	3084570	CGGCCAAAATGACGTCGTTT	60.041	20	GGTTCTCGCCGGATTAGGAG	59.968	20	138	3084510	3084647	1	Gh_A01G0274	N/A	N/A
A01_174	(GTAACA)5gtagtgatacacagagtacctcattggaataaattcgg(AACAGT)3	c	86	3126619	3126704	GGATCTAACCCACACACCGG	60.108	20	ACTGTTCCGGATTCGTTTCGA	60	21	192	3126551	3126742	>11	N/A	N/A	N/A
A01_177	(ATTTC)4	p5	20	3246300	3246319	ACAATTTCACTCGATTCGATTCGA	59.137	24	ACAAGTAGGGGTAAGCACTCG	59.451	21	178	3246260	3246437	2	N/A	N/A	N/A
A01_178	(AATTTT)3	p6	18	3256076	3256093	TCGAAACAACCCAATTACGCT	58.504	21	ACGACACAACATGATACAAAATATCT	57.507	26	205	3255997	3256201	1	N/A	N/A	N/A
A01_179	(ATTCTC)3	p6	18	3301639	3301656	GGGGACTGAGCATTGACCAT	59.743	20	TGCCACTCAATCACTCTTCTTCT	59.674	23	271	3301574	3301844	1	N/A	N/A	N/A
A01_180	(AAAAT)8	p5	40	3326311	3326350	TGGAGGTTGGTGGTTGTGAG	59.817	20	CTTCTCCTCTGCCCGTGATT	59.461	20	189	3326222	3326410	1	N/A	N/A	N/A
A01_183	(TTAAAT)3	p6	18	3352033	3352050	CCAAAGACTGCTGTTCTTCACA	59.055	22	ACGTACGTCACAAGCCACAT	59.967	20	226	3351907	3352132	1	N/A	N/A	N/A
A01_185	(AAAT)5	p4	20	3353155	3353174	GAGCAAAGAGGGGCAGCTAT	59.818	20	GAGGAATGGATCTGCTGGGT	59.157	20	174	3353102	3353275	2	N/A	N/A	N/A
A01_186	(TATTTT)3	p6	18	3357548	3357565	TGGTCAACTCAAGTTAAAAACCCT	58.734	24	GGCGGAAGAAAATCTAAAGTTGC	58.833	23	228	3357440	3357667	1	N/A	N/A	N/A
A01_187	(AATAT)4	p5	20	3411843	3411862	ACCCATATTTGTAAATGGTTAGCCT	58.56	25	TCCAGCTCAACCCGTTTTCT	59.528	20	266	3411627	3411892	1	N/A	N/A	N/A
A01_188	(TAT)6	p3	18	3510378	3510395	TGGGGAAAGAGGGAGAGAGT	59.206	20	AAGTAAAGTAACAACAATAGGGGTGA	58.48	26	279	3510307	3510585	>11	N/A	N/A	N/A
A01_192	(AT)10	p2	20	3563908	3563927	AGGAGTTCAACATGGACCATCA	59.356	22	AGGAGCTGGACTAGGGGAAT	59.355	20	280	3563748	3564027	1	Gh_A01G0285	N/A	N/A
A01_193	(TC)10	p2	20	3568689	3568708	CTAGCTTCGCCCTTATGCCA	59.893	20	AGGCACCAAATCCAACACCA	60.106	20	278	3568518	3568795	1	N/A	N/A	N/A
A01_194	(GAA)7	p3	21	3588776	3588796	ATGCTAACCACGAACCCTCT	58.723	20	GCTTGGACACGGATGATTGC	59.901	20	169	3588736	3588904	1	N/A	N/A	N/A
A01_195	(AAT)7	p3	21	3593362	3593382	ACACATGATTCGATGACAGAGGA	59.551	23	GTGCGCATTTTGGGGAAACA	60.25	20	264	3593203	3593466	1	N/A	N/A	N/A
A01_196	(GTGATG)3	p6	18	3676540	3676557	ACAGCCGTGTCTCAAAGATGG	60.609	21	ACCCCTTTAAAGATCGCGCA	60.036	20	181	3676516	3676696	1	N/A	N/A	N/A
A01_197	(AAATTA)3	p6	18	3684780	3684797	GGGGTGTTACACAAGCTGGA	59.89	20	GTGCCTTTGCCGAAAACTCA	59.616	20	124	3684713	3684836	1	N/A	N/A	N/A
A01_199	(ATT)7	p3	21	3715807	3715827	TGGTGGCATACATGAAGAAGGA	59.424	22	TCCTTTCCTTTCCTTTTGTTTCTTTCT	59.82	27	260	3715608	3715867	1	N/A	N/A	N/A
A01_202	(ATAATT)3	p6	18	3782745	3782762	CAGGTATCGCGGTCGTGAAT	60.249	20	TTAGTTTCCCAGTGCACCGC	60.887	20	280	3782688	3782967	2	N/A	N/A	N/A
A01_203	(ATTAAA)3	p6	18	3784669	3784686	AAATTGTTAAGCCCGAGCCC	58.817	20	GGCCCGGCCCGAATTATATA	59.457	20	267	3784469	3784735	>11	N/A	(TAAAAA)3	172
A01_204	(GCCGGC)3	p6	18	3794015	3794032	ATTTTACCTTTCCGGCCACC	58.447	20	TCTGTCTCTGTTGCAGGTGG	59.606	20	209	3793984	3794192	1	N/A	N/A	N/A
A01_206	(AATAT)5	p5	25	3876159	3876183	GCTTCCCAGTTTCGCAACAA	59.616	20	GACCGGAGAAAGCAGAGGAG	59.825	20	155	3876088	3876242	3	Gh_A01G0301	N/A	N/A
A01_207	(AAAAGA)3	p6	18	3890629	3890646	CGTGTTGGGTAAAACTCCGC	59.764	20	CCTCCTTTAGTCCCTGAAGTCC	59.498	22	230	3890459	3890688	>11	Gh_A01G0301	N/A	N/A
A01_209	(ATT)7	p3	21	3903031	3903051	TCACTTTGGGCCATTGAGCT	59.887	20	AATGGTCAAATTTGCCCGGG	59.387	20	129	3902973	3903101	1	Gh_A01G0301	N/A	N/A
A01_210	(TA)10	p2	20	3903916	3903935	TCAACCAACTTGAAGTTAAACAAACA	58.566	26	TGGAGTTCAAAAGACTACCTCTCA	59.101	24	182	3903848	3904029	1	Gh_A01G0301	N/A	N/A
A01_213	(AT)9	p2	18	3974553	3974570	AGGGTTTGCACTGCTTACGA	59.892	20	GCCAAGGAATCAAACACACCA	59.314	21	256	3974389	3974644	2	N/A	N/A	N/A
A01_216	(CAATTT)3	p6	18	4028849	4028866	TGGGTTTGTATGAATATGTAGATTCCG	59.34	27	TGGAAAGAAATGTCTACATGAAACTT	57.536	26	278	4028650	4028927	1	N/A	N/A	N/A
A01_217	(AAAAT)4	p5	20	4135305	4135324	CTGAGGAACCAGAAGTGCGT	59.966	20	TGAGGATCAAGGGAGGCTGA	59.957	20	277	4135098	4135374	2	Gh_A01G0313	N/A	N/A
A01_218	(GA)10	p2	20	4145704	4145723	AGGAACGGAAGAGAGGAGGG	60.325	20	AACAGTCTCCTCCGGCCATA	60.325	20	111	4145640	4145750	1	N/A	N/A	N/A
A01_219	(TATT)6	p4	24	4146379	4146402	GTGAAAGGGTTGAGATCTTAAGTGG	59.587	25	AGCTTCAAATACTTTACCACCAAA	57.03	24	205	4146337	4146541	1	N/A	N/A	N/A
A01_220	(TTA)16	p3	48	4147061	4147108	ACCAATCTGGGCACTATCGA	58.504	20	AATTGGACGTGCATTTGCTT	57.182	20	185	4147007	4147191	1	N/A	N/A	N/A
A01_221	(AAGGAT)3	p6	18	4150476	4150493	ATGGGAAAAGTGGTTGAAAA	58.471	21	AAATAGGACCGTTTGTGACC	59.41	23	231	4150293	4150523	1	N/A	N/A	N/A
A01_222	(TTTCCT)3	p6	18	4153703	4153720	GGCCCTCCTTACATCTGCAC	60.465	20	ATGGCCACGGGTCATTCATC	60.466	20	264	4153658	4153921	1	N/A	N/A	N/A
A01_223	(ATCCC)5	p5	25	4186740	4186764	CCGGAAATCCATGTCCCCAT	59.814	20	GGGTTTTCACCTCACCCTGT	59.815	20	216	4186624	4186839	2	N/A	N/A	N/A
A01_224	(CCATCT)3	p6	18	4203357	4203374	TTTGTTTGGCTGAGCTGGTG	59.254	20	TGGTGCGATATGCTTGGTGT	60.036	20	243	4203246	4203488	1	Gh_A01G0315	N/A	N/A
A01_225	(ATA)10	p3	30	4205122	4205151	CCTGGTTTAAGGTCACCCTACA	59.359	22	ATGAAACAACCGCACCCTCT	59.89	20	147	4205061	4205207	1	N/A	N/A	N/A
A01_226	(TAA)9	p3	27	4205907	4205933	TGAACCATGTTACCGCCATC	58.255	20	ACTCCACAAACAGGTTGAGG	57.652	20	212	4205884	4206095	1	N/A	N/A	N/A
A01_227	(AT)12	p2	24	4235276	4235299	ACGGAGTGACAAAATCCCAA	57.35	20	AGCGAGGTGGAGATTTTGGA	59.016	20	118	4235232	4235349	1	Gh_A01G0316	N/A	N/A
A01_228	(TTAT)5	p4	20	4243838	4243857	TGAGAGGTTGAATAACTTGATTTCCAC	59.825	27	GGTTTGTTCTAGTGTGGCCCT	60.203	21	277	4243800	4244076	2	Gh_A01G0316	N/A	N/A
A01_229	(TGGGAG)8	p6	48	4294555	4294602	GATGGTTCGGTGGAGGCTAA	59.46	20	GCTTGATTTCCAGTCTCCTCCT	59.762	22	215	4294455	4294669	1	Gh_A01G0316	N/A	N/A
A01_230	(AATAAA)3	p6	18	4344090	4344107	CCAGAATACCCTTAGTCGAATTGC	59.488	24	GCGACTCCCGTTTTCGTTTT	59.694	20	222	4344007	4344228	1	N/A	N/A	N/A
A01_231	(TCG)6	p3	18	4367667	4367684	CAAGTTTGGCAAGCAAAGTGC	59.672	21	ATAAGGTGCAGCGAACCGAA	60.037	20	231	4367617	4367847	2	Gh_A01G0317	(TCG)7tcatcatcatca(TCT)7	216
A01_232	(T)21	p1	21	4428516	4428536	GTGTTGCATGGCTACTTTCGT	59.465	21	GGTGGATGAATCCCCATTTTCC	59.3	22	264	4428323	4428586	1	N/A	N/A	N/A
A01_234	(TTTA)5	p4	20	4496785	4496804	GGTCCCTCTAATGCTTTTTCACG	59.873	23	GCAAGTCCAAACGCTTATCCC	59.868	21	137	4496710	4496846	1	Gh_A01G0326	N/A	N/A
A01_235	(TA)13	p2	26	4505899	4505924	TTCAACTCCAATCAAGTCCGT	57.515	21	CGCAAGTGGTTTGAGTGGAC	59.692	20	198	4505832	4506029	4	Gh_A01G0326	(AT)12	197
A01_236	(AAATAA)3	p6	18	4515881	4515898	TTGTGTTGTAATGGACCTGAATCC	59.235	24	GCTTCAAGTCTTTGTACTTTTTGCA	59.195	25	193	4515813	4516005	1	Gh_A01G0326	N/A	N/A
A01_237	(TTTATT)3tattatttttctttcttttcttttattatttattattta(TTATT)4	c	77	4555241	4555317	ACGACGTTAAACAAGCGCTT	59.068	20	CTGGCTGCAGGTTTTAGGGA	59.962	20	271	4555201	4555471	>11	N/A	N/A	N/A
A01_238	(TTA)7	p3	21	4561273	4561293	TCAATGAGTTCCATCGTAGTTTGT	58.453	24	GGCAACAAGTGTAGTTGACCA	58.706	21	166	4561237	4561402	1	N/A	N/A	N/A
A01_239	(AT)11	p2	22	4563770	4563791	AGAAAGAGTTTGCCTTTGACTTT	57.078	23	GGGAGGGCTTAGGTTAGGTG	59.162	20	147	4563744	4563890	1	N/A	N/A	N/A
A01_240	(TTA)9	p3	27	4580084	4580110	ATAAGCCAAGCTGCCACCTT	59.96	20	CTAGCGCAACCCTCGTGTTA	60.109	20	208	4579984	4580191	1	N/A	N/A	N/A
A01_242	(AT)9	p2	18	4651982	4651999	TAGCCAACACGTTGCCATCT	59.964	20	GTGCTTCAGCTGTTTCCTGC	60.04	20	268	4651948	4652215	3	N/A	(AT)10	270
A01_252	(ATATAG)3	p6	18	4838191	4838208	TTCGCATTCGGTTTCGACCT	60.32	20	TCTTGTTGTAGTCTCTGTCCAACA	59.596	24	220	4838067	4838286	1	N/A	N/A	N/A
A01_253	(ATC)6	p3	18	4873156	4873173	ACAGACACAAAGCACGATTCA	58.439	21	TTTCCAGTGCGTACGGTTCA	59.896	20	149	4873068	4873216	2	N/A	N/A	N/A
A01_254	(TTTTTA)3	p6	18	4949772	4949789	CACTTCTCGTCGAATCCGGT	59.829	20	GAAGCCAAGGTGAAAACCCG	59.686	20	258	4949608	4949865	>11	Gh_A01G0351	N/A	N/A
A01_257	(TATCAT)3	p6	18	4976528	4976545	TGACACTACTGAAAATTGGGCTG	59.18	23	TGAGCGATTACGATAAAGAGGACA	59.663	24	232	4976438	4976669	1	Gh_A01G0351	N/A	N/A
A01_258	(TAAAA)4	p5	20	4981882	4981901	TCAAGTGTGTTTCCCTGTACCT	59.225	22	AAATGCTCAATACCAAAACTTAGCT	57.768	25	152	4981791	4981942	1	Gh_A01G0351	N/A	N/A
A01_259	(AAGGA)4	p5	20	5012762	5012781	TCCCATGATACTCGTTGGATTCA	59.291	23	AGACATGACTTGCCAACGACT	59.929	21	254	5012704	5012957	1	N/A	N/A	N/A
A01_260	(AAAAG)4	p5	20	5054922	5054941	TCGATGACCAATGTATAAAGGGAGA	59.399	25	GTGACCATACCGGACCCATC	59.894	20	242	5054880	5055121	1	Gh_A01G0355	N/A	N/A
A01_264	(CCTCTC)3	p6	18	5152262	5152279	TCTCTTTACTGTTTTGGGCTTGT	58.467	23	AAACGCGCAAATAACCCCTC	59.476	20	184	5152187	5152370	2	N/A	N/A	N/A
A01_266	(TTTA)8	p4	32	5181395	5181426	TCGTTTCCGTTATCATTGTCATTT	57.511	24	TGATGGGTGCGATAATGTCAA	57.726	21	195	5181355	5181549	2	N/A	N/A	N/A
A01_267	(TTTTAT)3	p6	18	5266009	5266026	CACCGATGCTAAGGCTAAGCT	60.203	21	ATTGTCACCGTCACAGTCGT	59.612	20	213	5265863	5266075	7	N/A	(ATTTTT)3	215
A01_268	(AGGCTA)3	p6	18	5276669	5276686	GCGATTAGGACATTCTTGGTCG	59.46	22	GACCTGTGTGTAGAAACCCTGA	59.632	22	280	5276578	5276857	1	N/A	N/A	N/A
A01_269	(ATTTTT)3	p6	18	5276815	5276832	TCGAGGCTAAGGCTAAGGCT	60.397	20	CAGAATCGTTGTCGCGGTCA	61.007	20	226	5276665	5276890	6	N/A	N/A	N/A
A01_271	(ATA)11	p3	33	5301395	5301427	TCCCACACCATACATTTGTCAT	57.685	22	AAACCAAATTAGTGACATGTGTAAGA	57.541	26	192	5301350	5301541	>11	N/A	N/A	N/A
A01_272	(T)18	p1	18	5314477	5314494	TGTGGATTTGCTTATGATGGCA	58.636	22	GGCAATGAAAATGCAGGTGC	58.919	20	159	5314413	5314571	2	Gh_A01G0357	N/A	N/A
A01_275	(TCTTTT)3	p6	18	5353735	5353752	TCCTTCCCTCTTCTTCTTCTCCT	59.922	23	TCAGGCCAATTTGACCCCTC	59.96	20	238	5353709	5353946	>11	N/A	N/A	N/A
A01_276	(TTTAT)7	p5	35	5404768	5404802	CCTTACCCCATCTTCACTTTCCA	59.99	23	GATGGCCATGGTGCAACATC	59.896	20	275	5404741	5405015	1	N/A	N/A	N/A
A01_278	(TACA)6	p4	24	5497966	5497989	ATGTGCATGGTGTAAGGGCA	59.961	20	ACATGTCCCAACTCCCAACA	59.15	20	135	5497937	5498071	1	N/A	N/A	N/A
A01_280	(AAATA)5	p5	25	5522785	5522809	GGGGTAGTGATAGTGGGAGGT	60.062	21	TTGAAAGGTGCCCCCATCTC	59.96	20	246	5522695	5522940	1	N/A	N/A	N/A
A01_281	(TATG)6	p4	24	5538501	5538524	AGCTCCCCATGATAAACTTGGT	59.417	22	CCCATCTCTCTTCCTCACGG	59.25	20	260	5538367	5538626	2	N/A	N/A	N/A
A01_282	(AGA)8	p3	24	5552606	5552629	CCCCCAAAAGAAACCCCATA	57.367	20	GGTTGAGGTTGGGGTTAGGG	59.961	20	227	5552515	5552741	1	N/A	N/A	N/A
A01_283	(AT)9	p2	18	5556723	5556740	AGCCATTCCATCAGCTGCTT	60.033	20	ACAGCTCTCATAACGAAAGCCT	59.765	22	133	5556662	5556794	2	N/A	N/A	N/A
A01_284	(TTTATT)3	p6	18	5558304	5558321	CGAGCGCTTGCGTATGTAAG	59.773	20	CCCACAAATCATTCCAATTCGC	58.811	22	263	5558191	5558453	2	Gh_A01G0377	(ATTGAA)3	263
A01_288	(TTTCA)4	p5	20	5650298	5650317	CGACCAGTTTCATGACCCGA	60.038	20	ATACACGCCAATGTCCAGGG	60.107	20	226	5650197	5650422	1	N/A	N/A	N/A
A01_289	(AATAA)4	p5	20	5654560	5654579	CCAATGGTGAAATGTGAACAAGGA	59.961	24	TGGTGAAATGTGTGAAAACTTGGA	59.536	24	219	5654484	5654702	1	N/A	N/A	N/A
A01_290	(CTGAT)4	p5	20	5735876	5735895	TCCGATTTCGAAACCTCAAACA	58.531	22	GGGAAATGTTTGCTCGGCTC	59.829	20	206	5735767	5735972	>11	N/A	N/A	N/A
A01_291	(AT)9	p2	18	5753448	5753465	TTGGCCAGCAACTAACGGAT	59.962	20	CAAACAGTGGGCAAGTCGTG	59.971	20	270	5753254	5753523	>11	N/A	N/A	N/A
A01_294	(TTTCTT)3	p6	18	5832705	5832722	AGCATGTTCTATCCAGAGTATGCA	59.654	24	ACATTGGCTCACTCAAGACTCA	59.63	22	280	5832510	5832789	1	Gh_A01G0383	N/A	N/A
A01_295	(ATTAT)6	p5	30	5869806	5869835	TGAGGCGGTTTATCGTGAAGA	59.453	21	TCCCCTTTCTCCCCTTCTTTC	59.007	21	173	5869748	5869920	>11	Gh_A01G0383	N/A	N/A
A01_296	(TTTAT)4	p5	20	5874798	5874817	GGCCATGCACACCTCTACTT	60.035	20	GCACTGCTTTCATGGTCTTCA	59.118	21	127	5874764	5874890	1	Gh_A01G0383	N/A	N/A
A01_297	(TTTC)10	p4	40	5890560	5890599	CCCTTTCGGGTTTTCGTCCT	60.251	20	GGCATTCTCGAGTGGAGCTT	60.108	20	267	5890486	5890752	>11	N/A	N/A	N/A
A01_298	(TA)10	p2	20	5908041	5908060	ACGAAATTGGACGTCTTCTCA	57.62	21	ACATTGATAACAACTTGCACATGT	57.912	24	245	5907904	5908148	1	N/A	N/A	N/A
A01_302	(AC)9	p2	18	5938544	5938561	CAATCCCTTTTCCCTCCCCC	60.032	20	ACTAGCAAAAAGTGGGGGCA	59.813	20	256	5938394	5938649	1	N/A	N/A	N/A
A01_303	(CTT)6	p3	18	5942704	5942721	TGCTGAATGGGGAAGCTTGT	59.887	20	GACTCCGAGCTGCTTACGAA	59.829	20	196	5942650	5942845	2	Gh_A01G0386	(CTT)6	196
A01_304	(AAAAG)4	p5	20	5943246	5943265	CAACAGCACCAACAGCAACA	59.827	20	ATAGGCCCCATTGCTTGTCC	60.106	20	205	5943140	5943344	2	N/A	N/A	N/A
A01_305	(TTTA)6	p4	24	5982425	5982448	GTGGTGGAGTTGGTGGCTAA	59.89	20	CCCGGGACCCAATAAAACCA	59.96	20	191	5982362	5982552	9	N/A	N/A	N/A
A01_306	(TTAAA)4	p5	20	5987845	5987864	GCTCTTCTCTTTTGGCGCAT	59.193	20	TGTTATCTTCCATCCCCTTTTCTCA	59.747	25	246	5987723	5987968	2	N/A	(ATTAA)4	710
A01_307	(TTTTTA)3	p6	18	5996817	5996834	GTGCACGGTGGCTGAAAATC	60.387	20	GCAGCGAAAACAGAGAAGGC	60.11	20	191	5996780	5996970	5	N/A	N/A	N/A
A01_308	(AAAAAT)3	p6	18	6031634	6031651	TGTGGGTATATCGCCTCCGT	60.469	20	CCAAACCCTAGCAGCAAGGA	59.962	20	257	6031565	6031821	1	N/A	N/A	N/A
A01_309	(AT)9	p2	18	6033938	6033955	AGGAAGATATCACCAACTTTTGTTTCA	59.494	27	AGACTGGGGGAATTGAAATGTCA	59.924	23	277	6033830	6034106	1	N/A	N/A	N/A
A01_310	(AT)11	p2	22	6034551	6034572	ACCGCCCACTTAATAATTGAGA	57.503	22	ACTCGGTTGACTTGAATGGTT	57.791	21	210	6034466	6034675	1	N/A	N/A	N/A
A01_311	(ATTTTT)3	p6	18	6049852	6049869	ACTCCATAAAGCATTCCCAAATAATCA	59.435	27	TAGCCCATGCCAAATTCAGC	58.886	20	275	6049647	6049921	2	N/A	(ATTTTT)3	254
A01_312	(AATGCA)3	p6	18	6150784	6150801	CCGTAACGATGTTCCAGGGT	59.752	20	AAGGATCGGGGTTTTCGCTT	59.962	20	233	6150711	6150943	1	N/A	N/A	N/A
A01_313	(CCTTCC)4	p6	24	6183644	6183667	TCCGGCTTTACAAGATGCGA	59.752	20	CCAAGCTCTGTCCTTTCTTGC	59.461	21	206	6183563	6183768	1	N/A	N/A	N/A
A01_315	(AATG)5	p4	20	6199787	6199806	TTTCTAGGGGTGAGGGGTGT	59.805	20	GAGCAGAGACAGTGAAGGGG	59.751	20	153	6199697	6199849	1	N/A	(AATG)5	144
A01_316	(AAATA)4	p5	20	6203044	6203063	GAGTTTGGGCCCAGTTCCTT	60.179	20	TGGTGGAAATGGGCCAAAAA	58.488	20	234	6202915	6203148	1	N/A	N/A	N/A
A01_317	(TTA)6	p3	18	6206607	6206624	TTGCATTTAGCTTTTGATACCCA	57.008	23	GACTCCATGTGTAAAGTTAAGGGT	58.442	24	265	6206509	6206773	1	N/A	N/A	N/A
A01_318	(AAAAC)5	p5	25	6212973	6212997	AGTCCAGTTGGAGATCGGTT	58.354	20	TCTTTAACCGTTAACCGAACCAA	58.554	23	269	6212760	6213028	1	N/A	N/A	N/A
A01_319	(TAA)9	p3	27	6251177	6251203	GCTGAGCAACATGAACACCT	58.758	20	TCCGATTCAAACAACCATAAACCA	59.172	24	277	6250971	6251247	1	Gh_A01G0395	N/A	N/A
A01_320	(AT)12	p2	24	6258762	6258785	TGGGACCCACACCTAACAAT	58.549	20	AGGGACATAGTTCGTGCACC	59.751	20	210	6258650	6258859	1	Gh_A01G0395	N/A	N/A
A01_321	(TAA)11	p3	33	6268133	6268165	CACAATTAGTGTTTCACGTGTACA	57.961	24	CAATCCGGTCCGATTCAAACA	58.919	21	241	6268023	6268263	1	N/A	N/A	N/A
A01_322	(ATATAA)3	p6	18	6308733	6308750	TCGGTTTAACCCAAGTAAGAGGT	59.352	23	ACTCTCTTCCCTATAAAAGTTAATCGT	58.02	27	195	6308627	6308821	1	N/A	N/A	N/A
A01_323	(TTTTCT)3	p6	18	6310595	6310612	AATGTGTGGGAATCCCTTTATAGT	57.659	24	GTCGAGTACCAAATTGGACCA	57.952	21	200	6310455	6310654	1	N/A	N/A	N/A
A01_326	(AAGAAC)5	p6	30	6331654	6331683	TTGAGGCTGCCCTAGTTGTG	59.963	20	AATTTTGGGAGGGGCGTCTT	59.886	20	230	6331627	6331856	2	Gh_A01G0399	N/A	N/A
A01_327	(AGA)6	p3	18	6349183	6349200	TGGCTAAACCACAAGACCCC	59.888	20	TCGGGGTCTGATTCTTTGCC	60.035	20	124	6349117	6349240	5	N/A	(TCT)7	119
A01_329	(AG)12	p2	24	6405822	6405845	TGTTGGGGCTTTTGTTTGGG	59.456	20	GCGTGCTCTAGCTCATCTCT	59.332	20	270	6405728	6405997	1	N/A	N/A	N/A
A01_330	(GTTTGG)3	p6	18	6406280	6406297	GGGTGACAATGCCACTTTGG	59.682	20	ACGAGAAAATTGAGCTGAGTTTAA	57.139	24	210	6406175	6406384	1	N/A	N/A	N/A
A01_333	(TATATT)3	p6	18	6440768	6440785	CCTAACCCCGGCCTGAATAT	58.935	20	TGGGTTGGGTTATTTAGTTGGGT	59.858	23	166	6440698	6440863	2	N/A	(TATATT)3	170
A01_334	(GAG)9	p3	27	6473715	6473741	TTGGCCATCTCCCAATGTCC	60.033	20	TCTGCGTCCTCTTTTAACAATTGA	58.939	24	260	6473587	6473846	1	N/A	N/A	N/A
A01_335	(AAATTT)3	p6	18	6498441	6498458	ACGTCCATGATCAATGAGCCA	59.79	21	AAAAGTGCCTGTAGATGGAGCT	59.693	22	276	6498263	6498538	2	N/A	N/A	N/A
A01_337	(TGCAT)4	p5	20	6512084	6512103	AGACTCGACCATAAGATCCGGA	60.159	22	TTGTCGGTTCCCAGGCTAAC	59.964	20	272	6511903	6512174	>11	N/A	N/A	N/A
A01_338	(TA)9	p2	18	6534912	6534929	TGCACATTTCACAGCCAAACA	59.52	21	GAGGTACCTTTGGTGGCTCA	59.309	20	201	6534777	6534977	1	N/A	N/A	N/A
A01_339	(ATTTTG)3	p6	18	6547937	6547954	GATTAATTTGACTCCACTCCCCC	58.792	23	GCTATAGGGAGGCAGGGGAA	60.474	20	257	6547852	6548108	1	N/A	N/A	N/A
A01_340	(TTATTT)3	p6	18	6590079	6590096	AGTCTGCAAACCACTCGTGT	59.822	20	ACAGAGATGAAATCGACGGCT	59.521	21	120	6590020	6590139	1	N/A	N/A	N/A
A01_341	(CAG)9	p3	27	6597850	6597876	GAACAGCAAAAGCACCAGGG	59.967	20	TGTTGTTGTTGCCCTTGCTG	59.825	20	248	6597798	6598045	2	N/A	N/A	N/A
A01_342	(CAC)6	p3	18	6598882	6598899	CAAGTGAGACGCCGTCTTCT	60.039	20	ATGTTCCCACCCAGCAGATG	60.034	20	245	6598756	6599000	2	Gh_A01G0414	(CAC)6	245
A01_343	(ACCAAC)3	p6	18	6599267	6599284	AGCGGTGTAGGAGGAGGATT	60.032	20	TGCCAGATAAAGCAGCGTGA	60.036	20	250	6599106	6599355	2	Gh_A01G0414	N/A	N/A
A01_344	(ATTTTT)4	p6	24	6630816	6630839	AGTCAAAGAGAAGAGTTCCTGTAA	57.267	24	GTTTGATCTCGTCACATGGCT	58.649	21	251	6630751	6631001	2	N/A	N/A	N/A
A01_345	(AAAAT)4	p5	20	6635258	6635277	ATGGGTCCCACGAATCTGAC	59.458	20	GAGGCTTGAGGTTTTCGAAACA	59.383	22	210	6635124	6635333	1	N/A	N/A	N/A
A01_347	(TAAAAA)3	p6	18	6647084	6647101	TGACATATGGACCCAAAAACTCA	58.008	23	CTCTCATCATTTTAAAAGTGGAAGCA	58.404	26	238	6646925	6647162	2	N/A	N/A	N/A
A01_348	(ATTTTT)4	p6	24	6663635	6663658	TGTTCCCTTCTCTTTGGCCC	59.888	20	ACGGCAGTGAGAAGGTCTTG	59.966	20	184	6663499	6663682	2	N/A	(ATTTTT)5	189
A01_349	(CCCAAA)3	p6	18	6665508	6665525	GCCAATGTCACAAACCCCAA	59.244	20	TCTGCCCCTCCCCCTTAATA	59.349	20	277	6665358	6665634	2	N/A	N/A	N/A
A01_351	(TATTT)4	p5	20	6671437	6671456	TCTCTTTTATCACTTTGACCCTGAT	57.979	25	GTTTTTCAGGTTCCACTCAACC	57.958	22	280	6671278	6671557	1	N/A	N/A	N/A
A01_352	(CTTTTT)3	p6	18	6678963	6678980	TCCAATTTCCTGACCCGACC	59.673	20	TGCTCTATACGCCGCCATTT	59.894	20	218	6678904	6679121	2	N/A	N/A	N/A
A01_354	(ATACAT)10	p6	60	6727598	6727657	CCCTGCATCCACCCTACATG	60.179	20	TCGTTGCTGTATATTGCCTGAA	58.132	22	225	6727465	6727689	2	Gh_A01G0426	(ATACAT)3	183
A01_355	(GAA)6	p3	18	6765563	6765580	GAGGAGCAGTCAAAGGAGACA	59.379	21	TCCACAGCACCCTCTTGAAC	59.891	20	252	6765501	6765752	2	Gh_A01G0430	N/A	N/A
A01_356	(AGA)8	p3	24	6766425	6766448	AGACTTGGGTGTGCAGTACG	59.966	20	GGAGCCGGGAAAGAACAAGA	59.964	20	196	6766382	6766577	3	Gh_A01G0430	(AGA)6	190
A01_357	(TTTGCT)3	p6	18	6801196	6801213	TGAACGGAGGTGGAAAGAGC	59.965	20	ACTCCAAGTAGCAGCAACCA	59.235	20	213	6801036	6801248	1	N/A	N/A	N/A
A01_358	(ATATAG)3(ATAG)5*	c*	34	6806793	6806826	AGTTGAGTGACTGTTGGTGCA	60.065	21	TTTTTCGGGACTGAGAGCGA	59.323	20	149	6806736	6806884	1	N/A	N/A	N/A
A01_360	(TTTTTA)4	p6	24	6872589	6872612	CTCGCGAACCATCCAGTGAT	60.179	20	AGACCCTTTCCTGGTGGAGT	60.104	20	271	6872502	6872772	>11	N/A	N/A	N/A
A01_361	(TAA)10	p3	30	6906912	6906941	ACCCCAACACTAGCCAAATCA	59.573	21	TTGTGTGTCAACGTCCCTGA	59.462	20	238	6906864	6907101	2	Gh_A01G0435	(TAA)13	247
A01_362	(ACTTGA)3	p6	18	6958160	6958177	GCCTCGTATCCTATTCCGGC	60.109	20	GAGAAACATCAACACAATCAACCCT	59.99	25	127	6958115	6958241	1	N/A	N/A	N/A
A01_364	(AGCAC)4	p5	20	6978338	6978357	GCATGGATTTGCTAAGGGCC	59.61	20	TTGGCCATTCCCTCCCTTTC	59.959	20	155	6978261	6978415	2	N/A	N/A	N/A
A01_365	(TAATTT)3	p6	18	6979299	6979316	ACGGTCTTTAAGATTTGAATGTACA	57.027	25	TCCTAACTAGGGCTATGTGGT	57.299	21	277	6979171	6979447	1	N/A	N/A	N/A
A01_366	(TTTTA)4	p5	20	6982998	6983017	GTTGTCGGGCATTGCGATAA	59.27	20	TGTTCTTCGTCCCAACTGCT	59.532	20	216	6982888	6983103	1	N/A	N/A	N/A
A01_367	(TTTTA)4	p5	20	6989980	6989999	TCTTCTCCTTTACCCGTGGT	57.98	20	ATTGGATCTGTGCCGCTTCA	60.035	20	237	6989920	6990156	1	N/A	N/A	N/A
A01_368	(AT)11	p2	22	6991320	6991341	ACCCATTCTTCCGTATACGCT	58.963	21	CGTGTTCACTTTGTGGGCAT	59.332	20	272	6991293	6991564	1	N/A	N/A	N/A
A01_369	(TTA)9	p3	27	7019744	7019770	TACTGATCAGTTCCGGTGCG	59.827	20	TCACCCGTCCTTTTCTAAGCC	59.997	21	208	7019626	7019833	1	N/A	N/A	N/A
A01_370	(CCTCTT)3	p6	18	7034987	7035004	AGGGATCTATTTTTAGCAACTTGACG	59.684	26	AGATTTGAGATCTCGTTTAGTGATTGA	58.746	27	264	7034900	7035163	1	N/A	N/A	N/A
A01_372	(TG)15	p2	30	7078236	7078265	AGGCAAAGGCGAACTCTTCC	60.607	20	CCTGAGATGACTTTTTGGAACGT	59.185	23	280	7078089	7078368	2	N/A	N/A	N/A
A01_373	(AG)10	p2	20	7084308	7084327	TGATGCCAAAAGCCATGCTG	59.752	20	GAAGTGCTGTACGACCACCA	59.967	20	273	7084235	7084507	2	Gh_A01G0443	(GA)19	287
A01_375	(AG)9	p2	18	7097973	7097990	GAAGTGTCAAAGGCAGCAGC	60.04	20	AAGGGCCATCATCCCAACAG	60.033	20	233	7097828	7098060	2	N/A	N/A	N/A
A01_377	(AT)9	p2	18	7102481	7102498	GCAGAAAACCAACACAAGTCGA	59.903	22	TGCAGAGTGTGTCATGCCAT	59.963	20	158	7102443	7102600	2	N/A	(AT)10	160
A01_378	(ATTTTT)3	p6	18	7128611	7128628	GGGCTGACTTTTGAAACCCC	59.32	20	ACGCGCTGGAAACAAAAAGT	59.546	20	243	7128570	7128812	2	N/A	(ATTTTT)3	243
A01_379	(AGAAG)4	p5	20	7152147	7152166	ATTGTCCATGCATCCCACGT	60.034	20	TTTCTCTCTCCTCCAGCTTCT	57.817	21	215	7152121	7152335	>11	N/A	N/A	N/A
A01_380	(AAGAAA)3	p6	18	7181561	7181578	GCAATGGCTGAACTCATTAGCA	59.575	22	TAGGTCGTGTGGGTCAGACT	59.888	20	259	7181389	7181647	2	N/A	(AGAAAA)3	254
A01_381	(ATTTTT)3	p6	18	7230694	7230711	TGCCACTCGCATCACATG	58.106	18	AACCAATCCCCAGCCGAAAT	59.959	20	276	7230589	7230864	2	N/A	N/A	N/A
A01_382	(CAC)6	p3	18	7294232	7294249	GTGTAACCGGGCTAAGTGCT	60.037	20	AACCAACTCCCCCAAGAAGC	60.179	20	206	7294150	7294355	2	Gh_A01G0458	N/A	N/A
A01_383	(TGA)7	p3	21	7294408	7294428	CACCACCTCCACCGTTGTTA	59.893	20	AGCCTCCTCTAAGCCTCCAA	59.957	20	212	7294243	7294454	3	Gh_A01G0458	(TGA)7	212
A01_384	(AAAT)5	p4	20	7327133	7327152	TTGGGATTAATGGCATATTTTAACCA	57.676	26	AGAGAGTGACTGGCCTGGAT	59.958	20	238	7327067	7327304	1	N/A	(AAAT)6	270
A01_385	(TTTA)5	p4	20	7368404	7368423	ACATGATAGCCCGCATGACAA	60.134	21	ATGATGTTGGCGTGACACCT	59.963	20	214	7368322	7368535	1	N/A	N/A	N/A
A01_388	(TTC)6	p3	18	7412869	7412886	GCAGTGCCTATGGAAGTGGT	60.035	20	GCAACAACACAGCACCGTTT	60.458	20	159	7412808	7412966	1	N/A	N/A	N/A
A01_389	(TATTTT)3	p6	18	7457068	7457085	GAGGATGTGGGCTCGAGAAC	60.179	20	CTCGCACGTAACCGACTTCT	60.11	20	262	7457007	7457268	1	N/A	N/A	N/A
A01_390	(TAAA)6	p4	24	7458003	7458026	AGAGAGATAATAAAGGCCAAGAATGA	57.961	26	TCCCTTTTAACTCTGTTGAGGTT	57.617	23	190	7457893	7458082	1	N/A	N/A	N/A
A01_391	(AATAT)4	p5	20	7485619	7485638	TGTGAAAACATTGATGAGAGAGTTCA	59.233	26	TGAGCTCAATTTATGAAAATGGGGT	59.279	25	203	7485562	7485764	1	N/A	N/A	N/A
A01_392	(TGATAT)3	p6	18	7486605	7486622	ACTTGTTTCGGTTTTAGGGACT	57.839	22	ACCCTTTTTCACCTAAGTCAACA	58.138	23	185	7486494	7486678	3	N/A	N/A	N/A
A01_394	(GGGCAT)3	p6	18	7494648	7494665	TTTCAAGTGTCACACGGCCT	60.107	20	ACACATGGTCGTATCCCAGC	59.822	20	121	7494578	7494698	4	N/A	N/A	N/A
A01_395	(ATAA)5	p4	20	7515752	7515771	ACGCTTTCATCTTGGCAATCA	58.838	21	CTTGCCAAGCAACCAGTCAA	59.254	20	207	7515623	7515829	1	N/A	N/A	N/A
A01_396	(AAAAGA)3	p6	18	7518826	7518843	GTGGACAGGGAAAATGTGTTGG	59.964	22	GCAAAAGACAAACCAAGTTGAAGG	59.67	24	213	7518776	7518988	3	N/A	N/A	N/A
A01_397	(TTTTCT)3	p6	18	7527405	7527422	CCTAGGTGGCTGCTAAGAGC	59.894	20	TGTCCAGCCCATCAGGAAAC	59.962	20	219	7527357	7527575	1	N/A	N/A	N/A
A01_398	(CAAAAA)3	p6	18	7556414	7556431	CAAATTTGACCGGGCCCAAT	59.387	20	CCATTTGGGCCAGGGGTATT	60.031	20	187	7556373	7556559	2	N/A	N/A	N/A
A01_399	(AAAAGA)3	p6	18	7561560	7561577	GCTCGAGTTCTTTGTTGCTCA	59.133	21	GCAAAAGACAAACCAAGTTGAAGG	59.67	24	262	7561460	7561721	4	N/A	N/A	N/A
A01_401	(AAAATA)3	p6	18	7639863	7639880	AATCTTGGGGTAGCTTGACA	59.821	20	CGAAACGAATTTAACCATCC	59.824	20	269	7639774	7640042	1	N/A	N/A	N/A
A01_402	(TTTA)5	p4	20	7712199	7712218	CGCATCGTATGTTTTGGGATCC	60.032	22	ATCCCAACCATGTGCCAGG	59.999	19	280	7712163	7712442	2	Gh_A01G0482	N/A	N/A
A01_403	(AACAAA)3	p6	18	7722826	7722843	TGACCAACAAATCCACACTCA	57.711	21	GCCAATGCCTCTCTCAATCC	58.683	20	272	7722800	7723071	2	N/A	(AACAAA)4	277
A01_404	(ATA)15	p3	45	7734427	7734471	TGTACACATGTATTAATCCCACATCA	58.431	26	AGAGAAAAATGACAAGGGACGAA	58.285	23	251	7734366	7734616	1	N/A	N/A	N/A
A01_405	(TTATA)9	p5	45	7753234	7753278	GCATGGTAAAAGTAATATCATGTGTGC	59.62	27	TCTCTCTTTTTCCCTCTGTTTCGT	59.899	24	204	7753160	7753363	1	N/A	N/A	N/A
A01_406	(TA)13	p2	26	7760682	7760707	TCTGCGGAGATTATGGCAAA	57.292	20	TGGTCGTTGAGATTCCCCATG	60.065	21	122	7760624	7760745	1	N/A	N/A	N/A
A01_407	(TAA)20	p3	60	7764073	7764132	GCATTAGGGAGATTGTTGAGATCA	58.628	24	AGCGCAAAAGATTCTAAACACA	57.171	22	133	7764043	7764175	2	N/A	(CAATAA)3	132
A01_408	(AAT)16	p3	48	7764927	7764974	TGCCAATAAATTTGTGAAATGTCTCG	59.414	26	TGCCGGGTAAAATTGGTATGTTG	59.806	23	182	7764894	7765075	1	N/A	N/A	N/A
A01_409	(TGAAGA)4	p6	24	7770030	7770053	AAACCCTACAACCCGGCAAT	59.886	20	CGGTCAACATACGTCGGACT	59.83	20	219	7769947	7770165	2	Gh_A01G0488	N/A	N/A
A01_410	(CTTCCC)5(CTTTCC)4	c	54	7776938	7776991	ACACGGGAAAATGATGCCTTC	59.181	21	GGCACTGATTTGCAACCCAA	59.608	20	204	7776814	7777017	9	N/A	N/A	N/A
A01_411	(AT)12	p2	24	7781946	7781969	TCGAAGTTGAAGCCCATCTT	57.141	20	AATCTTTCACGCGGTTTTCC	57.301	20	270	7781867	7782136	1	N/A	N/A	N/A
A01_412	(TAAAA)4	p5	20	7782228	7782247	GCCTCGGTCAAATTAAATTTCGA	58.023	23	TTCCCTTTATGTCACTTTATTTCCTT	57.05	26	279	7782178	7782456	1	N/A	N/A	N/A
A01_414	(TA)9	p2	18	7847204	7847221	TGCTACATCATACGAGGATAGCT	58.664	23	GGAGTTCTCTTCACCCCACA	58.943	20	275	7847105	7847379	2	N/A	N/A	N/A
A01_415	(ATTTTC)3	p6	18	7864661	7864678	CGACGACTCACGACACTGAT	59.834	20	GTGAAAAGCGGAACTGTAGGC	59.803	21	272	7864595	7864866	2	N/A	N/A	N/A
A01_416	(TAAAAA)3	p6	18	7878132	7878149	GAAAAACAAAACTCACTTGATAACCA	57.304	26	GACAGTAGCTTCTGGGCCTC	59.823	20	273	7877995	7878267	1	N/A	N/A	N/A
A01_417	(TTA)13	p3	39	7889916	7889954	CCACGTAGAACTACCGTTAGGG	59.902	22	ATTTGGGTTTCCGCATGCAC	60.037	20	232	7889757	7889988	2	N/A	(TTA)12	227
A01_418	(TAA)10	p3	30	7890300	7890329	ATCCCTTCCCTTTAGCCCTT	57.998	20	AATGTATTGACGACTACCCGTT	57.539	22	208	7890155	7890362	1	N/A	N/A	N/A
A01_419	(AT)11	p2	22	7915782	7915803	ACCGGTCTTTTCTTGAAATTAACGT	59.702	25	TGCCAATTCCAGCCGATGTA	59.746	20	207	7915730	7915936	2	N/A	(AT)11	207
A01_420	(ATTTCG)3	p6	18	7917699	7917716	AGCCCCCTAATACCCTATCCA	59.194	21	AGGTCCCTAAAGCCGCAAAT	59.668	20	273	7917593	7917865	2	N/A	(ATTTCG)3	273
A01_421	(AT)10	p2	20	7970022	7970041	TGGTCAAAGCCTCCCTTCTT	58.851	20	TTTTCCTACGACCCCGGTTC	59.679	20	253	7969963	7970215	2	N/A	(AT)14	255
A01_422	(T)18	p1	18	7977723	7977740	TGCTGCTGAACATGCTCTGA	59.964	20	AAGTGCCCCAGATCAGTCAAA	59.575	21	259	7977585	7977843	2	Gh_A01G0499	N/A	N/A
A01_423	(TC)11	p2	22	7979610	7979631	ATTATGTTGCACGCTGTGGC	59.829	20	TGTGCTCACATGGAAAGGGT	59.522	20	275	7979446	7979720	1	Gh_A01G0499	N/A	N/A
A01_424	(GAGT)5	p4	20	7994844	7994863	TTCTGTGGGGTTGCTTTGAA	57.848	20	TCTTCCAATCACTCTCTACCTCT	57.8	23	192	7994722	7994913	2	N/A	N/A	N/A
A01_425	(ATTCG)4	p5	20	8039169	8039188	GGTGACAGTGGTTACAAAGACC	59.123	22	AGTAGGGATTAGGGGTGAGTGT	59.682	22	219	8038996	8039214	2	N/A	N/A	N/A
A01_429	(AATTTA)3	p6	18	8111804	8111821	TGCTAGTCAACGGTGAGTCA	58.676	20	AGTGCCATGTGACATGTTATGG	58.981	22	153	8111740	8111892	1	N/A	N/A	N/A
A01_432	(AT)9	p2	18	8121660	8121677	TGGCACAAGTGTCTAAGTTAACA	58.228	23	GGATTCCTCATCGCAATGCA	58.688	20	265	8121611	8121875	1	N/A	N/A	N/A
A01_433	(T)19	p1	19	8166129	8166147	TTGGAAGGGTTTTGGGAGGG	59.81	20	TGGGCAGGAATGATCAATCCA	59.43	21	183	8166078	8166260	2	N/A	N/A	N/A
A01_434	(TAA)8	p3	24	8192406	8192429	TGGTGGATATGCTGTAGCCA	58.494	20	TGATGGAGATTGTGATTGAGCAG	58.803	23	213	8192282	8192494	2	Gh_A01G0515	(TAG)11(CAG)10tactagtac(TAA)9	273
A01_435	(CA)9	p2	18	8224642	8224659	AATTCGCGACATTTAAAGACGT	57.343	22	TTCTCTTTCGCACCATCTGT	57.161	20	108	8224617	8224724	1	N/A	N/A	N/A
A01_437	(ATTT)5	p4	20	8265988	8266007	TGGGCCCTGGGTATAAATTGG	59.781	21	TGATGTTCCCTTTGTCGGTCA	59.582	21	271	8265910	8266180	1	N/A	N/A	N/A
A01_438	(A)23	p1	23	8293261	8293283	GACGTGACTGTACCATGGGG	60.108	20	CCAACAAACAAGCCGACGTT	59.9	20	195	8293129	8293323	2	N/A	N/A	N/A
A01_439	(GAA)6	p3	18	8311804	8311821	TTTGAAACAGCAGCAGCAGC	60.249	20	AGACCAAGGCATTTGCAGGT	60.179	20	132	8311773	8311904	2	Gh_A01G0524	(AGA)8	126
A01_440	(AAAATT)3	p6	18	8324658	8324675	CGGACAGAGTCGTGCCTAAG	60.179	20	AGCTGGTGGTCATATGCGTC	60.179	20	264	8324571	8324834	>11	N/A	N/A	N/A
A01_441	(TATATT)3	p6	18	8331132	8331149	GATCTAGCGATCACCGACCA	59.048	20	ACTCCTCCACCTACTCCACT	58.914	20	280	8331059	8331338	1	N/A	N/A	N/A
A01_442	(TAT)17	p3	51	8335016	8335066	TCGGCATCGAAAGGAAAGGA	59.389	20	TCAAATTCACTCCAGCTTTCAATCA	59.464	25	270	8334879	8335148	1	N/A	N/A	N/A
A01_443	(ATA)10	p3	30	8356977	8357006	GGGTGGTCAAACATGGATGG	58.815	20	AGTTTTAGATAGTGTAAGTGGAATCCT	57.952	27	208	8356830	8357037	1	N/A	N/A	N/A
A01_444	(AAAATG)3gagaaatggaatatttggaaatgaatgtggttttcttcaaaatg(AAAAAT)3	c	80	8376031	8376110	ACTAGCTCGTTGAAACCAGAA	57.254	21	TTCCACATTCCATGGTTCACT	57.476	21	274	8375926	8376199	1	N/A	N/A	N/A
A01_445	(TAATTT)3	p6	18	8382326	8382343	ACATACCTTATCAATGAAGAAGGTGA	58.138	26	TGGCATTAGCGGATAAGAATGAT	58.09	23	280	8382275	8382554	1	N/A	N/A	N/A
A01_446	(GGTTGA)4	p6	24	8385733	8385756	TGTGGGGATTTTGACTAGGGTT	59.28	22	TCTGCCTAAGCCATCTTGTCA	59.091	21	273	8385565	8385837	2	N/A	N/A	N/A
A01_447	(TTTAT)4	p5	20	8387831	8387850	TCTCCTTTGCCCGTGGTTTT	60.106	20	TTGCCACAACGCAAATCTGG	59.968	20	200	8387764	8387963	>11	N/A	N/A	N/A
A01_448	(TTTAT)4	p5	20	8392281	8392300	CTCCTCTGCCCGTGGTTTTT	60.537	20	TGATGCTTTACTTGTGTGACATTTGA	59.961	26	279	8392215	8392493	1	N/A	N/A	N/A
A01_450	(ATGGG)4	p5	20	8447026	8447045	GCGGTTTCTTGGGTTGCATT	59.967	20	GCAATCAAAACCGCGTGACT	60.04	20	167	8446955	8447121	2	N/A	N/A	N/A
A01_451	(AATTAT)3	p6	18	8472139	8472156	TTTATGTAATCAACGGAAAGTAGCA	57.091	25	ACTATTACTTGAATTGAGCTCTTAGC	57.344	26	272	8471933	8472204	1	N/A	N/A	N/A
A01_455	(GGTTCA)3	p6	18	8520778	8520795	ATTGTTCGTCTGTGCCGTCT	59.966	20	CTCAGATAGGACAGCTCGCG	60.041	20	273	8520646	8520918	1	N/A	N/A	N/A
A01_456	(AAATAA)4	p6	24	8532106	8532129	CGTCCTCGTGTTCTTCCTCT	59.118	20	TTTTTGGTGCTGTTGTCGGG	59.542	20	268	8531942	8532209	>11	N/A	N/A	N/A
A01_457	(GCTCTA)3	p6	18	8564936	8564953	GAGGCCGACCATTTCTTCCA	60.035	20	AATGTGCCCCTACCTCATGC	60.107	20	243	8564821	8565063	1	N/A	N/A	N/A
A01_460	(AATTT)4	p5	20	8591432	8591451	CTCGATTTCGTGGTCCCGAA	60.109	20	AGTAGTGGTCCTGACGGGTT	60.179	20	189	8591347	8591535	9	N/A	N/A	N/A
A01_462	(TTTTCC)4	p6	24	8636511	8636534	TGGATCTTGTACACCCGGAAG	59.447	21	ATGCCGACCAAACTCAGAGA	59.023	20	192	8636366	8636557	1	N/A	N/A	N/A
A01_463	(ATTTTT)3	p6	18	8637174	8637191	TGGGTGTGGTCATTTGTCCA	59.447	20	GGTTGAGCAAAGCTTGATTCGA	59.774	22	219	8636998	8637216	1	N/A	N/A	N/A
A01_465	(TTTTAT)3	p6	18	8696382	8696399	TCTAGCTGTCGATGAGGGCT	60.106	20	ACCTTTTGAAACTGCGATGCC	60	21	237	8696323	8696559	10	Gh_A01G0536	N/A	N/A
A01_466	(GAA)6gagaaaacaaagacgtcaggcaaagcagcggcagagtctagtggcaagggttagcgaccttaaaaatgccatagcttttgtttggcttc(TCT)6	c	125	8791880	8792004	CCGACCAAATGCACCATCTC	59.265	20	ACGAACACTCTACTATTCGAGCT	59.06	23	267	8791780	8792046	1	N/A	N/A	N/A
A01_469	(AAT)9	p3	27	8841281	8841307	TCACCACCTACTACCAACTAACA	58.518	23	TTTCCATCTGGCTGGACTGC	60.323	20	244	8841217	8841460	1	N/A	N/A	N/A
A01_470	(AAATAT)3	p6	18	8917659	8917676	GGGCTAACCGTGGTACCAAA	59.963	20	TCCTTTGGGTTCGACAATCCT	59.297	21	280	8917625	8917904	1	N/A	N/A	N/A
A01_471	(AATAAA)3	p6	18	8983898	8983915	AGTTGGTGTGGAAGAGAGCG	59.966	20	AATGGATGACATGCAGGCCA	60.033	20	267	8983761	8984027	>11	N/A	N/A	N/A
A01_472	(AAAAGA)4	p6	24	9007005	9007028	TCCTGAGTGGCACCAATTGA	59.23	20	CCTCATGATCCAACTGCCGA	59.821	20	271	9006819	9007089	6	N/A	N/A	N/A
A01_474	(TTG)6	p3	18	9102156	9102173	CTGCTGCAGAGGGATTCCAA	60.035	20	TTCTGCAAGGGCTATTGGGG	60.033	20	255	9101953	9102207	2	Gh_A01G0544	(TTG)8	261
A01_475	(TGA)6	p3	18	9102689	9102706	CTCACTCTTATCCCCACGCC	59.895	20	AGCTTCAAGTTGGACTCGGA	58.951	20	237	9102494	9102730	2	Gh_A01G0544	(TGA)8	246
A01_476	(TTGGAT)3	p6	18	9116513	9116530	TGGCTCAAGCAATACAATAGTGA	58.157	23	TAGCACACCCAAAGCTGACA	59.528	20	183	9116428	9116610	2	N/A	N/A	N/A
A01_477	(CTAACA)3	p6	18	9129482	9129499	GGGATTTAAAGGTTTGCAAATGGA	58.444	24	TGACTTATGACTTTGCAAGCAGA	58.612	23	148	9129446	9129593	2	N/A	N/A	N/A
A01_478	(GAACCC)3	p6	18	9134005	9134022	CACCCAATTTGCCCTTTCGG	60.037	20	GGAAAGGGAGGTGGTGATGG	60.034	20	177	9133888	9134064	2	Gh_A01G0545	(GAACCC)3	177
A01_479	(A)23	p1	23	9138588	9138610	CTCCGGACTTGGAAGGCATT	60.035	20	TTCCCATTACCATGCCGGAG	59.817	20	173	9138542	9138714	2	N/A	N/A	N/A
A01_480	(ATAAAA)4	p6	24	9148925	9148948	ATGTAGTGCATGATTCCGAGT	57.173	21	AGCACCGACGATTCATGACA	59.754	20	259	9148765	9149023	2	N/A	N/A	N/A
A01_481	(AATAA)4	p5	20	9150624	9150643	AGGGAGCTGTGAAGAAAAACAGA	60.118	23	CTTCACTCCGACCACTGCTC	60.389	20	261	9150538	9150798	1	N/A	N/A	N/A
A01_482	(CAATTT)3	p6	18	9186293	9186310	AAACCTGAGTGGAGCTGGTG	59.891	20	CGCAGTCGTACCCAAGAAAA	58.496	20	276	9186119	9186394	>11	N/A	(CAATTT)3	270
A01_485	(TA)9	p2	18	9232700	9232717	ACGCGACTTGAACCTAAGCT	59.683	20	AAGTATAGATGGTTTTTGGGGAAAAA	57.501	26	219	9232537	9232755	1	N/A	N/A	N/A
A01_486	(GGCAGG)3	p6	18	9237007	9237024	ACCTTTGGCAGCTAACCCTC	59.962	20	TAATTTGACCGACCCTGCCC	60.035	20	103	9236946	9237048	>11	N/A	N/A	N/A
A01_488	(ATTTTT)4	p6	24	9245237	9245260	GACAGGGAGACGCCTTCAAA	59.965	20	TCCCCTCAAAAACATGCGGA	59.889	20	227	9245160	9245386	1	N/A	N/A	N/A
A01_489	(TTTTTA)4	p6	24	9269836	9269859	GGTCGACTAACCGAATTAACCA	58.151	22	TACCCCAACCCAACCCAAAC	60.106	20	180	9269739	9269918	>11	N/A	N/A	N/A
A01_490	(AATTA)4	p5	20	9293155	9293174	TGGTCCCAACGAGTTTCTTCT	59.234	21	ACACTTGCCTACATCGCGAT	59.824	20	269	9293071	9293339	>11	N/A	N/A	N/A
A01_491	(TA)10	p2	20	9337966	9337985	TCCAAAAGTTATGCTAAATCGTCAAA	58.123	26	GCCTCTGCTTTGCACTTTAGG	59.799	21	165	9337896	9338060	2	N/A	N/A	N/A
A01_492	(TA)13	p2	26	9340414	9340439	TGGCTCTGTTCATGTATTTTGGA	58.339	23	CACGCTTTTGTGTAAAGAAAATGT	57.432	24	190	9340299	9340488	4	N/A	N/A	N/A
A01_495	(CT)19	p2	38	9407574	9407611	ACCCAACCCCTTCCTTCTTT	58.759	20	GCGTTTGAAGTCACATCCTCA	58.857	21	274	9407491	9407764	2	N/A	(CT)17	282
A01_496	(CAA)6	p3	18	9410891	9410908	GCGCTTGGCCCTTACAATTC	60.179	20	ACAAAGGGAACAGCCTCTGA	58.86	20	175	9410808	9410982	2	N/A	(CAA)6	175
A01_497	(TG)11	p2	22	9440073	9440094	GCTGTAGCTGTAAACCATGTACT	58.495	23	AGTTTGCAAGCATTACAAAACCC	58.874	23	252	9440007	9440258	>11	N/A	N/A	N/A
A01_498	(TAATTA)5	p6	30	9457863	9457892	CCACTTTCAATGATTTGATACACCC	58.667	25	TCACCACCTTTCAACATTTGCT	58.97	22	207	9457811	9458017	2	N/A	N/A	N/A
A01_499	(AGAAA)4	p5	20	9485655	9485674	GCTTGCCTTAGAGCAACATCC	59.597	21	TTTTGTTTGACACTTCCCCTAATT	57.2	24	237	9485522	9485758	2	N/A	N/A	N/A
A01_500	(TTTTTC)3	p6	18	9486191	9486208	AAGAACCACCACCTCCACT	59.277	22	TGGTTATCCAACACCGTCTA	58.942	21	201	9486057	9486257	>11	N/A	N/A	N/A
A01_501	(AGA)6	p3	18	9486438	9486455	CGATTGAGGCAAGCTTGTGG	59.83	20	TGATAAGTTGACATGCCACGTT	58.592	22	266	9486346	9486611	1	N/A	N/A	N/A
A01_502	(ATTCA)4	p5	20	9495562	9495581	TCCAAATCCTATGGCATGCC	58	20	AGTGGTTGGAATTGAATCGAAGT	58.602	23	277	9495401	9495677	>11	N/A	N/A	N/A
A01_503	(AATTTC)3	p6	18	9495868	9495885	CCAATCACTTTTCCAATCAATTTACA	57.17	26	CCCAACCGAGCTAATTTCGA	57.981	20	280	9495837	9496116	3	N/A	N/A	N/A
A01_504	(ACTACA)3	p6	18	9525310	9525327	AGCTAACCCAAATTGACTTTTCCC	59.717	24	CGGCCGTGTTAGACTCTCAA	59.757	20	266	9525244	9525509	2	N/A	N/A	N/A
A01_505	(TA)9	p2	18	9536723	9536740	ACGGCACATCGTACAACCAT	60.037	20	AGCGACCAACTGTTCACGAA	60.179	20	257	9536686	9536942	1	N/A	N/A	N/A
A01_506	(CAT)6	p3	18	9539518	9539535	TTGTGCCAACTTAGCAGCCT	60.179	20	GTGCAAACAAAGGCGGCTAA	59.969	20	212	9539401	9539612	2	N/A	N/A	N/A
A01_509	(TAATT)4	p5	20	9621126	9621145	GATCAAGTTTTTGGCGCCGT	60.04	20	TGGTTCTGACGGGTTTCTTCT	59.234	21	186	9621042	9621227	>11	N/A	N/A	N/A
A01_510	(TAAAA)4	p5	20	9632699	9632718	AGTGACCCGAGTCCTTATTTAAA	57.25	23	CCACGGGCAGAGAAGAAGAA	59.678	20	277	9632662	9632938	>11	N/A	(TTTTA)4	263
A01_512	(AC)9	p2	18	9711933	9711950	AGGGGTGGCAATCACTTTCA	59.518	20	TCAATCGTCGCTCCGTTAACT	59.799	21	212	9711895	9712106	1	Gh_A01G0555	(AC)13	220
A01_514	(AAAATT)3	p6	18	9727343	9727360	GAAAACCTGCGTACCTGGGA	59.964	20	ATTGAGACAACTGGAGGCCG	60.036	20	158	9727273	9727430	>11	N/A	N/A	N/A
A01_515	(TACA)7	p4	28	9752969	9752996	CCTGGCATTTGGGGAGATGT	60.033	20	GACTGCATCGATTAGGGGCA	59.893	20	253	9752923	9753175	6	N/A	N/A	N/A
A01_516	(ATTTTG)3	p6	18	9758058	9758075	AGGGCTGAATTCGGTTTGTT	58.005	20	ACATCTAAAGCCTTGAAATAAAGTCT	57.13	26	160	9757968	9758127	2	N/A	N/A	N/A
A01_517	(AT)9	p2	18	9764599	9764616	ACAATGGCTCAAACCAAAGCA	59.238	21	GTGGACGATTAGGTGCCTCT	59.175	20	212	9764565	9764776	1	N/A	N/A	N/A
A01_518	(AAG)9	p3	27	9786735	9786761	GCAGCCATTTGCACTTCCAA	59.966	20	AGCATTGGTGTAAGCACTCCT	59.648	21	142	9786655	9786796	1	N/A	N/A	N/A
A01_519	(CTTTTT)3	p6	18	9798439	9798456	GCTGCATATTTCGGTGAAGGG	59.665	21	GCCGGCCATGGGAGATAAAA	60.467	20	126	9798400	9798525	>11	N/A	N/A	N/A
A01_520	(TGAAT)4	p5	20	9800495	9800514	CGAGCCTAGGGACGAAATCA	59.255	20	TTCCGTACTAGGTCTATCCGGA	59.294	22	149	9800427	9800575	>11	N/A	N/A	N/A
A01_521	(TAT)7	p3	21	9804751	9804771	AGTTGGCTCGTTTTTCATTATCCA	59.235	24	GCTTAAATATTTAAAGCATCTGACCCC	59.132	27	247	9804615	9804861	2	N/A	(AT)20	239
A01_522	(TC)11	p2	22	9808111	9808132	TGACCAATGTTAATCGGATCAAGT	58.503	24	ACCGATTGGAAAGAACCCCA	59.225	20	137	9808037	9808173	2	N/A	N/A	N/A
A01_523	(GAAAAT)3	p6	18	9849781	9849798	TCGAAAAGGAGCGATGTTGGA	59.998	21	CGCTACCGCTAGTGACCAAA	60.109	20	155	9849673	9849827	1	N/A	N/A	N/A
A01_524	(TCTT)5	p4	20	9851378	9851397	TCCGAAGTTAGCTCCAAATCCT	59.162	22	TACCCAAGGAGGATGGACCA	59.58	20	222	9851305	9851526	1	N/A	N/A	N/A
A01_525	(TAGTGC)3	p6	18	9852881	9852898	AGTTGTGTCACCACCCGAAG	60.179	20	CAGCAGGCAGAAACCTTCCT	60.251	20	243	9852691	9852933	1	N/A	N/A	N/A
A01_526	(CA)10	p2	20	9869790	9869809	GGTGCCGCTAGCTTGAGTTA	60.108	20	GGATGAAAGGTGGGGTCAGG	60.034	20	224	9869713	9869936	1	N/A	N/A	N/A
A01_528	(T)18	p1	18	9895668	9895685	TTACTCTTCAACTTGCTGGAGT	57.31	22	TGGAGGATTCTTCAGGGAGT	57.35	20	221	9895643	9895863	1	Gh_A01G0561	N/A	N/A
A01_529	(AAAAAT)3	p6	18	9902314	9902331	GAACTGCAAAACAACACCCAGA	59.835	22	TCCTTGGCCTAATGCTCATTGT	60.025	22	252	9902105	9902356	1	N/A	N/A	N/A
A01_530	(AGCAAA)3	p6	18	9906973	9906990	ACAACGGTTTGGTATTGGTAATAACA	59.511	26	GAAGAGGAAGGTGAGAAAGCCA	59.961	22	279	9906859	9907137	1	N/A	N/A	N/A
A01_531	(TA)9	p2	18	9926129	9926146	CCAGCAGCCAAAAATTTCGGA	59.999	21	AGGAGTGGGTGATCAAAACATGA	59.926	23	245	9926036	9926280	2	N/A	N/A	N/A
A01_532	(AAAAAG)3	p6	18	9952884	9952901	GCGAGGGTCGAACATTGTTG	59.834	20	TCCTCAAATGCTGCCAACCT	59.887	20	277	9952788	9953064	3	N/A	N/A	N/A
A01_533	(TA)9	p2	18	9956533	9956550	TGCTTGTTTTGGATGTTATGGATGA	59.52	25	TGCCTTTGCTTTTAAGTAAATTTGCA	59.46	26	278	9956319	9956596	2	N/A	N/A	N/A
A01_534	(A)18	p1	18	9956960	9956977	GGTTTAAAGGAAGTTTTGCAAAGCA	59.647	25	AGACCGAGACAAACATGCGT	59.966	20	262	9956778	9957039	1	N/A	N/A	N/A
A01_538	(TAAAA)4	p5	20	10027441	10027460	TGGGAGTGTAATAAGATTGAAACACC	59.342	26	TGACTAGTTAAAGGACCCCCAA	58.4	22	257	10027358	10027614	1	N/A	N/A	N/A
A01_539	(AATAA)4	p5	20	10096258	10096277	TCGCTCGTTCTCCATGTAGC	59.899	20	TGGCACTGTTACAGGGGAAC	59.89	20	255	10096099	10096353	1	N/A	N/A	N/A
A01_540	(TTACTG)3	p6	18	10110656	10110673	ACGCGTTGACTACTGTGACT	59.333	20	TCCAACCTATACACCGGGGA	59.661	20	195	10110535	10110729	10	N/A	N/A	N/A
A01_541	(GATTT)5	p5	25	10135028	10135052	CATTTGGCCTGCGAGAACTG	59.83	20	GCTCTCCTAAAACCGACGGT	59.754	20	273	10134868	10135140	>11	N/A	N/A	N/A
A01_542	(AATTGA)3	p6	18	10176641	10176658	TCTGGTCCAAAGTCTTTGACCT	59.222	22	GGATATGCACATAATAGCAAGGCA	59.298	24	273	10176439	10176711	>11	N/A	N/A	N/A
A01_543	(AAAAAG)3	p6	18	10219115	10219132	ACAGAAGGTGCTTTTACCCTTT	58.089	22	GCTGTGGAATAAATGGGTGGC	59.863	21	272	10219049	10219320	1	N/A	N/A	N/A
A01_544	(A)19	p1	19	10225751	10225769	AATAAAACAGTAGCGAAATGGCA	57.363	23	TGGTTGGGTCATTCGCTCAA	59.89	20	206	10225725	10225930	1	N/A	N/A	N/A
A01_545	(TTTC)7	p4	28	10244230	10244257	AGCTTTAGGGCCTTAATCCTCA	58.877	22	CCCTAAGTGCCATGTGTGTG	58.832	20	279	10244192	10244470	>11	N/A	N/A	N/A
A01_546	(TTTC)8	p4	32	10251084	10251115	ACCAATCAAGCTTTAGGGCCT	59.641	21	AAGTGCCATGTGCGTGAATG	59.758	20	263	10251038	10251300	>11	N/A	N/A	N/A
A01_547	(ATACAT)3	p6	18	10257573	10257590	TTTGCAAAGCCATCCAGAGC	59.395	20	AGGTCTCTCATGGCCAAGTT	58.634	20	200	10257529	10257728	2	N/A	N/A	N/A
A01_548	(GTATAT)13	p6	78	10307085	10307162	CAACATCCAGCTACAATCCCA	57.997	21	TCATTCACCCATTTCACTACCA	57.351	22	276	10306966	10307241	2	N/A	(GTATAT)8	257
A01_549	(AAAAAG)3	p6	18	10320707	10320724	GTCCCCTAGCTCATTTGGGG	59.816	20	TCTTTCCTTCCCTCTTCTTCTCC	59.159	23	148	10320603	10320750	8	N/A	N/A	N/A
A01_552	(AAAT)5	p4	20	10377989	10378008	TCCCCGATCCTCCTGTTGTA	59.663	20	AGCCTGACTCTCCTTTTAATGCT	59.735	23	138	10377903	10378040	1	N/A	N/A	N/A
A01_553	(CTT)7	p3	21	10379277	10379297	TGCATCTACGGACTCCAACTC	59.523	21	TGTTCCGCTGTAAAATCGAGT	57.965	21	263	10379167	10379429	2	Gh_A01G0578	(CTT)8	264
A01_554	(ATC)6	p3	18	10379918	10379935	AAGTTGGATGCGTTTCTCGT	58.121	20	CGAACCAAACGCACTCTGAG	59.491	20	278	10379795	10380072	1	N/A	N/A	N/A
A01_556	(AAAAAT)3	p6	18	10391376	10391393	CAGCAAGAGACGAGTGCTCT	59.757	20	TGACTCGTTTCAGTTTTTCCGTT	59.314	23	280	10391225	10391504	1	N/A	N/A	N/A
A01_557	(CTTT)5	p4	20	10435859	10435878	AGGGCTTGATCGACTTACCT	58.133	20	ACAGTGAAGAACAGGGGAGA	57.897	20	111	10435795	10435905	>11	N/A	(TTTCTT)3	108
A01_558	(TTTA)5	p4	20	10436055	10436074	TTCATTTATCACCTTACAGTTGTCAT	57.138	26	AGCCAAAAAGGGGTGACAAA	58.127	20	197	10436024	10436220	>11	N/A	N/A	N/A
A01_561	(TA)10	p2	20	10475262	10475281	AGCACTTCCCACCTGCAAAT	60.179	20	GGTCCACATCAATCCCACCA	59.669	20	131	10475230	10475360	2	N/A	N/A	N/A
A01_562	(TTATTC)3	p6	18	10505604	10505621	TTCCACATCACACCTCCAGC	59.963	20	GTTGGTGTGGAAGGGAGTGT	59.817	20	249	10505525	10505773	1	N/A	N/A	N/A
A01_563	(AAAT)5	p4	20	10511417	10511436	TCCACACACCATTCGTACATT	57.589	21	TGGACAAGGAGCAGTGGTTT	59.449	20	234	10511299	10511532	>11	N/A	N/A	N/A
A01_564	(ATTCA)4	p5	20	10537510	10537529	ACACGAACTTACCTCAACAATGT	58.552	23	TTCCAAGCCCAGGGATGAAA	59.217	20	226	10537373	10537598	>11	N/A	N/A	N/A
A01_565	(AAAAAG)3	p6	18	10557433	10557450	CTCGGGTATGGGGCGTTAC	59.931	19	CGACATAGGGTCTTTTCATTCTGC	59.965	24	257	10557384	10557640	1	N/A	N/A	N/A
A01_566	(AT)11	p2	22	10603010	10603031	ACCCTCAGCAGTTTTCGACA	59.532	20	ACCTTAAACAAAAAGTGACGAACA	57.743	24	172	10602946	10603117	10	N/A	N/A	N/A
A01_567	(AAT)9	p3	27	10615955	10615981	TCGTCCTTTCGACTTCCACA	58.966	20	ACAAATTGTAATGAGGATGTTGGGA	58.984	25	256	10615898	10616153	1	N/A	N/A	N/A
A01_568	(AAAAAC)3	p6	18	10624120	10624137	CCCCAGGAGAAGTCCAATGG	59.743	20	AAAGCAGCACTTTGCATTTCT	57.536	21	232	10624023	10624254	6	Gh_A01G0591	(AAAAAC)4	239
A01_569	(TTTA)5	p4	20	10626470	10626489	GCACGCTGCAAATATGTCAT	57.52	20	TTCCGTTCATGTTTGAGCCG	59.128	20	232	10626421	10626652	2	Gh_A01G0591	N/A	N/A
A01_571	(AAACA)4	p5	20	10650310	10650329	TCCTCCACGGACTATTACCCT	59.428	21	AGAGCCGCACCAAACCATTA	59.962	20	274	10650138	10650411	1	N/A	N/A	N/A
A01_572	(ATATT)8	p5	40	10692191	10692230	AAATCAAATTATGACAGTGGATGGT	57.277	25	TCCCCTGTTTTTGGTTTTGC	57.299	20	237	10692084	10692320	1	N/A	N/A	N/A
A01_573	(AAT)6	p3	18	10743029	10743046	TTCAAAGGGGTGGAAGGTGG	59.813	20	TGGTGCTGCCTAAAACTTTGG	59.314	21	118	10742964	10743081	1	N/A	N/A	N/A
A01_574	(TAAATT)3	p6	18	10768708	10768725	ATCCTATCATTCTGCAAGTGTTTTT	57.528	25	TTGAAAACCTTGCAACCCCG	59.538	20	276	10768639	10768914	1	N/A	N/A	N/A
A01_575	(AAACA)4	p5	20	10782824	10782843	AGTCCAATTCAGAAGCCAACCT	59.891	22	TCTGGGTTGACGTCGAAAGC	60.599	20	120	10782752	10782871	2	N/A	N/A	N/A
A01_576	(TATTT)5	p5	25	10788399	10788423	CAAGTGTTCTTGGCCGTTGA	58.979	20	TCAAGTTGATCCGAATAACTTAGACT	58.162	26	265	10788283	10788547	1	N/A	N/A	N/A
A01_577	(TTA)7	p3	21	10836567	10836587	ACAACGAGTGTGTATTCGGCT	59.999	21	AGCCATGCCAAGATCGGATT	59.816	20	249	10836415	10836663	1	N/A	N/A	N/A
A01_579	(AAAATA)3	p6	18	10860416	10860433	ACGGAGAAAAAGAAAACTTGAAATGT	58.68	26	ACAGGCTAGCTGTTACTTAAATGTG	59.356	25	279	10860213	10860491	1	N/A	N/A	N/A
A01_580	(AAT)6	p3	18	10860802	10860819	TCACTGTTCTTGGCCATTGA	57.345	20	ATGGACACTAACTTCGCGCT	59.753	20	239	10860706	10860944	1	N/A	N/A	N/A
A01_583	(TTACTG)3	p6	18	10961955	10961972	TGTCGGGCTAGTCGGATACA	60.107	20	GATACGCGGATCCAACCCAT	59.965	20	246	10961804	10962049	>11	N/A	N/A	N/A
A01_584	(AAAATA)3	p6	18	10984387	10984404	ACGCCAACTTGAAAGAAAAGGG	59.899	22	GGTGGAGGAAGCTAAGGACAC	60.066	21	251	10984226	10984476	4	N/A	N/A	N/A
A01_585	(CT)10	p2	20	10985499	10985518	GTCTGTGATGTTTGCGCTGA	59.132	20	GGAGCAAACATTGTCACCGAC	60.069	21	227	10985439	10985665	2	Gh_A01G0609	(CT)22	252
A01_586	(CTT)6tctttgttaggtgtttccctttactt(TTC)8	c	68	10997518	10997585	AGTGTTTTTCTTCTTCATGTTCTCGA	59.461	26	GCTCACGATGTGGTTTTGGG	59.759	20	259	10997485	10997743	1	N/A	N/A	N/A
A01_587	(TTA)6	p3	18	11022149	11022166	GAAAACCCTTATGGCCGTGC	59.827	20	AGTCTTAGTAGTGGACGGCA	57.789	20	259	11021991	11022249	3	N/A	N/A	N/A
A01_590	(ATAA)5	p4	20	11044155	11044174	AATGGTGTTTCGGGGCATGA	60.252	20	GGGTTTCGTTGCCGATTGTG	60.387	20	166	11044132	11044297	2	N/A	N/A	N/A
A01_591	(ATAATT)3	p6	18	11069750	11069767	AGCGTACAGTTCATGCAGAT	57.32	20	AGATTCCATTCTAGGATGCTGAA	57.099	23	263	11069559	11069821	1	N/A	N/A	N/A
A01_592	(AC)11	p2	22	11084794	11084815	GAGCCCCACCAAAAGGTTCT	60.179	20	AGCCCACTTTGCCTCTTACAG	60.272	21	280	11084607	11084886	1	N/A	N/A	N/A
A01_593	(AAAAAT)3	p6	18	11119867	11119884	CCAGTCTCGAACCACGACAT	59.756	20	TCGGGTCTATTGGACTGGGT	59.958	20	234	11119742	11119975	7	N/A	N/A	N/A
A01_594	(TATATG)4	p6	24	11130646	11130669	GCACCAATTCCAGCTCCTCT	60.035	20	CCTTCTTTGCTGCTTCCACC	59.4	20	220	11130503	11130722	2	Gh_A01G0620	N/A	N/A
A01_595	(AAT)6	p3	18	11142147	11142164	CACTTTTATCATCATACATTTGGCACA	59.025	27	AGGCGGCAAAACGGATAGAA	60.036	20	151	11142077	11142227	>11	N/A	N/A	N/A
A01_596	(TATTT)4	p5	20	11152849	11152868	CCCGGCCTGCTCATATTTGA	60.179	20	ACTTACCCAACTAAATAACCAACCT	58.144	25	233	11152691	11152923	1	N/A	N/A	N/A
A01_597	(TTTTCT)3	p6	18	11159674	11159691	ATCGGAACTGATGCTTGGCA	60.035	20	CCTTTCGAATCACGGTGGGA	60.037	20	260	11159517	11159776	2	N/A	N/A	N/A
A01_598	(TTA)7	p3	21	11165593	11165613	GGAGGGAGAAGTCTATAAAGAAACCA	59.844	26	TTTGTGCTCTTCTCGGGGTG	60.25	20	246	11165553	11165798	2	N/A	N/A	N/A
A01_599	(TTTTA)4	p5	20	11179832	11179851	GTTTCCCTCACTGCTACCGT	59.679	20	CGCACAACTGCACGAAAGAT	59.764	20	238	11179762	11179999	2	N/A	N/A	N/A
A01_600	(TCA)6	p3	18	11195505	11195522	CTCTCGACCTCTTTTGACCCA	59.381	21	TCCACTTGGATTTACAGCCCA	59.292	21	255	11195465	11195719	1	N/A	N/A	N/A
A01_601	(TATT)5	p4	20	11205918	11205937	TGGCAATCCACATGTATGCCA	60.342	21	AATGTTGCCATCAGGGGGAG	60.033	20	275	11205876	11206150	1	N/A	N/A	N/A
A01_603	(AAT)6	p3	18	11214980	11214997	GGGAAAGTCTCCTTCCTTTC	57.827	20	GAAGTTATGCCGGTGAAGTT	58.105	23	273	11214863	11215135	1	N/A	N/A	N/A
A01_604	(CTAAA)4	p5	20	11232777	11232796	GCTGCGCTTTGTAAGGACAA	59.409	20	AGGCTGTCAAGAAACCTGACA	59.51	21	130	11232722	11232851	2	N/A	N/A	N/A
A01_606	(TTTC)5	p4	20	11354930	11354949	TCCAACCAGGAAACCAACCG	60.467	20	CACAACATGGCAGAAAAGGGT	59.312	21	238	11354752	11354989	1	Gh_A01G0634	N/A	N/A
A01_607	(ATTATA)3	p6	18	11363262	11363279	GTGGCATTCGTCCGCATAAC	59.972	20	AGCATTCAACAATGGCTTGGT	59.027	21	167	11363227	11363393	1	N/A	N/A	N/A
A01_608	(AAAAT)4	p5	20	11397039	11397058	ACCTCCTCCCCATCATCCTC	60.105	20	TCTTCTCCTCTGCCTGTGGT	60.179	20	211	11396909	11397119	1	N/A	N/A	N/A
A01_609	(AAAAT)4	p5	20	11401500	11401519	AGCAGGGCATCCTTCAGATC	59.527	20	TTTCTTCTCCTCTGCCCGTG	59.678	20	256	11401327	11401582	>11	N/A	N/A	N/A
A01_610	(ACCGCC)3	p6	18	11401928	11401945	CCTCAACTTCAACACCATTGTCA	59.368	23	TAGTGGTGGTGGTGGTTGTG	59.818	20	110	11401860	11401969	2	N/A	N/A	N/A
A01_611	(TTA)7	p3	21	11410551	11410571	AGAGCACGAAACCCAAAGGA	59.528	20	GGTAAATTTAAGCTGTGGGGCT	58.903	22	181	11410433	11410613	2	N/A	N/A	N/A
A01_612	(AATAAA)4	p6	24	11411102	11411125	GAAGCCCGAAAAGCAACTGC	60.664	20	GCTCCCTCAGAGAAGCGTTT	60.037	20	248	11411059	11411306	1	N/A	N/A	N/A
A01_613	(TTTTCT)3	p6	18	11425241	11425258	ATTTGAATTTGAATCCTTAGAACCCT	57.329	26	CAGTCCCTGAGGATTCGACC	59.538	20	255	11425206	11425460	1	N/A	N/A	N/A
A01_614	(ATTTTT)3	p6	18	11447236	11447253	GGTTTGGGGGTTTGGGGTAT	59.882	20	AGGCTTGGGTTGGAATCAAAGA	60.158	22	235	11447076	11447310	1	N/A	N/A	N/A
A01_615	(TG)10	p2	20	11511746	11511765	TCCATCACCAGCAACTGATGA	59.37	21	ACTTCTTTGCCCATGACCGA	59.6	20	271	11511630	11511900	2	Gh_A01G0639	N/A	N/A
A01_616	(ATT)7	p3	21	11513183	11513203	TGAATGTGAATAGACTAACAAGCTTT	57.378	26	TCCAAACCCACCCTGTAAAGT	59.146	21	221	11513142	11513362	1	N/A	N/A	N/A
A01_619	(TCTGT)4	p5	20	11530614	11530633	GCGGAGTTGGGTAGGATGTT	59.748	20	CGTAGTAACGCAAGCATTTGA	57.284	21	266	11530532	11530797	>11	N/A	N/A	N/A
A01_620	(TAA)12(TTA)9	c	63	11534009	11534071	CCATCTCCACCTTACTTCCCA	58.803	21	AGAATTGAAGCACCCTAGAAGAGA	59.22	24	146	11533954	11534099	2	N/A	N/A	N/A
A01_621	(TTTTA)4	p5	20	11569411	11569430	TTTCTTCTCCTCTGCCCGTG	59.678	20	GAACCAATCCTCCTGTGGGG	60.034	20	162	11569345	11569506	1	N/A	N/A	N/A
A01_622	(AATAT)4	p5	20	11599773	11599792	CCTCTGGTACGGCAAGTGTT	59.965	20	TGGCGATGTCACGACTTCAA	59.967	20	231	11599671	11599901	1	N/A	N/A	N/A
A01_623	(ATA)13	p3	39	11651546	11651584	GGTGTGACACTGAAGCTTAACT	58.532	22	TGGCTCTGTGACCATTTTGG	58.38	20	242	11651462	11651703	1	N/A	N/A	N/A
A01_625	(AAAAAG)3	p6	18	11730983	11731000	GATCGGTGTCACCATCTCCC	59.895	20	GCCGGAGAGTATACTCACGC	60.04	20	230	11730900	11731129	2	Gh_A01G0647	N/A	N/A
A01_626	(TTTTTA)3	p6	18	11740769	11740786	ACGCGGGCAACAGTAGTAAA	59.966	20	CGGACTCCGGTAAGTTTTCCT	59.726	21	269	11740565	11740833	4	N/A	N/A	N/A
A01_627	(TAAAA)4	p5	20	11774947	11774966	TGCTGTCGCTTACCTACATTGT	60.028	22	CTTCTCTTCTGCCCGTGGTT	59.965	20	121	11774908	11775028	1	N/A	N/A	N/A
A01_628	(TTA)10	p3	30	11804870	11804899	TTCCCCTTTGGAGACATGGC	59.96	20	TGTGTGAGCCAAATCTCGACT	59.656	21	157	11804777	11804933	1	N/A	N/A	N/A
A01_629	(TTTA)5	p4	20	11844833	11844852	TGGTTGGGGTGGTTTAGGTG	59.814	20	CCCGGGACCCAATAAAACCA	59.96	20	175	11844781	11844955	>11	N/A	N/A	N/A
A01_630	(AAG)6	p3	18	11855938	11855955	CGATCCGGGTGAAGAAGAGG	59.897	20	GGTGTGCAGTGTGCTCCTAT	60.036	20	267	11855805	11856071	2	Gh_A01G0651	N/A	N/A
A01_631	(TTATTT)3	p6	18	11861413	11861430	CGACCAGATCTCAAGCAGGT	59.466	20	AGCAAACTCTAAGTTCCCTTGGA	59.605	23	237	11861363	11861599	2	Gh_A01G0652	N/A	N/A
A01_632	(TA)9	p2	18	11883547	11883564	TGAAGAGATGGTGATTCGTTGC	58.997	22	TCGAAAGTTTGAAGCATTTCCCT	59.111	23	168	11883453	11883620	2	N/A	(TA)21	198
A01_633	(TC)14	p2	28	11900420	11900447	TGAAACAGCTTGAAAAGGTCTGT	58.984	23	ACAGCAACTCCCAGTATCCAA	59.015	21	261	11900393	11900653	2	Gh_A01G0659	N/A	N/A
A01_634	(AAG)8	p3	24	11908440	11908463	AAATCGACCACCACGAAGGG	60.321	20	GGTGAAGCCAGCTATGCCAA	60.681	20	212	11908289	11908500	2	Gh_A01G0661	N/A	N/A
A01_635	(TA)9	p2	18	11916800	11916817	CCCATTGGAGGACTCATGCA	59.743	20	CCTAAAAGGGATCACAAGGAAGAA	58.43	24	274	11916637	11916910	3	N/A	N/A	N/A
A01_636	(CTT)6	p3	18	11962259	11962276	TCTCCAACGAAACCCCAACA	59.453	20	TTACCACCTCCACCAACACC	59.525	20	274	11962150	11962423	2	Gh_A01G0662	N/A	N/A
A01_638	(TATTAA)3	p6	18	11974663	11974680	AGTCCCTGTCTTTGCGTGTT	59.82	20	AGAAACGAAGCCCTTTCCCA	59.523	20	278	11974559	11974836	1	N/A	N/A	N/A
A01_639	(T)21	p1	21	12032047	12032067	GAAGTAAGTCTTTGCCCCTGGA	59.96	22	CCGACTTCAAACCTCTCAAAGC	59.776	22	225	12031873	12032097	1	N/A	N/A	N/A
A01_641	(TA)10	p2	20	12033241	12033260	TCGGTTTGTTTCGATGTACTATTTT	57.576	25	GACGTGACAATTGTCTAATAGAATGT	57.814	26	273	12033184	12033456	1	N/A	N/A	N/A
A01_642	(A)36	p1	36	12044885	12044920	ACAGCAAGACACGGTGACAA	60.108	20	GCAGTTAGGCAGAAGAGGTCA	59.724	21	274	12044833	12045106	2	N/A	N/A	N/A
A01_643	(TATATG)3	p6	18	12067379	12067396	GTTCCTGCTATGCCTCCCTG	60.179	20	TGCTTGAAGAGAACCGATGGG	60.339	21	241	12067241	12067481	2	Gh_A01G0668	N/A	N/A
A01_644	(ATTTT)4	p5	20	12075641	12075660	ACGACGAGAAAAATGCATGCT	59.193	21	TTGTTCCATTTTCCCGTGCAA	59.243	21	201	12075581	12075781	2	Gh_A01G0669	N/A	N/A
A01_645	(TC)9	p2	18	12081970	12081987	TTGTCTCCCCTCCAAACAGC	59.89	20	TCCAGAAGGCACTGATATGGC	59.858	21	270	12081776	12082045	2	N/A	(TC)12	284
A01_646	(AAT)7	p3	21	12117469	12117489	TTGGAGTGCAATTTGTAATAAGGT	57.09	24	TTGCCCATTTAGTCCTCGCT	59.382	20	270	12117366	12117635	3	N/A	N/A	N/A
A01_648	(AG)9	p2	18	12147678	12147695	GCAAAGAATCCCGGTAACACC	59.529	21	GCCTTCATGGGCTCCATCTT	60.106	20	182	12147568	12147749	2	Gh_A01G0676	N/A	N/A
A01_649	(TTATT)5	p5	25	12172249	12172273	TGCTGGCTCGAATGGTAAGG	60.108	20	GGAAAGGGGAAAAGAAACGTCAG	59.996	23	245	12172079	12172323	1	N/A	N/A	N/A
A01_650	(AATTAA)3	p6	18	12188558	12188575	ACTCGCATTCCGCAATAATCA	58.439	21	TCTCATCCACGGTAACATAAGTCA	59.292	24	236	12188528	12188763	>11	N/A	N/A	N/A
A01_651	(AAAC)6	p4	24	12204394	12204417	TGATGTACCACTACTGGCGC	59.825	20	TGAGCAGTTACAAGGGGAGG	59.016	20	183	12204281	12204463	2	N/A	(AAAC)6	183
A01_652	(AG)11	p2	22	12205957	12205978	AGTCCAGAGAAAAGACCAGGAA	58.682	22	GGAGGGGAGAGAGAGAGAGG	59.521	20	246	12205899	12206144	2	N/A	N/A	N/A
A01_653	(AG)9	p2	18	12223418	12223435	TTTTCCGCTGCATGACCATG	59.473	20	CCACCAAAATGGCCTAACGG	59.47	20	183	12223364	12223546	1	N/A	N/A	N/A
A01_654	(TTAAAT)3	p6	18	12228666	12228683	CCAAAATCTTTATTTTTGACGTCACT	57.426	26	TGCCCAAATTGACCTATAACAATTAT	57.454	26	280	12228534	12228813	1	N/A	N/A	N/A
A01_656	(AT)9	p2	18	12230952	12230969	CTTAGGCATATATTTCAAACACTGTGT	58.323	27	ACATGCAATGGAAACGACGA	58.482	20	135	12230895	12231029	3	N/A	N/A	N/A
A01_657	(TATG)5	p4	20	12244412	12244431	GCATTTCCACAGAGCATGGG	59.541	20	TCCGTTCCACTTTTGTACAAACT	58.737	23	278	12244248	12244525	2	N/A	(TATG)15	305
A01_658	(GGAAA)4	p5	20	12305813	12305832	TGCTGAGTTGCTTCACATGT	58.029	20	TGGGCAATGGACTCACCTTC	59.962	20	244	12305721	12305964	2	N/A	N/A	N/A
A01_661	(AAAAAG)3	p6	18	12457271	12457288	GAAGAGACCTGACCCAAGCT	59.02	20	CTCCCATTGTTGTCGTTGCC	59.759	20	225	12457112	12457336	>11	N/A	N/A	N/A
A01_662	(TTTATT)3	p6	18	12463886	12463903	ACGACGTGTGCCTCAATATCT	59.523	21	CATGGCAGTCGTAGAGGACC	59.897	20	252	12463837	12464088	5	N/A	N/A	N/A
A01_663	(TCTGAT)3	p6	18	12469393	12469410	CGAAGATGGTGTGTAGCGGA	59.827	20	GCTCACAAGCTCAGTGTGTA	57.845	20	169	12469348	12469516	>11	N/A	(ATTTGT)3	201
A01_664	(CTTTTG)3	p6	18	12473846	12473863	AGGAAAGGCTTCTCCATGGC	60.034	20	CTGAGCAGCCCAGATAGCAT	59.603	20	240	12473727	12473966	6	Gh_A01G0695	N/A	N/A
A01_665	(TTTTTA)4	p6	24	12525287	12525310	GTTGTGCCAGCACTTTCACA	59.545	20	GCAGCTTTGCTTGGAAGTGT	59.613	20	270	12525205	12525474	>11	N/A	N/A	N/A
A01_666	(AATTT)4	p5	20	12550575	12550594	CTGTTGCCGGGGAACTAAGA	59.676	20	AGCCATCTCTTCGGTCCTCT	60.033	20	274	12550506	12550779	1	N/A	N/A	N/A
A01_667	(TTTATT)3	p6	18	12673811	12673828	ACCGGCTCATGACTCTGATG	59.537	20	GGATGAGATCCTTGGAGTAGCG	60.029	22	280	12673755	12674034	>11	N/A	N/A	N/A
A01_668	(AATTT)4	p5	20	12693936	12693955	GATCAAGTTTTTGGCGCCGT	60.04	20	TGGTTTCTGCGAACTGTACGA	59.933	21	227	12693851	12694077	>11	N/A	N/A	N/A
A01_669	(ATTTTT)3	p6	18	12702184	12702201	GGCAAATTGGTGTAACGCCC	60.389	20	AAGGCTTGAACTTGGGACCC	60.179	20	123	12702159	12702281	4	N/A	N/A	N/A
A01_670	(TATCTG)3	p6	18	13044942	13044959	AATGTGGTGTGTAGGGCTGG	59.962	20	ACAGATGCAAAGTTGGGCCT	60.179	20	163	13044826	13044988	2	N/A	N/A	N/A
A01_671	(TTTAT)4	p5	20	13058909	13058928	TTTCTTCTCCTCTGCCCGTG	59.678	20	GCGATCCAACAGCGGAATTT	59.548	20	171	13058847	13059017	>11	N/A	N/A	N/A
A01_673	(TAA)7	p3	21	13125443	13125463	TGTGAAACGAAATAAAGTTATGCATG	57.554	26	GATCCCTCTGCATTTGTGCG	59.62	20	225	13125274	13125498	1	N/A	N/A	N/A
A01_674	(TTTC)5c(TTTCT)4	c	41	13197833	13197873	TCAATTTAACCCCCAACACTTCAA	59.037	24	AAGGGTGGAACCAAACAGGG	60.106	20	247	13197651	13197897	2	N/A	N/A	N/A
A01_675	(TTTCT)8	p5	40	13221052	13221091	AGAAAAGGGGTTAAATTGACTTACCA	58.929	26	AGAGGCAAAGGGTGGAATGA	58.924	20	143	13220980	13221122	1	N/A	N/A	N/A
A01_677	(TCAAT)4	p5	20	13231775	13231794	AGGGTTTCATTCACTTTTCAATTTCA	58.436	26	AACGTTGAGCTGGAGACCTC	59.681	20	256	13231704	13231959	7	N/A	N/A	N/A
A01_678	(TATAA)4	p5	20	13235825	13235844	CCCCTTTTTCCTTTTCTGTTTTGT	58.503	24	AGAATGGAGAAAAGTGAAGGGAC	58.343	23	272	13235719	13235990	1	N/A	N/A	N/A
A01_679	(AAT)7	p3	21	13342870	13342890	TGATGATGCATGGTTGTTGATGA	58.982	23	CACTGTCAGTGGAGTTTTTAGACT	58.639	24	280	13342819	13343098	1	N/A	N/A	N/A
A01_680	(AAAATA)4	p6	24	13349885	13349908	TGTGCATGAGTTGGAGCTACT	59.375	21	CAGCACTTCAACATCTCGCC	59.555	20	256	13349755	13350010	8	N/A	N/A	N/A
A01_681	(AAAATA)4	p6	24	13351116	13351139	TGTGCATGAGTTGGAGCTACT	59.375	21	CAGCACTTCAACATCTCGCC	59.555	20	256	13350986	13351241	8	N/A	N/A	N/A
A01_682	(AGAAAG)3	p6	18	13385580	13385597	ATGTTCAGAAGCTCGAGGCC	60.108	20	CGTGCAACCTCTTCTCCCAT	60.036	20	198	13385550	13385747	4	N/A	N/A	N/A
A01_683	(TAAAAA)3	p6	18	13432716	13432733	AAGAGCAAAAGAGAGGCCCC	59.961	20	TGTTTGTGGGATTGGGGTGT	59.737	20	250	13432532	13432781	2	Gh_A01G0706	N/A	N/A
A01_685	(AAATGA)3	p6	18	13543207	13543224	CCCCGCTAGCTCAATTAAACC	59.053	21	TCAGGCTTTAAAACAATCCAAAAACA	58.894	26	264	13543047	13543310	1	N/A	N/A	N/A
A01_686	(AAATTT)3	p6	18	13579367	13579384	AGCTATTCCATACTCGCACA	60.539	20	TCGAGGGAAAAATAAAGTCG	59.788	21	102	13579308	13579409	2	N/A	N/A	N/A
A01_687	(TA)10	p2	20	13580922	13580941	GCTCTACCACACCAACCACC	60.606	20	GTCACAAGTCACTGGGCACT	60.179	20	195	13580890	13581084	1	N/A	N/A	N/A
A01_688	(CTAGTA)3	p6	18	13582528	13582545	AGCTTCGCTTTTGTCAACCA	58.611	20	GTCCTGCTCTTTCGGGGAAA	59.964	20	272	13582473	13582744	3	N/A	N/A	N/A
A01_689	(GTG)8	p3	24	13583065	13583088	GCCATGACCACCTTAGGCTT	60.034	20	ACACGTGTCCTTGATGCTGA	59.607	20	193	13582937	13583129	2	Gh_A01G0712	(GTG)6	187
A01_690	(AAAAAT)3	p6	18	13613032	13613049	CCCTTTCCCGGTGGAGTTTT	60.179	20	AATCCCACCTCGCGAACAAT	60.035	20	271	13612878	13613148	>11	N/A	N/A	N/A
A01_691	(TA)9	p2	18	13645275	13645292	AGGAGCTCATTGGCGAAACT	59.674	20	AATAACCCACGCGGCAAAAG	59.757	20	278	13645071	13645348	1	N/A	N/A	N/A
A01_692	(TTTTAT)3	p6	18	13682296	13682313	TGCTTGTCGCATCCACATTT	58.753	20	TCTTGTCAACAAAGTTTCAGTTAGTT	57.894	26	171	13682253	13682423	1	Gh_A01G0716	N/A	N/A
A01_693	(TTTAT)4	p5	20	13701763	13701782	TCTTCTCTGCCCGTGGTTTT	59.528	20	GTCGGATGCATGATGAAAGGTT	59.315	22	280	13701696	13701975	1	N/A	N/A	N/A
A01_694	(TGGATT)3	p6	18	13723251	13723268	GATGTTGGAGCATCGCAACC	59.901	20	AAAAAGAAAGGAGGCCGTGC	59.326	20	176	13723195	13723370	2	N/A	N/A	N/A
A01_696	(TA)10	p2	20	13763076	13763095	GGGGCACATGACATGACTCA	60.035	20	GGAAAGTGAAATTGGCCACCT	59.029	21	251	13762870	13763120	1	N/A	N/A	N/A
A01_697	(GAGGAT)3	p6	18	13773188	13773205	GGCAGATGATGGGGAGGATG	59.962	20	CACTTGCAGTTCCAGGTTGC	59.969	20	266	13773147	13773412	1	Gh_A01G0721	N/A	N/A
A01_698	(TAA)13	p3	39	13781243	13781281	AGCAACATTGTTCTTCCATTGACT	59.414	24	TGTGCTTCAATGTACTCGAACTTG	59.789	24	176	13781185	13781360	1	N/A	N/A	N/A
A01_699	(TA)9	p2	18	13790324	13790341	AGTTTGAGTCCGGAATTCAAGG	58.588	22	GCACGCTGCAGTTAACAAAT	57.95	20	239	13790143	13790381	1	N/A	N/A	N/A
A01_700	(TA)9	p2	18	13791642	13791659	CCCTGTTGATCTTTTGCTTT	59.96	20	GACACTCCGTTTGGAGCTAT	59.837	22	220	13791493	13791712	2	N/A	N/A	N/A
A01_701	(CT)10	p2	20	13807499	13807518	CATCCCTTTCTCCCCACCAC	60.034	20	ACCGACATGGATTCACGAGAG	59.865	21	215	13807345	13807559	2	N/A	(TC)32(TCT)14*(TC)20*	341
A01_702	(TG)12	p2	24	13807862	13807885	TGTTGCTGATGCTCCTGTTT	58.015	20	TCTCCCAAAGTCTAATTGAGCA	57.091	22	229	13807774	13808002	1	Gh_A01G0723	N/A	N/A
A01_703	(ATATAC)4	p6	24	13822181	13822204	CGGTCTCGCCTTCTTTCTCT	59.472	20	TTTCTTTTTAAGGGGACAACATCAA	57.575	25	231	13822073	13822303	1	N/A	N/A	N/A
A01_704	(TTA)11	p3	33	13829586	13829618	ACTGTGTTTTCTTGGTCAAATTGA	57.72	24	ACGTGACATGCTGGTGGTAT	59.387	20	224	13829524	13829747	1	N/A	N/A	N/A
A01_707	(TTTCTT)3	p6	18	13846665	13846682	TCTTTCCCTGCTCATTCGTG	57.901	20	GCAAATAAACCTTTAGAGACAAATGTC	57.871	27	230	13846642	13846871	1	N/A	N/A	N/A
A01_708	(TATAA)8	p5	40	13901583	13901622	TCTCTGTTTCGTTCCTATTGTTTGT	58.947	25	GCGATCATTGGGCTTGCTTT	59.826	20	206	13901520	13901725	2	N/A	N/A	N/A
A01_709	(TAATA)5	p5	25	13910848	13910872	TCCAAGCATGCGTTACAGACT	59.998	21	TGCATAAATTGAGGCGACATAAGT	59.119	24	275	13910698	13910972	1	N/A	N/A	N/A
A01_710	(TTGAGA)6	p6	36	14034703	14034738	GTCCCACAACCGCCTAAAGA	59.964	20	GAGGAAGGGAAACTTGGTTTGC	59.964	22	220	14034620	14034839	2	N/A	N/A	N/A
A01_711	(CAAAAA)4	p6	24	14037320	14037343	CCTGCCTCTCCATCAAACGA	59.75	20	GGGGGAGGGGAGCTAACTAT	59.806	20	217	14037165	14037381	1	Gh_A01G0727	N/A	N/A
A01_712	(AAG)7	p3	21	14049305	14049325	TGCATGACACCAAGCAATCAG	59.458	21	GCCAACAGTTGATGAGCGAA	59.126	20	225	14049146	14049370	2	Gh_A01G0729	N/A	N/A
A01_713	(AATTT)4	p5	20	14076552	14076571	CGTTGCCGGGGAACTAAGAT	60.108	20	AGGTAGTGGTCCTGATGGGT	59.582	20	176	14076484	14076659	>11	N/A	N/A	N/A
A01_714	(TTTTC)4	p5	20	14082495	14082514	CGGCCATAGCTAACAAGTGC	59.342	20	TCCTTCAGCCAACGATTCCA	59.31	20	233	14082429	14082661	>11	N/A	N/A	N/A
A01_715	(AT)10	p2	20	14094230	14094249	CGGGTTTGTATTTGCACCCC	59.755	20	AAGCTTAGATCCCACATTGGTT	57.678	22	145	14094152	14094296	>11	N/A	N/A	N/A
A01_716	(TTCTTT)3	p6	18	14115239	14115256	AGAGAAGAAGCTAAATTGACTTCTCA	58.325	26	CGTCTAGGCCGAGTTTGAGG	60.179	20	154	14115186	14115339	1	N/A	N/A	N/A
A01_717	(ATTAT)7	p5	35	14131359	14131393	TGAGGCGGTTTATCGTGAAGA	59.453	21	CTCCCCTGCTCTCTGTTTCC	59.748	20	193	14131268	14131460	>11	N/A	N/A	N/A
A01_718	(TTTA)5	p4	20	14144343	14144362	TAATCCTCAGCCCTCGCAAC	59.822	20	CCTGTTTGTGAAATCTAGAATACTTCA	57.78	27	165	14144284	14144448	2	N/A	N/A	N/A
A01_719	(AGGTTG)3	p6	18	14148817	14148834	AATGAGCACGACAGGCATCA	60.036	20	TTGTGGTTGGGGTCAGACAC	60.107	20	252	14148666	14148917	2	Gh_A01G0732	N/A	N/A
A01_720	(ACATTG)3	p6	18	14167044	14167061	ATCGAAACCCCTTTGGCCTT	59.886	20	AAGACAGTGATGCAGGCGAA	59.965	20	248	14166922	14167169	2	N/A	(AC)11	296
A01_721	(AAG)6	p3	18	14183386	14183403	TGAAAGTGGGTCGGCTGAAA	59.818	20	GCCATCCCACTTGCAGCTAA	60.681	20	193	14183280	14183472	6	N/A	N/A	N/A
A01_722	(ATAAA)4	p5	20	14192797	14192816	TGTTGCTCCAAAAACATGCCA	59.516	21	ACTAACACTGGTGAGGCCAC	59.603	20	242	14192698	14192939	2	N/A	N/A	N/A
A01_723	(AAT)17	p3	51	14197738	14197788	TCACCACCTACTACCACTAACAA	58.518	23	GCTAGGTGTTTGCTCCATGC	59.547	20	254	14197604	14197857	>11	N/A	(TTA)18	199
A01_724	(AAT)8	p3	24	14210955	14210978	TCACCACCTACTACCACTAACA	57.883	22	AGTCTCCCCGAATCCTCCTT	59.66	20	215	14210892	14211106	2	N/A	N/A	N/A
A01_725	(GT)9	p2	18	14211794	14211811	AGGCTGAACACTTTCTGGGG	59.889	20	ACATCTCAACCTTCCGGGAC	59.386	20	263	14211626	14211888	2	Gh_A01G0738	N/A	N/A
A01_726	(AAAAAT)4	p6	24	14219986	14220009	GCAGCAAGCAGGCTCTTTAA	59.116	20	AAACACGCAACTAGAGTCATAATTT	57.565	25	270	14219808	14220077	2	N/A	N/A	N/A
A01_727	(ACTTTT)3	p6	18	14246369	14246386	TTCCTTGCCTGCAACACTGA	60.107	20	TGCCACTAAACCATCTCAACCA	59.893	22	229	14246301	14246529	1	N/A	N/A	N/A
A01_728	(TTAT)5	p4	20	14253791	14253810	GGCTTGCTGGTCTAGTGGTT	59.963	20	CAGCCAGCAAAACCCGTTTT	60.179	20	254	14253664	14253917	1	N/A	N/A	N/A
A01_729	(GGATA)4	p5	20	14289973	14289992	TCCAGGCTGTTTCCATTGTGT	60.134	21	ACCTCCTACTTCCATGGCCA	60.253	20	275	14289852	14290126	2	N/A	(GGATA)5	279
A01_732	(TA)11	p2	22	14308903	14308924	TGAGTACAGAAAAATCTTCGAGCA	58.462	24	GCTTTTCTACTCGGTCGTACG	58.828	21	153	14308864	14309016	1	N/A	N/A	N/A
A01_733	(CTAATA)3	p6	18	14311206	14311223	TCCATCATTCACGCATGCAC	59.266	20	TGGACTTGAATGGATAGTGTTGT	57.759	23	139	14311151	14311289	2	N/A	N/A	N/A
A01_734	(GTTACT)3	p6	18	14367756	14367773	TTAACAGTGCCGGGCTAGTC	59.752	20	CTCGGACGGATACACGGATC	59.762	20	265	14367601	14367865	>11	N/A	N/A	N/A
A01_735	(ATA)12	p3	36	14388087	14388122	TGTTGATGCCTTAGAAGTGAATGT	58.684	24	ATCCAGCGACGAGAATGCAT	59.894	20	275	14388045	14388319	1	N/A	N/A	N/A
A01_736	(AAAAAG)3	p6	18	14404748	14404765	AGCTCAAAGAGAAATAGGCCTACT	59.281	24	ACGGTTGGAATCAAGTATGGAGA	59.482	23	166	14404693	14404858	2	N/A	N/A	N/A
A01_737	(TA)16	p2	32	14429500	14429531	TGGCCTTATGCATGCCTTCA	60.033	20	TCCCATCCTATATACATATGTATGCAA	57.554	27	110	14429458	14429567	2	N/A	N/A	N/A
A01_738	(GACCAA)3	p6	18	14433917	14433934	GGAAGGAAATCAGCATGGCG	59.617	20	AAAGCAGGGGGAAGGTGAAG	59.887	20	200	14433879	14434078	1	Gh_A01G0753	N/A	N/A
A01_739	(TAA)7	p3	21	14553861	14553881	TCCTACTGAATTTCCCTTTTTCCCT	59.924	25	CGTGATACGTTTTTCTCCTTTGT	57.661	23	261	14553771	14554031	2	N/A	N/A	N/A
A01_740	(ATTTTT)3	p6	18	14560340	14560357	ACCGAGCACTTGAGGAAAAA	57.658	20	TGTTGATTGAAGAGTTGTCTGGA	57.965	23	244	14560315	14560558	1	N/A	N/A	N/A
A01_741	(TAAAAA)3	p6	18	14626019	14626036	TTCCGCATCGTCGATTCCAA	60.109	20	AAATGAATCCGGGGAGCGTT	60.034	20	267	14625850	14626116	2	Gh_A01G0754	N/A	N/A
A01_742	(TA)13	p2	26	14649379	14649404	ACGAAGGTGATCCTCCTCCA	59.959	20	AAAAATACGGATACCACGTTAAACT	57.329	25	237	14649200	14649436	1	N/A	N/A	N/A
A01_743	(CTTTTT)3	p6	18	14746082	14746099	GCGGATTCATCCCTTTTTCCC	59.591	21	TTGCCTCTCTTTGTGCCCAT	59.887	20	154	14746051	14746204	2	N/A	N/A	N/A
A01_744	(TTTCTT)3	p6	18	14748881	14748898	TCTTTCCCTGCTCATTCGTG	57.901	20	CCTTATGTGACAAGTGTGTGGT	58.523	22	184	14748858	14749041	9	N/A	N/A	N/A
A01_745	(ACTGTT)3	p6	18	14764416	14764433	AGTGTCGGGCTAGTCGGATA	59.818	20	GCGTTTCATCAGTCGAAGCC	59.905	20	252	14764273	14764524	>11	N/A	N/A	N/A
A01_746	(CTGTTA)3	p6	18	14768471	14768488	AGGTCACGAATGAAACAGGGA	59.303	21	CTGGACGGATACACGGATCC	59.686	20	267	14768370	14768636	3	N/A	N/A	N/A
A01_747	(TACTGT)4	p6	24	14777780	14777803	AGTGTCGGGCTAGTCGGATA	59.818	20	CCAAAGCCGGAATGCACTG	59.786	19	246	14777584	14777829	4	N/A	N/A	N/A
A01_748	(GAG)7	p3	21	14807062	14807082	GTGACATGGCAAGTAACGGC	59.832	20	GCTGGGTTTTCACAATGGCA	59.608	20	210	14806944	14807153	4	N/A	N/A	N/A
A01_750	(TA)10	p2	20	14833657	14833676	ACCGATTAATGGCAGCCACT	59.744	20	TGTCTGGCCTTCACCATCTG	59.674	20	244	14833518	14833761	2	N/A	(TA)11	261
A01_753	(TTA)6	p3	18	14851975	14851992	CACCTCGCGAACCATCCAG	60.811	19	GTCGTAGAGAACCTTTCCCGG	60.135	21	279	14851878	14852156	>11	N/A	N/A	N/A
A01_754	(ACCAAA)3	p6	18	14891936	14891953	CCCAATTTTTGCTCGGGCTT	59.679	20	AAGCCATTGTGGAGCATGGA	59.96	20	249	14891913	14892161	1	N/A	N/A	N/A
A01_755	(TATT)7	p4	28	14892275	14892302	ATGCTCCACAATGGCTTCCA	59.96	20	TGTTTTCATTCAGTTTAAGATCCCCT	58.99	26	213	14892145	14892357	1	N/A	N/A	N/A
A01_756	(CT)23	p2	46	14898463	14898508	AAACTGCCAACTGCCTCAGA	59.817	20	CGTGTTTGTACCATCGGCAG	59.558	20	262	14898440	14898701	1	N/A	N/A	N/A
A01_758	(T)23	p1	23	14908897	14908919	TCCTTCCTTTAGCTCACGGC	59.751	20	TGGGTGGAAACATGTCACCA	59.447	20	167	14908850	14909016	>11	N/A	N/A	N/A
A01_759	(TATTTT)3	p6	18	14911023	14911040	TACTGGTCTGGTGGGTGGTT	60.401	20	ACTGCAGAAGAACCAACGTGA	60.135	21	208	14910898	14911105	1	N/A	N/A	N/A
A01_760	(AAATT)4	p5	20	15020168	15020187	ACGGGTTTCTTTTAGCCCCA	59.521	20	TCAAGTTTTTGGAGCCGCTG	59.332	20	175	15020094	15020268	1	N/A	N/A	N/A
A01_761	(TTTTCT)3	p6	18	15025523	15025540	CTACAGTCCTCACGAGCGAC	59.903	20	TGTCTGTATTGCGTGTGTTCG	59.21	21	261	15025342	15025602	1	N/A	N/A	N/A
A01_762	(TTTTCT)3	p6	18	15199978	15199995	AGTGCGACGTGGTTACCTTT	59.895	20	GGTAGGACAGAAGATAGGTGGC	59.634	22	280	15199877	15200156	1	N/A	N/A	N/A
A01_763	(TTTAAA)4	p6	24	15229442	15229465	TGGTTAAAATGGTTCGTTTTAGCA	57.855	24	TGCACATAACAATCCGTAATTCAA	57.498	24	216	15229298	15229513	1	N/A	N/A	N/A
A01_764	(ATTTCC)3	p6	18	15245726	15245743	TTCACAACTCGACTTGTTCACT	58.143	22	TGGAGCAATGGAATCATTTGGA	58.289	22	212	15245584	15245795	>11	N/A	(CATTTC)3	210
A01_765	(CTTAC)4	p5	20	15317096	15317115	TCTAGCATGAACTTGTCTTACCCT	59.222	24	CAAGGCATGGCATTGGTGAG	59.825	20	210	15317055	15317264	>11	N/A	N/A	N/A
A01_766	(AAT)8	p3	24	15343352	15343375	CAGATGCTGACTCGACGACA	59.831	20	ACCTCTGGGTTCTGGGTTCA	60.401	20	280	15343201	15343480	5	N/A	(AAT)8	282
A01_767	(AAAAAT)4	p6	24	15345694	15345717	GATGACACTGGTCCAGGCTT	59.674	20	CCTATCGTGGGTGGCATTCT	59.53	20	277	15345465	15345741	1	N/A	N/A	N/A
A01_769	(CT)31	p2	62	15352500	15352561	TAGAAAGCACGGCGCCTTAT	59.823	20	TCCCAAATTATTTGCCAGAAAAGAGA	59.503	26	279	15352315	15352593	3	Gh_A01G0756	(CT)12	237
A01_770	(TTTTAT)6	p6	36	15379462	15379497	ATCTTCTTTCCACCGCCACC	60.323	20	GGATGAGATCCTTGGAGTAGCG	60.029	22	280	15379405	15379684	2	N/A	N/A	N/A
A01_771	(TTTAT)5	p5	25	15424558	15424582	AAGCGCTTTATGGGAGGCAA	60.323	20	TTTAATGGGTTGGAGGGCGG	60.324	20	255	15424531	15424785	3	N/A	N/A	N/A
A01_772	(ATAAA)4	p5	20	15431440	15431459	TGGTCGGATAATATGTCAAGATCTTG	58.845	26	AGCAGAACACATTTTGAAGGGA	58.435	22	163	15431396	15431558	1	N/A	N/A	N/A
A01_773	(AG)35	p2	70	15436229	15436298	TTGCCTTGAATTCCCTGCCA	60.179	20	AAGCCAGTTGAACCAGCCAT	60.179	20	249	15436114	15436362	3	Gh_A01G0757	N/A	N/A
A01_774	(TA)10	p2	20	15439415	15439434	TGTCACCTAGGTAAATGGACTATGT	59.038	25	TCCACCATCCATGCTGACAG	59.746	20	114	15439356	15439469	1	N/A	N/A	N/A
A01_775	(TA)10	p2	20	15439685	15439704	GGTGGAGAATTTTGGCTATTCCC	59.615	23	ATGCAGGGTTGAATGGGGAA	59.587	20	279	15439553	15439831	1	N/A	N/A	N/A
A01_776	(TCTAAT)3	p6	18	15522860	15522877	TCGAGCAAGGTTAGTAGCAAA	57.329	21	AGTCTACGTCACCAACAGCA	58.963	20	206	15522742	15522947	2	N/A	N/A	N/A
A01_777	(TA)10	p2	20	15554374	15554393	TACCGTGATATTGTGGCGGG	59.895	20	TGAAGGAAAGTGGGGGTCTT	58.47	20	246	15554256	15554501	1	N/A	N/A	N/A
A01_778	(TATTTT)3	p6	18	15554827	15554844	ACCGGTTGAGTCAAGAGTTGA	59.239	21	CCACCATTCCTAGCTCGATCA	59.311	21	134	15554784	15554917	1	N/A	N/A	N/A
A01_779	(AAAATA)3	p6	18	15565441	15565458	CGGGGGTAAGAGGCATACAC	59.894	20	ACCAAAATCTCAGAAATCGAAAGCT	59.525	25	278	15565248	15565525	1	N/A	N/A	N/A
A01_781	(AAAATA)3	p6	18	15594459	15594476	GCCACCGCAGAAAAGGTAAA	59.044	20	GTGGATAGCATCGAATACAAACCA	59.186	24	225	15594341	15594565	1	N/A	N/A	N/A
A01_782	(TAAAA)4	p5	20	15619243	15619262	AGGGCGTATCGAGTTTAACGT	59.526	21	AGCTCGTGTTTCGGTAGCTT	59.683	20	255	15619137	15619391	>11	N/A	(TTTTA)4	270
A01_783	(TTTTTG)4tttctttttcttgggctgct(GGGTC)4	c	64	15619641	15619704	GGTTGCTGCTGGTCTGCTAA	60.606	20	AAATCAGGTTGACCCGACCC	59.962	20	164	15619581	15619744	8	N/A	N/A	N/A
A01_784	(T)18	p1	18	15628663	15628680	TCGTGTATCATCGATCGCCG	60.11	20	CCCCCTACATGACGCCTTTT	60.034	20	233	15628558	15628790	1	N/A	N/A	N/A
A01_785	(GT)11	p2	22	15634398	15634419	TAGGTGAACCGGATCAGGGT	59.958	20	GTCCATCCATGTGGCTTCCA	60.034	20	170	15634336	15634505	1	N/A	N/A	N/A
A01_786	(ATTCTG)3tcacctgatc(CTGATT)3	c	46	15649800	15649845	GTAAGGTTGGTACGGGGGTG	60.036	20	AGTCTAGCCCCAGCCTTACT	59.66	20	246	15649715	15649960	>11	N/A	N/A	N/A
A01_787	(TAAAAA)3	p6	18	15733720	15733737	ACCCAACTCAACCCAATTACC	58.116	21	AGTTTTCGGTTAATTCGGTCCA	58.258	22	270	15733642	15733911	3	N/A	N/A	N/A
A01_788	(TTTTTA)3	p6	18	15807951	15807968	ACATCGAAACTCTCACTCTTGGA	59.426	23	AGGGTCTTTCCTTTGTGAGCA	59.505	21	252	15807827	15808078	1	N/A	N/A	N/A
A01_789	(AT)9	p2	18	15854627	15854644	AGCATGGATAGATTGCCAAAAGTG	59.901	24	ACGAAGATGTTGTGTTTCTACTCAC	59.538	25	248	15854445	15854692	1	N/A	N/A	N/A
A01_790	(GAA)23	p3	69	15857276	15857344	AAGTGAAAATAATTGGTTGGGGG	57.503	23	TTTCATTATCTTTGTGTCCGCC	57.305	22	210	15857160	15857369	1	N/A	N/A	N/A
A01_791	(AT)9	p2	18	15857868	15857885	ACAGATGTATAAAAGTGTAGGGAGT	57.265	25	ATTGTGCCTTCCAATCTCGT	57.503	20	227	15857742	15857968	1	N/A	N/A	N/A
A01_792	(TATAAT)3	p6	18	15859618	15859635	TGACTGATTGAGTTGGTGTCA	57.164	21	TGAGTGTCAAGGAATCTCACAT	57.102	22	253	15859476	15859728	3	N/A	N/A	N/A
A01_793	(AAG)6aata(AGAAGG)4	c	46	15860407	15860452	CCCGACCTTCCAGTTACGAC	60.109	20	TCTCTCCTCCTCCTCCTCCT	59.953	20	230	15860250	15860479	4	N/A	N/A	N/A
A01_794	(AAAAGA)3	p6	18	15861646	15861663	AGCCTTGCTAGTTTCTGTTTTACT	58.623	24	TGCATTTCCACTCCACCACA	59.815	20	209	15861573	15861781	1	N/A	N/A	N/A
A01_795	(CTT)7	p3	21	15905699	15905719	GACCCCACCAACATAGGCAA	59.961	20	GACGTGGCCAGTTAACTTGC	59.763	20	178	15905625	15905802	3	N/A	N/A	N/A
A01_796	(AAT)9	p3	27	15972151	15972177	ACGGGACTTTGCGGATCTTT	59.964	20	TGTCATTCTACAATCAAAGACAATGA	57.38	26	271	15971966	15972236	1	N/A	N/A	N/A
A01_798	(TTAA)5	p4	20	16114403	16114422	AGCTTCCCTAACAAAAGACTTGA	57.951	23	GAGCTTCATTTCTTCGTCAATCA	57.463	23	280	16114375	16114654	2	N/A	N/A	N/A
A01_799	(TTTCT)4	p5	20	16206621	16206640	ACATAGCAACGATCTCAAAAACGT	59.549	24	AGGTGTTGGACAGTTGTAGACA	59.23	22	272	16206529	16206800	>11	N/A	N/A	N/A
A01_800	(TTC)25	p3	75	16246033	16246107	ACAATCACTACTCATCATGGCA	57.508	22	ACAAATTTGTTGCACATGGTATCT	57.9	24	240	16245941	16246180	1	N/A	N/A	N/A
A01_801	(AAAAAG)3	p6	18	16248766	16248783	TGGATGCAACACGAACTTTTT	57.208	21	CATTGCTTGATGATGGTCCCT	58.337	21	265	16248646	16248910	1	N/A	N/A	N/A
A01_802	(TC)9	p2	18	16260220	16260237	AGCTCTCCCTAAACAAGCCG	59.749	20	AGCAGAACAGAGCAATAGGTGA	59.431	22	194	16260189	16260382	2	Gh_A01G0770	N/A	N/A
A01_803	(ATTTTT)3	p6	18	16271869	16271886	TGCGATTTGGTCCTTCCTGT	59.6	20	TCTTGGGACCACAAATCCGA	58.939	20	151	16271759	16271909	>11	N/A	N/A	N/A
A01_804	(CTCA)7	p4	28	16273747	16273774	TCTTTATTGACCCCGACCGA	58.441	20	AGGAGGAGAAAGTCTTACAATGAGA	58.98	25	188	16273660	16273847	1	N/A	N/A	N/A
A01_805	(AAT)6	p3	18	16295386	16295403	TGGAAACAGTGAGCAAGGAAGT	60.092	22	TCACCACCCACCACTGTTTG	60.395	20	263	16295190	16295452	1	N/A	N/A	N/A
A01_806	(ATTTTT)3	p6	18	16296603	16296620	CAGGCCGTGTAACTCACTGT	59.966	20	CAGCTCCGCGAACCTTCATA	60.179	20	235	16296513	16296747	>11	N/A	N/A	N/A
A01_807	(T)18	p1	18	16338377	16338394	CCTCGACTCGACTCCGAAAC	60.179	20	TGTTGGCAAGTTCCGAGCAT	60.537	20	184	16338294	16338477	1	N/A	N/A	N/A
A01_808	(CCAAAC)3	p6	18	16389891	16389908	TGTTGTGGTTCGGGAGGTTT	59.744	20	TGATGTGCCCTACCCATTGT	59.001	20	120	16389816	16389935	2	N/A	N/A	N/A
A01_809	(AAAATA)3	p6	18	16401741	16401758	TCGCTAACTTATGCCACACTT	57.672	21	CCCATTTTGTGTTAATTGGTAGCAC	59.363	25	272	16401549	16401820	2	N/A	N/A	N/A
A01_810	(ATT)6	p3	18	16406641	16406658	TCCATGCCTTGCTCTTTCCA	59.595	20	TTTTCGTTGGATGCTGCTTCT	58.77	21	277	16406574	16406850	1	N/A	N/A	N/A
A01_811	(AAG)6	p3	18	16408437	16408454	GCATGTATCAAGTAGGGGAGCA	59.895	22	GTGGCACTTACACGTGTTCG	59.769	20	118	16408364	16408481	1	N/A	N/A	N/A
A01_813	(TTAAC)4	p5	20	16423964	16423983	TGGTGGTCGGTTTAGGTGAA	58.87	20	AGACTTAGTGGACGGTGATGT	58.474	21	133	16423911	16424043	1	N/A	N/A	N/A
A01_814	(ATTATG)3	p6	18	16425786	16425803	TGATAGCGATTGAATGTGGGAT	57.644	22	CGATGTGGGTAAGGGCACTT	60.035	20	278	16425591	16425868	2	N/A	N/A	N/A
A01_815	(GACCAT)3	p6	18	16447431	16447448	CACGTGGTGGTGCTTTGATG	60.04	20	TTGCCACAAAGGGACCACAT	60.106	20	244	16447354	16447597	5	N/A	N/A	N/A
A01_816	(AAT)6	p3	18	16461884	16461901	GGTTGCATGTGTCTAGAGGCA	60.339	21	TCTTTTGACTCGGACTTACCTTGT	59.9	24	277	16461763	16462039	1	N/A	N/A	N/A
A01_817	(TG)13	p2	26	16465808	16465833	CCATTAACCTCCTCGGCCTC	59.893	20	CTACTGATGTTCACCCCGGG	59.822	20	150	16465728	16465877	2	N/A	N/A	N/A
A01_818	(CATT)5	p4	20	16498248	16498267	GCACGAGTAAAGAAATACGGCG	60.285	22	GTGGTTCCAGGCTTGTGGTA	59.89	20	264	16498075	16498338	>11	N/A	N/A	N/A
A01_821	(TATT)5	p4	20	16525191	16525210	CCCAAGCACCTTACATCGGT	60.035	20	CCGAGCTGGCTTGAGAAAGA	60.037	20	187	16525151	16525337	1	N/A	N/A	N/A
A01_822	(TTC)9	p3	27	16541259	16541285	ACCTCCTACTTGGGTTGTCA	57.888	20	ACCCCACTTAAGAGTTTAGGGT	58.394	22	147	16541167	16541313	3	N/A	N/A	N/A
A01_823	(TA)10	p2	20	16555464	16555483	TGCATCTACCCCTACGTAGTCT	59.826	22	GAGTGCCTCCCCTCAACAAT	59.67	20	233	16555384	16555616	2	N/A	N/A	N/A
A01_824	(AT)9	p2	18	16563966	16563983	ACTCTGAGGCTATGCACACA	58.73	20	GTTCTTTGCTTTTCAACATCAACGA	59.485	25	215	16563885	16564099	2	N/A	N/A	N/A
A01_825	(TTTTTA)3	p6	18	16568222	16568239	ACCATAGCATGACATGTGACA	57.367	21	AACGTGACGTGTGGCAAAAA	59.478	20	259	16568004	16568262	4	N/A	N/A	N/A
A01_826	(TA)10	p2	20	16601295	16601314	TCGTGGAAAAGAGAAAGTTGCG	59.713	22	GTGCAACCACAAGATTTACCACT	59.682	23	246	16601189	16601434	3	N/A	N/A	N/A
A01_827	(TA)9	p2	18	16632396	16632413	ACATGTTTGCAAGGGAATTCAA	57.314	22	ATGTAAATGGGGGAGGAGGA	57.394	20	210	16632350	16632559	>11	N/A	N/A	N/A
A01_828	(ATA)12	p3	36	16670591	16670626	ACAAACGTGTAGGGAAAAATGGAA	59.354	24	TGGCCCCAAAACTTCATATTTGT	59.093	23	279	16670454	16670732	1	N/A	N/A	N/A
A01_829	(AATTTT)4	p6	24	16684875	16684898	CTCTCGCATGAGGGCTATGG	60.038	20	AATCTTCTGCCCAAGCCTCC	60.034	20	238	16684769	16685006	1	N/A	N/A	N/A
A01_830	(TATTTT)4	p6	24	16689158	16689181	TGGGCTCTGATTGGTTTCAAGA	59.892	22	ATGGGTTTCAACAGGGGCAA	60.105	20	267	16689127	16689393	1	N/A	N/A	N/A
A01_831	(TATAAT)3	p6	18	16690102	16690119	ACAAATTGATGATAGTTCATGCCTTCA	59.877	27	TGGTTTTACTTGGTGGTTATTCGG	59.48	24	270	16689926	16690195	1	N/A	N/A	N/A
A01_832	(AAAAAT)3	p6	18	16691237	16691254	TTTCGCCCAGGCCTTTAGAC	60.322	20	GCTCGCTCTTGGGCTCTTTA	60.108	20	239	16691160	16691398	1	N/A	N/A	N/A
A01_834	(AATAAA)3	p6	18	16704263	16704280	AGGGTCAAGGTGAAAACCCG	60.179	20	TGTCAATGCCCCAAGATGCA	60.252	20	238	16704222	16704459	>11	N/A	N/A	N/A
A01_835	(CTCATC)3	p6	18	16710124	16710141	CGTGTTGCTTCGAACGCATA	59.563	20	CAGGCATGGCATAGCTTTGG	59.612	20	220	16710051	16710270	2	N/A	N/A	N/A
A01_836	(TTTTCT)3	p6	18	16777565	16777582	ACAATTTAGGTTCAAAATGGTGTGA	57.882	25	TGGCCAAAGTAGCTTAGCACT	59.649	21	259	16777415	16777673	1	Gh_A01G0781	N/A	N/A
A01_838	(AATAA)4	p5	20	16805216	16805235	TCGATTGGCGAGATCGAGTA	58.41	20	AGACACAAGCTACACGGACG	60.039	20	223	16805073	16805295	1	N/A	N/A	N/A
A01_839	(AAATT)4	p5	20	16808496	16808515	TGTATGTGAACTGTGCGATCGA	60.095	22	AAGTTTTTGGTGCCGTTGCC	60.461	20	229	16808366	16808594	>11	N/A	N/A	N/A
A01_841	(TTC)6	p3	18	16832114	16832131	CTCATGGTTCAGTGCTGGGT	59.963	20	ACAAACCTGCGTCAGACGAA	60.179	20	209	16832007	16832215	2	Gh_A01G0782	N/A	N/A
A01_843	(AAC)6	p3	18	16849123	16849140	TCTTCATGTCGAGATTGGCCA	59.445	21	AATCGGCTGACTTGCTAGCT	59.461	20	153	16849099	16849251	1	N/A	N/A	N/A
A01_844	(TATATG)11	p6	66	16849731	16849796	TTGCATAAAATGAGGCGGCA	58.819	20	TTCTTCCTTCTTTGTTTGGTTCCT	58.731	24	256	16849628	16849883	1	N/A	N/A	N/A
A01_845	(TTTTAT)3	p6	18	16879493	16879510	CTGGTGGTGGTGTGAGTGTT	60.107	20	TCAACCCACAGACAAACCGT	59.746	20	270	16879344	16879613	2	N/A	N/A	N/A
A01_847	(TTA)6	p3	18	16921734	16921751	AAAAGCGCTCTTCCTCCGAG	60.39	20	TAGAATCTCCGCTCCGCTCT	60.179	20	221	16921598	16921818	1	N/A	N/A	N/A
A01_848	(GGTAGA)4	p6	24	16923038	16923061	ATCTTTTGGAGGCTCGTGGG	60.035	20	GCCTCATCTCTCTGTTGCTGA	59.793	21	105	16923000	16923104	1	N/A	N/A	N/A
A01_850	(AAATAA)6	p6	36	16980790	16980825	AGCGAGAGTGAGAATTGTAGGT	58.907	22	GCACACGGGCTTGCTTATTT	59.756	20	246	16980604	16980849	4	N/A	N/A	N/A
A01_851	(AGAGGA)4	p6	24	16982677	16982700	AGATCGCACAGCTCACAGAA	59.395	20	CGAGGTAGCGGATTTTCCTGA	59.864	21	135	16982622	16982756	>11	N/A	N/A	N/A
A01_852	(AAC)6	p3	18	16988741	16988758	CACATAGCGACACGGCCTAT	59.968	20	TTTGGATGGCAAGCTGGACT	59.887	20	268	16988531	16988798	>11	N/A	N/A	N/A
A01_853	(ATAA)5	p4	20	17036811	17036830	TCCGACATTGAGTCTCTAATCTCA	58.806	24	AATCCAAGCACCTTACCCGG	60.034	20	229	17036697	17036925	2	N/A	N/A	N/A
A01_854	(TTTATT)4	p6	24	17037395	17037418	CGAGTCTTGGGGTGTGTGTT	60.179	20	ATCCCCGATGCCAAAAACCA	60.252	20	252	17037275	17037526	1	N/A	N/A	N/A
A01_856	(TA)12	p2	24	17067340	17067363	TCGTGAGAAAGATGAGAAAGAACTT	58.483	25	CGTCAGACATGAAAACACAGAGG	59.815	23	239	17067300	17067538	9	N/A	N/A	N/A
A01_857	(TTCTT)5	p5	25	17067623	17067647	CCTCTGTGTTTTCATGTCTGACG	59.815	23	TTAGTGGGGGAGGGTAGTGG	59.956	20	257	17067516	17067772	1	N/A	N/A	N/A
A01_858	(AAAT)5	p4	20	17072456	17072475	GTAGCCTAAATCTGCCCGGG	60.25	20	CGGCGGTTTGAGGAGAAAGA	60.32	20	276	17072419	17072694	2	N/A	N/A	N/A
A01_860	(AAAAAG)3	p6	18	17091129	17091146	TGGCGCTTTGAGACTTCCAT	59.963	20	AGGTCATTGCTGCTCACCAA	59.889	20	197	17091101	17091297	3	N/A	N/A	N/A
A01_862	(TCATGC)3	p6	18	17100073	17100090	CCTGTGAAGATGAGGCCTCG	60.179	20	CCAGCGAGGCATAGTGTTGA	60.108	20	129	17100032	17100160	6	Gh_A01G0787	(GCATGA)4	135
A01_863	(ATA)7	p3	21	17123895	17123915	TTACTATTCGTGGCTGCCCC	59.821	20	TGGAGGAGAGGGACAAAAATTCT	59.342	23	249	17123751	17123999	1	Gh_A01G0788	N/A	N/A
A01_864	(GAGATG)3	p6	18	17128223	17128240	CCGATTGGAAACATAATGCCCA	59.307	22	GCTTAATTGGCTAGTGCGCA	59.267	20	257	17128099	17128355	3	N/A	N/A	N/A
A01_865	(TTTAT)4	p5	20	17129967	17129986	TTTCTTCTCCTCTGCCCGTG	59.678	20	GCAAGGCATCCTCCAGATCT	59.527	20	245	17129904	17130148	>11	N/A	N/A	N/A
A01_866	(TC)9	p2	18	17201198	17201215	TGGTTGTCTTGCTTTCTCCTGT	60.092	22	ATCCAATGAGGCCTGTGCAA	59.96	20	250	17201027	17201276	2	Gh_A01G0791	(CT)18	260
A01_867	(TTTC)5	p4	20	17205152	17205171	GCACCTCTCAATGGAAGGCT	60.035	20	ACCCATTCCTAATGTCGCCTG	60.134	21	155	17205095	17205249	2	N/A	N/A	N/A
A01_868	(AAAAT)4atttaaaatgttgcttttaatttagtctagcaattagttatttg(TTGTTT)3	c	82	17207603	17207684	TGAAGGGATTCAGATCTAGGTGA	58.116	23	ACCGACAATACGCTCTTTTAGT	57.816	22	280	17207450	17207729	1	N/A	N/A	N/A
A01_869	(TCC)6	p3	18	17216240	17216257	TGCAAATTAGCCATGCTAGCTG	59.64	22	AGCGGATCTTAATTTGGAGCTCT	59.864	23	214	17216200	17216413	>11	N/A	(AT)13	221
A01_870	(AAAATT)3	p6	18	17300997	17301014	TGGTCCAAACGGGTTTCTTCT	59.787	21	ACACTTGCCTTCATCGTGGT	59.891	20	256	17300922	17301177	>11	N/A	N/A	N/A
A01_871	(TTTAT)4	p5	20	17323210	17323229	TCCAACCCATTTTCTTATTCATGGT	58.978	25	AGTAACAATTTCGCAACCACCT	58.781	22	180	17323144	17323323	2	N/A	N/A	N/A
A01_872	(CTGTCT)4	p6	24	17338800	17338823	CACTCGACCGCACCATACAT	60.179	20	AAGCTGCCATTGAGGTCCTC	60.035	20	153	17338758	17338910	2	N/A	(CTGTCT)3	151
A01_873	(TAT)9	p3	27	17397990	17398016	GTGTGAACATGATGTGACGTGT	59.456	22	ACAACAGCACTTACCATACACCT	59.928	23	211	17397843	17398053	1	N/A	N/A	N/A
A01_874	(AAAAAG)3	p6	18	17414770	17414787	GGAATCAAGGGAACTGGGCA	59.96	20	TGAGCTAACCGCCCCAATTT	59.961	20	185	17414654	17414838	1	N/A	N/A	N/A
A01_875	(TATTTT)5	p6	30	17515198	17515227	TGACCTATTAATGTCGGTCAATTTT	57.068	25	AAGGTGACATGGCCCAACAT	59.885	20	258	17515167	17515424	4	Gh_A01G0799	N/A	N/A
A01_876	(TATTTT)5	p6	30	17517223	17517252	TGACCTATTAATGTCGGTCAATTTT	57.068	25	AAGGTGACATGGCCCAACAT	59.885	20	258	17517192	17517449	4	Gh_A01G0799	N/A	N/A
A01_877	(GAA)8	p3	24	17544679	17544702	AGCGAAGAAGCAGCAGTACT	59.394	20	CTGCCTCTCGTCAGGTCTTC	59.828	20	129	17544628	17544756	2	Gh_A01G0799	N/A	N/A
A01_878	(AC)10	p2	20	17562287	17562306	AGCATTGAAGGAAAAAGAAGAACCT	59.4	25	TGCCTTGTTTGCTTGAAGTACTG	59.933	23	250	17562248	17562497	2	N/A	N/A	N/A
A01_879	(GAG)7	p3	21	17564527	17564547	GTGGAATGGAGAGGAGGAGG	58.873	20	TCAATATTCAGGGGCATTTTGGT	58.639	23	277	17564504	17564780	>11	N/A	N/A	N/A
A01_880	(AATAAA)3	p6	18	17649844	17649861	TCTGAATAATAGTCCACGTGCACT	59.84	24	ACATGAAAGCCCGTATGATAGTCT	59.655	24	184	17649747	17649930	1	N/A	N/A	N/A
A01_881	(TTTTAT)3	p6	18	17664305	17664322	TAGTAAACGGGGGTGGCTTG	59.674	20	ACCAACGGACTTTAACAAATTTTAGA	58.001	26	246	17664179	17664424	1	N/A	N/A	N/A
A01_882	(TTTTAT)4	p6	24	17671626	17671649	AGGACCATTGTGCCCATTCA	59.591	20	GGGAGAGAATTGAAACTGCCC	58.905	21	280	17671595	17671874	1	N/A	N/A	N/A
A01_885	(ATAAA)4	p5	20	17771441	17771460	TCGGTAAAATTTTTGCGCCAA	57.906	21	ACAGTGGTTTCGGGATCACA	59.238	20	117	17771384	17771500	2	N/A	N/A	N/A
A01_886	(GA)11	p2	22	17773883	17773904	TGATGAGAATGGCGCCTAGG	59.606	20	TTTGTGGGTTACCTCAGGGC	59.888	20	241	17773845	17774085	2	N/A	(GA)15	248
A01_887	(TTA)6	p3	18	17775012	17775029	TGTAAAGTGATTGCAGCTATTTGA	57.184	24	GGCGATTGAATTAGTGTGGAGT	58.729	22	129	17774964	17775092	1	N/A	N/A	N/A
A01_888	(AAAATT)3	p6	18	17776266	17776283	TGGAAGGAAACAGACAAACTCGA	60.119	23	TAGGATGCAGGCTCGCAAAA	60.036	20	164	17776225	17776388	2	N/A	N/A	N/A
A01_889	(TAAAAA)3	p6	18	17800016	17800033	CGATTCAACCAGTCCATATTGGT	58.801	23	AGAGATTTTCTAATAGTCGGGTGACT	59.392	26	277	17799832	17800108	1	N/A	N/A	N/A
A01_890	(TGTGTA)3	p6	18	17864484	17864501	ACATGCCAAGTGTCCTACATCA	59.694	22	ACAATGGGATGTTGTGGAGGT	59.571	21	185	17864435	17864619	9	N/A	N/A	N/A
A01_891	(AAATAA)3	p6	18	17867606	17867623	AGGGTTTACTGGGTTAGGGT	57.554	20	AGTAGCAAATTGATATGGATAGGTAAC	57.274	27	177	17867517	17867693	>11	N/A	N/A	N/A
A01_892	(ATTCAG)3	p6	18	17899199	17899216	CCGCTGCACTGATCCATCTA	59.61	20	GGTGTGTAGGGATGAGTGGG	59.458	20	278	17899052	17899329	>11	N/A	N/A	N/A
A01_893	(TAAAAA)3	p6	18	17904595	17904612	CCACAAGAGCAAGACTTGAACC	59.708	22	TTGCAACTGCTCTCTAGTTGTT	58.191	22	256	17904389	17904644	2	N/A	N/A	N/A
A01_894	(CAGCGG)5	p6	30	17991482	17991511	GTTGCACTACCTCCACTCCC	60.036	20	GGTGAAGAGACTGTTGCCGA	59.966	20	269	17991327	17991595	1	Gh_A01G0803	N/A	N/A
A01_895	(CTTTC)4cttttcttgttc(T)18	c	50	18005736	18005785	GGATCTGCATTCGTGTTGGC	59.901	20	ACAGCTATTGTAGGGCAACCC	60.065	21	219	18005668	18005886	2	N/A	N/A	N/A
A01_896	(TTTGAT)3	p6	18	18015742	18015759	AGTGGAACTTGCCTGATTTGT	58.051	21	TCACCAAATAGACAGACCCCA	58.373	21	272	18015556	18015827	1	Gh_A01G0803	(TTTGAT)3	257
A01_897	(AATA)5	p4	20	18023117	18023136	ACCACCTAACATTTTAATCGAAAAGT	57.826	26	AGGGTTAGGGAGGGGCTATT	59.346	20	234	18022971	18023204	1	N/A	N/A	N/A
A01_898	(ATT)8	p3	24	18072528	18072551	CAGAAGTGCAGGTCCGATCA	59.753	20	AGGGAACACCGTAGATGGAA	58.053	20	214	18072444	18072657	2	N/A	N/A	N/A
A01_899	(AAAG)8	p4	32	18076329	18076360	AGACCCTAAGTGCCATGTGTG	59.996	21	ACCAATCAAGCTTTAGGGCCT	59.641	21	270	18076138	18076407	>11	N/A	N/A	N/A
A01_900	(AAAG)5atagaaagagttacagagagcaaacgtg(AGAA)7	c	76	18083542	18083617	ACCCTAAGTGCCATGTGTGT	59.229	20	GGGCTTTAATCCTCAAATTTCCCT	59.283	24	273	18083375	18083647	>11	N/A	N/A	N/A
A01_901	(CCAG)6	p4	24	18090151	18090174	CACCCCACCTGAATTCCCTC	60.034	20	GTAGGCAAGGCAGGGGATTT	60.033	20	213	18090022	18090234	2	N/A	(CCAG)5	214
A01_902	(CTT)7	p3	21	18117717	18117737	AGGAGATAATTGGGGAGAGGTT	57.972	22	GCAACCAACGACGAACAACT	59.624	20	258	18117600	18117857	8	N/A	N/A	N/A
A01_903	(AT)9	p2	18	18134766	18134783	CTTTTGTACATGGCGTGGCA	59.404	20	TGACTGCCCAAATTACCTATACA	57.298	23	179	18134742	18134920	>11	N/A	N/A	N/A
A01_904	(GA)16	p2	32	18148443	18148474	ATATACCCACCCAGCCACCT	60.029	20	TGTGTGCCGGTCCTTGTATC	60.037	20	173	18148377	18148549	1	Gh_A01G0807	N/A	N/A
A01_906	(TTTTG)4	p5	20	18154272	18154291	AGCTGGGCCCATTTGATTGA	59.958	20	GCCAAGCAGTAAGGAAGTGGA	60.271	21	246	18154202	18154447	2	Gh_A01G0808	(TTTTG)5	215
A01_907	(A)19	p1	19	18216634	18216652	TGTGTGCAGGACTGTTCCAA	59.746	20	TGATGGCTGTTGCTGGAACA	60.179	20	233	18216521	18216753	3	Gh_A01G0809	N/A	N/A
A01_908	(TTTTAA)3	p6	18	18280886	18280903	TGAATCTTGCTCACCGGTGT	59.604	20	TCCATGGCTATATGAGTTCAACT	57.106	23	112	18280838	18280949	1	N/A	N/A	N/A
A01_909	(GAG)8	p3	24	18302153	18302176	GCAGTTGATGGTCCGCATTC	59.901	20	CCATGGGTGCCTGTTTCTCT	59.961	20	255	18302063	18302317	2	Gh_A01G0811	(GAG)8	255
A01_910	(AAT)9	p3	27	18331276	18331302	CTGGCTCTCAACTCCAACGT	59.966	20	AGGTGTTCCTTTGCCTTGCT	60.106	20	199	18331127	18331325	1	N/A	N/A	N/A
A01_912	(ATA)13	p3	39	18340519	18340557	ATGAGAATTGGGGTGCAATTTGT	59.416	23	TCCCCATTTAGTCCCTCCGT	59.956	20	274	18340489	18340762	4	N/A	N/A	N/A
A01_913	(TAA)8	p3	24	18353317	18353340	TGTAAATGAGAGTTGGGGTGCA	59.893	22	TCCCTTCGTGTTATTCACCCC	59.72	21	242	18353289	18353530	2	N/A	N/A	N/A
A01_914	(ATTTTT)3	p6	18	18362918	18362935	CAATCACATTGATGCCAACT	60.035	20	CGGTTAAGCTTCCAGACATT	60.179	20	134	18362828	18362961	1	N/A	N/A	N/A
A01_915	(CGGGC)4	p5	20	18374070	18374089	GCCCGGCTCGTTTTCTAAAG	59.553	20	TCGACGGCTGAGATTAGAGC	59.336	20	154	18373972	18374125	1	N/A	N/A	N/A
A01_916	(AAG)10caaaaagtaaaacttggtagcagactagttagtaggctggtattccatttctaattttttttactttttcgctgtgac(TGCCTT)7	c	150	18387947	18388096	TGGGTTTGGCTCCACAACTT	60.033	20	GCAACACCCGACCCCTAATA	59.457	20	264	18387891	18388154	2	N/A	(AAG)8	233
A01_917	(ATTTTT)3	p6	18	18391108	18391125	AGGATCGGTTCATCCCAATTCA	59.49	22	CCTCCGAATGAACCGGTGAA	60.037	20	266	18391027	18391292	1	N/A	N/A	N/A
A01_918	(ATATT)4	p5	20	18439701	18439720	TCGTAAGTGACAAATGTATGGAAAA	57.268	25	TCTTTCCCCTGTTTCGTTCCT	59.228	21	207	18439583	18439789	2	N/A	N/A	N/A
A01_919	(AAAAT)4	p5	20	18441680	18441699	AGAAAGAATCGGAAGTGATCGA	57.279	22	TCTTCTTCTCTGCCAGTGTTT	57.154	21	180	18441585	18441764	1	N/A	N/A	N/A
A01_920	(AAAAT)4	p5	20	18447153	18447172	TGTTGCGATCCAATAGCGGA	59.823	20	CTTCTTCTCTGCCCGTGGTT	59.965	20	176	18447062	18447237	>11	N/A	N/A	N/A
A01_921	(TC)10	p2	20	18462322	18462341	TACATCCGCTCATTTCGCCA	59.823	20	CCACAACAAACGCGCTAAGT	59.693	20	113	18462266	18462378	1	Gh_A01G0813	N/A	N/A
A01_922	(TTTTAT)3	p6	18	18489119	18489136	CACCTTTGTTTTGTGGGGGC	60.179	20	TCTTGAGCATCCCTACCCCA	59.956	20	133	18489047	18489179	2	Gh_A01G0814	N/A	N/A
A01_923	(ATGCCT)3	p6	18	18490766	18490783	AATGTGGGGAGGCTGTTTCC	60.252	20	TGTGCTCAAAACAACCCCCA	60.325	20	258	18490630	18490887	2	Gh_A01G0814	N/A	N/A
A01_924	(ATC)12	p3	36	18494719	18494754	AAGGCCTTAACGTTCGGGTT	59.891	20	TCAATAGGCGGTCCTGAAGC	59.822	20	275	18494566	18494840	2	N/A	(ATC)6ag(CAT)8	275
A01_925	(GGTT)5	p4	20	18501538	18501557	TCTGGTGTCTGTCTGGTGGA	60.106	20	TCCGAGAGCTTCCTCCATGT	60.325	20	176	18501486	18501661	2	N/A	N/A	N/A
A01_926	(TC)15	p2	30	18502291	18502320	TTTGCCCCTAGGATTGGCTG	60.033	20	TCTGCTTGGACATCCTTCTGG	59.72	21	257	18502125	18502381	3	N/A	N/A	N/A
A01_929	(ATTTTG)3	p6	18	18614416	18614433	GGACTCCTGGAATCGTAGCA	58.888	20	TCCGTCAACTAACCAATTTGCT	58.518	22	256	18614243	18614498	1	N/A	N/A	N/A
A01_930	(ATACTA)3	p6	18	18661170	18661187	TCCTTCCAACCACTGCCATC	59.962	20	ACGGCCGCCCTTTAAAGTAA	59.963	20	271	18661051	18661321	2	Gh_A01G0817	N/A	N/A
A01_931	(AAT)8	p3	24	18672403	18672426	AGTCCATAAACATCCTAGTATAGTTCT	57.115	27	TTTGTGCATGTGGGTTGGTG	59.537	20	137	18672318	18672454	1	N/A	N/A	N/A
A01_932	(AAAG)7	p4	28	18678078	18678105	AGGAAAAAGAAGGGCACGAAC	59.046	21	TCTTTCTAGGATTCCACAGACACA	59.162	24	155	18678051	18678205	1	N/A	N/A	N/A
A01_933	(AAT)7	p3	21	18705312	18705332	TCATGTGGAGTCTGCTCTGC	59.751	20	CCCTGCTTCACATCCACTCT	59.383	20	271	18705140	18705410	1	N/A	N/A	N/A
A01_934	(GA)11	p2	22	18708761	18708782	TGCTGGGTGGTGGTGTTATC	59.962	20	CGTTGCACGTGTAGCATGAG	59.906	20	168	18708670	18708837	1	N/A	N/A	N/A
A01_935	(ATTCG)5	p5	25	18739921	18739945	GGTGACAGTGGTTACAAGGACT	59.896	22	TAGGGGTGAGCGTTTGATCG	59.825	20	210	18739862	18740071	>11	N/A	(TCGAA)4	210
A01_936	(AG)19	p2	38	18758904	18758941	CGCCAAGGAGCCTAAAAGGA	60.035	20	AGAAGGGAAGGGAAGGGAGA	59.2	20	191	18758871	18759061	1	N/A	N/A	N/A
A01_937	(AAT)7	p3	21	18774245	18774265	GAGTGTTGGGGGTCTTGTGT	59.817	20	TGGGGAGTTGGAGAGAAAACTG	59.893	22	240	18774054	18774293	>11	N/A	N/A	N/A
A01_938	(TCATTT)3	p6	18	18822037	18822054	ACTTGTTCACAATGATCGCATGA	59.247	23	TGGAAATGAATGTGGTTTTCTCCA	59.102	24	171	18821913	18822083	5	N/A	N/A	N/A
A01_939	(TCTAAG)3	p6	18	18867459	18867476	TCACAAAAGCCAAAAAGCTGGA	59.501	22	CCGAAACCCATTTGCAGTGG	60.038	20	211	18867394	18867604	1	N/A	N/A	N/A
A01_941	(ATAATC)3	p6	18	18903596	18903613	TCATGGCTTTCTTCTGGCGT	59.963	20	AAGGTCACTGGAGGAAACGC	60.25	20	214	18903542	18903755	2	Gh_A01G0824	(ATAATC)3	214
A01_942	(CTCA)5	p4	20	18907481	18907500	AGAGCAACAGATCCACGGTG	60.037	20	GAAGGGGAGGATTTGCCGAT	59.816	20	238	18907391	18907628	2	N/A	N/A	N/A
A01_943	(CATA)5	p4	20	18912722	18912741	CATTTCAATGCATGCAGCTGC	59.673	21	TGCAATTGGTTGTTGTCGGG	59.613	20	244	18912634	18912877	2	N/A	(CATA)20	312
A01_944	(TTTA)6	p4	24	18917186	18917209	TTGAGGCTTCATGGAACGCT	59.963	20	AGGACTAAATCGGGATTAAAATGAAA	57.183	26	231	18917094	18917324	2	N/A	N/A	N/A
A01_947	(ATTTT)4	p5	20	18931788	18931807	GCCGGGCTTGGACAAATTTT	59.965	20	TCATCCAAGTCTCCTCCTTCAA	58.479	22	252	18931641	18931892	1	N/A	N/A	N/A
A01_949	(TC)9	p2	18	18951311	18951328	TGATTACCTGGAATCGCCGG	59.894	20	TGCTTTGGTGCTTTCTCTTTGG	59.899	22	241	18951176	18951416	2	N/A	N/A	N/A
A01_950	(AAAAT)4	p5	20	18956503	18956522	TCAAGGACTTCACCAGCCAG	59.602	20	TGGGACATCCTCACCATTGG	59.375	20	117	18956433	18956549	2	Gh_A01G0830	N/A	N/A
A01_952	(AT)9	p2	18	18960683	18960700	CCATTACAACACATCCCTGCA	58.555	21	AGCTTTTGGACTTTAACTTTAGGGT	58.866	25	243	18960487	18960729	1	N/A	N/A	N/A
A01_953	(TG)10	p2	20	18966967	18966986	TCGCAATCCTCCATTCCTCG	59.895	20	TCGGCAGATTTCGTTTCCCA	59.964	20	183	18966913	18967095	2	N/A	(GT)10	181
A01_954	(TTTTTA)3	p6	18	19080520	19080537	TGCAAAGTCAGGCGCAAAAA	59.826	20	TGGGGTCAACCGGTTCAAAA	60.033	20	242	19080458	19080699	1	Gh_A01G0834	N/A	N/A
A01_955	(TTTTC)4	p5	20	19097148	19097167	GGTGGCTGAACACTCTCCTT	59.602	20	TGATTGGAATCCGAAGAAGCCT	59.76	22	193	19097103	19097295	1	N/A	(TTTTC)5	197
A01_956	(GTAACA)3	p6	18	19101731	19101748	CTCGGACGGATACACGGATC	59.762	20	CGGATTCGTTTCGGAGAGGT	59.827	20	160	19101676	19101835	>11	N/A	N/A	N/A
A01_958	(ATT)9	p3	27	19149962	19149988	ACGAAAAAGACCAAATCGGCA	59.049	21	TGGTTTCATTACCATACATTTGTCTCA	59.332	27	164	19149863	19150026	1	N/A	N/A	N/A
A01_959	(TAA)6	p3	18	19207110	19207127	TCCCTTCTCTGTTTTTCGAATGT	58.285	23	TGTATGGTGATAGTAAAGTACAAGTGT	58.191	27	193	19207019	19207211	4	Gh_A01G0839	N/A	N/A
A01_962	(AAAT)6	p4	24	19228558	19228581	CCCTTTGGCCTGTTCGAGAT	60.035	20	CGCGGTGATCTTCCACTTCT	60.109	20	276	19228359	19228634	3	Gh_A01G0839	N/A	N/A
A01_963	(AT)9	p2	18	19232666	19232683	TCTCAATTCAATCACTCGTCCA	57.464	22	AACATTTGGTTTCCACATGCA	57.166	21	262	19232466	19232727	1	N/A	N/A	N/A
A01_964	(AT)10	p2	20	19233187	19233206	CGGCAGAAGTCGGAAATGTG	59.556	20	ACATGGACTTGTTTAACTATGCACA	59.232	25	231	19233037	19233267	1	N/A	N/A	N/A
A01_965	(AT)11	p2	22	19245019	19245040	TTTTGCTCCTCTCTCCCCCT	60.179	20	AGTTTTTGTTAGGCATGCTTTCCT	59.655	24	275	19244949	19245223	1	N/A	N/A	N/A
A01_966	(TGTATA)3	p6	18	19331884	19331901	CCAGAACACTGTGCACTCGA	60.249	20	TCACCTCACACATTAAACAACAAA	57.483	24	261	19331744	19332004	1	N/A	N/A	N/A
A01_968	(ATT)12	p3	36	19371408	19371443	GGAAGGGTGCTTGGATTGGA	59.96	20	ATGCAGAGTGGAGGAAGCAC	60.036	20	280	19371295	19371574	1	N/A	N/A	N/A
A01_969	(TC)9	p2	18	19372015	19372032	TCACCCAAAGATTTCCCACCT	59.214	21	TGCACTTCACACTACTCATTATCA	57.963	24	161	19371923	19372083	1	N/A	N/A	N/A
A01_970	(ATT)9	p3	27	19375889	19375915	GAAACCAACCAAACCACGCA	59.826	20	GAGTGAAGGAGGGAGGGAGT	59.958	20	278	19375779	19376056	2	Gh_A01G0843	N/A	N/A
A01_971	(TAC)8	p3	24	19384556	19384579	GGAGGTACATGCTCCCATTCT	59.229	21	GGTGGACAGTGCCTACCAAA	59.89	20	214	19384428	19384641	2	Gh_A01G0843	(TAC)10	217
A01_972	(TTGTTT)3	p6	18	19388726	19388743	ACGGGCTTGTATTTTTGCCG	59.757	20	TGGTCAATGCGTTTGCTTGG	59.968	20	135	19388693	19388827	1	Gh_A01G0843	N/A	N/A
A01_975	(TACTGT)3	p6	18	19404334	19404351	TCGGCTTACTGATCAGGCAC	59.824	20	CCAGTACGACACATTGTGCC	59.204	20	212	19404205	19404416	>11	N/A	(CAGTAA)3	201
A01_976	(TAAATT)3	p6	18	19444263	19444280	TGGTGCGTATCGATTGATTCCA	60.159	22	TCCCATACCATGAATATCACAAGTCA	59.899	26	181	19444203	19444383	1	N/A	N/A	N/A
A01_979	(TAAAAA)4	p6	24	19590885	19590908	CGGCGGTAGGTTTCAGCTAT	59.896	20	CACTGTAATTTGCACTCGTACCA	59.256	23	197	19590745	19590941	1	N/A	N/A	N/A
A01_980	(TTTC)7	p4	28	19615253	19615280	ACCAATCAAGCTTTAGGGCCT	59.641	21	AGACCCTAAGTGCCATGTGTG	59.996	21	280	19615207	19615486	>11	N/A	N/A	N/A
A01_981	(TTC)6	p3	18	19618303	19618320	GGCATTTCGGCTGCATAAAGA	59.595	21	ACGGCTGATGTGGCAAGTTA	59.964	20	258	19618162	19618419	6	Gh_A01G0853	N/A	N/A
A01_983	(TA)11	p2	22	19714976	19714997	TTCAGCCCAATTCAATTAACTTCA	57.337	24	AGCATCCAAAGTCGATCCCG	60.179	20	245	19714887	19715131	1	N/A	N/A	N/A
A01_984	(AAAAAT)3	p6	18	19737784	19737801	TGTGCCAATAAAAGCATGTGTACA	59.721	24	TGTGCCTTTGTTACCATAATCGTT	59.237	24	141	19737736	19737876	1	N/A	N/A	N/A
A01_985	(TAAA)6	p4	24	19737997	19738020	GGTAACAAAGGCACAAAAAGAAAA	57.271	24	TGGTCTTCATTTGTTTTCACACT	57.087	23	255	19737862	19738116	2	N/A	N/A	N/A
A01_986	(AATAAA)3	p6	18	19747798	19747815	CGGCCAAGCAAGGATGATTC	59.617	20	ACGGCACTTGCAAAAGGAAG	59.615	20	176	19747706	19747881	>11	N/A	N/A	N/A
A01_987	(AAAAAT)3	p6	18	19761691	19761708	AGCATGTGTACAATCCAATTTACG	58.121	24	AAGTTGCGATTGAGTCCTTTATTT	57.425	24	279	19761654	19761932	4	N/A	N/A	N/A
A01_989	(AAT)7	p3	21	19762356	19762376	CTCTGAAGCGGGTAGGGTTG	60.108	20	GCCGGACCTGGAGACTAAGA	60.684	20	208	19762217	19762424	1	N/A	N/A	N/A
A01_990	(TGGCTT)7	p6	42	19873513	19873554	GATGAGATCGGTGGCTGAGG	59.967	20	ACACGTGGCGAATCAACAGA	60.25	20	188	19873454	19873641	3	N/A	(TGGCTT)3	160
A01_991	(AGA)7aaaaagaggaaatggagatgatctgagatgagataaaaaagaggaaatggagatgatc(TGAGA)4	c	99	19877789	19877887	CTCGGATTCGTGGTCCCAAA	60.037	20	CAGTGGTAGGGCAAGCTTCA	59.963	20	271	19877697	19877967	1	N/A	N/A	N/A
A01_992	(TCT)8	p3	24	19878020	19878043	TGAAGCTTGCCCTACCACTG	59.963	20	ACACCAACGGTCACTCAACT	59.46	20	247	19877948	19878194	1	N/A	N/A	N/A
A01_993	(ATA)13	p3	39	19880304	19880342	CATTAAGTGGATGGCATTAGTGAAT	57.719	25	CCCTAAAGCCATGCGTGACT	60.393	20	253	19880177	19880429	1	N/A	N/A	N/A
A01_994	(TA)9	p2	18	19886087	19886104	TCTAGGTGCATAGTTTTCTCATGT	57.7	24	GCATTACTTAAGATGTAAGCAACCA	57.916	25	152	19886010	19886161	1	N/A	N/A	N/A
A01_995	(CAAACT)3	p6	18	19918019	19918036	AGTCACAGGCAAATGAGGCT	59.597	20	AGGTTTGTTTTGTGAGAGTTAGGA	58.248	24	224	19917848	19918071	2	N/A	N/A	N/A
A01_996	(TCTTTT)3	p6	18	19963763	19963780	AGCAGTTCACATAGCAATCCA	57.645	21	TCATGTGACAGTTTGTGTACGT	58.212	22	167	19963725	19963891	1	N/A	N/A	N/A
A01_997	(CTG)6	p3	18	20093843	20093860	ACATCCCTATCCAGAGCTTCCT	60.09	22	AGTAGCTGCTGTGGCTTCTG	60.037	20	242	20093662	20093903	2	Gh_A01G0870	N/A	N/A
A01_998	(ATA)7	p3	21	20094598	20094618	ACCCAAGATTGCGAATGGGT	59.96	20	TCCCATCTCCGAAACAAGCAA	59.927	21	273	20094404	20094676	2	N/A	(ATA)6	273
A01_999	(AGA)6	p3	18	20114006	20114023	GAGGAAGAAGGTGAAGGCGG	60.392	20	CCTTCTTTTCCGGCGTCTCT	60.037	20	139	20113983	20114121	1	Gh_A01G0871	N/A	N/A
A01_1000	(AAAG)6atagaaagagttacagagagcaaacgt(AAGA)7	c	79	20118421	20118499	ACCCTAAGTGCCATGTGTGT	59.229	20	GGGCCTTAATCCTCAAATTTCCC	59.612	23	275	20118256	20118530	>11	N/A	N/A	N/A
A01_1002	(TA)15	p2	30	20234454	20234483	TCGCTCAATCATTTATCGTGTTGG	59.966	24	TCGCAGTGCTAAGTTCAAGGT	59.93	21	113	20234395	20234507	1	N/A	N/A	N/A
A01_1003	(GTAACA)3gtagcaatacggtacacagagtacctcatcgaaacaaatccagaatagtaaa(AGTAAC)3	c	88	20253722	20253809	GGGTACACGGATCCAACCAA	59.674	20	ACCGGCTTATTGATCAGGCA	59.454	20	280	20253662	20253941	>11	N/A	N/A	N/A
A01_1004	(TGGTT)4	p5	20	20313270	20313289	TGGTGACCACTATTCTGGGC	59.382	20	AGTCGATGGCTTCAAAACGT	58.121	20	280	20313161	20313440	1	N/A	N/A	N/A
A01_1005	(AATATG)3	p6	18	20327045	20327062	GCTGCTAATCTCATTGCATGCA	59.966	22	TCCTGAAAATGACTTGCGCTT	58.77	21	275	20326980	20327254	1	N/A	N/A	N/A
A01_1007	(TTTAT)5	p5	25	20546456	20546480	ATAATGGGCCTGCTGGTCTG	59.816	20	GTGCGAAAATCTGGAATCCCA	58.908	21	277	20546328	20546604	1	N/A	N/A	N/A
A01_1008	(AG)16	p2	32	20557273	20557304	AGAGGGGCTGATGGAGTTCT	59.956	20	ACGAGAGGAGAGCGAGAGAA	59.749	20	250	20557216	20557465	2	N/A	(AG)27	275
A01_1009	(TTTTC)4	p5	20	20586542	20586561	GCATGACCGAAACTTCCAAGT	59.12	21	AGTGTGGACGGTGGAACATT	59.528	20	192	20586464	20586655	2	N/A	N/A	N/A
A01_1010	(GTAT)21	p4	84	20645791	20645874	GCTTCAAGCCGACGTAAAGG	59.557	20	ACAGATGCTTCACACAAACACA	58.984	22	238	20645663	20645900	1	N/A	N/A	N/A
A01_1011	(AG)13	p2	26	20670098	20670123	GTGGCAAGATTTGGGTATGCC	59.863	21	GGCGGACATTTACACCATCC	58.978	20	169	20670000	20670168	2	N/A	N/A	N/A
A01_1012	(CT)10	p2	20	20695945	20695964	CCGGCTAGAATCATCCGCTT	59.966	20	TGATTGCCGACGAGAGGAAC	60.109	20	245	20695809	20696053	2	Gh_A01G0879	N/A	N/A
A01_1013	(TTTGAT)3	p6	18	20709282	20709299	AATTACTGTGCCGCACTTGG	59.119	20	GGCTTTGCTGACACTCCCTA	59.675	20	140	20709232	20709371	2	Gh_A01G0881	N/A	N/A
A01_1014	(ATT)6	p3	18	20748702	20748719	ACCTTCAATTTTACCACTCAAGCA	59.107	24	AGCTGAGTTGGTATTGAGTTGACT	59.959	24	276	20748642	20748917	3	N/A	N/A	N/A
A01_1016	(AT)9	p2	18	20768986	20769003	AAGTATTAGCAGGTGGACTTTCC	58.155	23	ACTCACTTATGGCTTCACGGT	59.376	21	250	20768882	20769131	1	Gh_A01G0883	N/A	N/A
A01_1017	(GAA)6	p3	18	20769210	20769227	GCGTGCTTTCATGTCTGACC	59.833	20	GATTTGGACGACAACGCCAG	59.834	20	265	20769149	20769413	2	Gh_A01G0883	(GAA)8	280
A01_1018	(TTC)7	p3	21	20852885	20852905	CGTGCAGTCTCCATACCAGT	59.467	20	ACTCTCGTGATTGCCTTGCT	59.677	20	256	20852741	20852996	2	Gh_A01G0886	N/A	N/A
A01_1019	(TTTTTC)3	p6	18	20857814	20857831	CAACGTTTGGGGGTTTTGGT	59.462	20	GAGGGGAAGCGAGAAGAAGA	58.813	20	239	20857621	20857859	4	N/A	N/A	N/A
A01_1020	(TTTAT)4	p5	20	20876409	20876428	CCGTGGCTTTTTCCCGAAAG	60.04	20	AGGGCATCCTCCAGATCCAT	60.104	20	226	20876362	20876587	>11	N/A	N/A	N/A
A01_1021	(TTTAT)4	p5	20	20880798	20880817	CCCGTGGATTTTTCCCGAAAG	59.799	21	TGAACTTTCCCTTGTAATGGGA	57.267	22	276	20880750	20881025	1	N/A	N/A	N/A
A01_1022	(AAAGA)4	p5	20	20920894	20920913	TGGGTAGCATTAATGGTTAGATTAAGT	58.501	27	AAGTGCCGTCGGTTCTTCTT	59.894	20	206	20920738	20920943	1	N/A	N/A	N/A
A01_1023	(CCGCCA)3	p6	18	20962060	20962077	GTGGTGGCAATAGCTCTGGT	60.035	20	CCCCTCCGAGAAGAATGTCG	59.897	20	250	20961994	20962243	2	Gh_A01G0887	N/A	N/A
A01_1024	(AAATAT)3	p6	18	20992012	20992029	TCGATTCTTTGCTTCTTTGAATCGA	59.592	25	TGTCATTTTGGAAGGGCATTTTTG	59.179	24	276	20991829	20992104	>11	N/A	N/A	N/A
A01_1026	(TTTCTT)3	p6	18	21060259	21060276	TCCGAACTCACCAAACCACT	59.165	20	GCAGACATCTTTGCTCCTGC	59.549	20	246	21060140	21060385	4	N/A	N/A	N/A
A01_1027	(TTTAT)4	p5	20	21120784	21120803	ACCTTCACCGTTATTACCATCA	57.17	22	AATGGAAGGACGATATTGGGTT	57.48	22	198	21120640	21120837	1	N/A	N/A	N/A
A01_1028	(CATCTC)3	p6	18	21174613	21174630	ACCGGACAGGGAAAAGGATC	59.381	20	GGTGGGGGAAAAGAGAGAGG	59.379	20	277	21174393	21174669	1	N/A	N/A	N/A
A01_1029	(TTACTG)3	p6	18	21241150	21241167	TCGGATATAGTTGGCATGCCA	59.303	21	TCGAAGCCGAAATACACCGT	59.756	20	234	21241021	21241254	>11	N/A	N/A	N/A
A01_1030	(ATATT)4	p5	20	21266712	21266731	CACGTAATGTGTGATACAAGTGATACT	59.512	27	CGTTGCCTAGATCATTCGCG	59.496	20	242	21266665	21266906	1	N/A	N/A	N/A
A01_1031	(ATAA)5	p4	20	21276378	21276397	AAATGATGTCTGACTGGACTACA	57.255	23	GAGAATCGTGGCTCATGGCA	60.463	20	203	21276352	21276554	2	N/A	N/A	N/A
A01_1032	(TTATTT)3ttattattatttctttattattttttattttccttg(TTTTAT)3	c	72	21290249	21290320	CGTGCAACCACCATCTGTTAC	59.803	21	TGCAAGATACTGCTAATGGCCA	60.092	22	262	21290201	21290462	2	N/A	N/A	N/A
A01_1033	(TTTATT)3	p6	18	21295641	21295658	TGTGCCTGATGATAAGGACCA	58.804	21	GAGGGAGAAATTGAAACTGCCC	59.506	22	260	21295601	21295860	>11	N/A	N/A	N/A
A01_1037	(GAT)10	p3	30	21453597	21453626	GAGGATGATGCCGATGGTGT	59.893	20	AGTGAGTGTTGAATTGAGGAATGA	58.376	24	246	21453442	21453687	1	N/A	N/A	N/A
A01_1038	(ATTCTG)3	p6	18	21465669	21465686	TGTAATGGTTGGGTGGGTCG	59.963	20	ACAGACAGTACCAGATGGGC	59.095	20	234	21465570	21465803	>11	N/A	N/A	N/A
A01_1039	(TTACGA)3	p6	18	21544443	21544460	TGAAGCTACTTCTCTTCACCGT	59.108	22	GTTCATGTGGAGTTGCAACCA	59.319	21	278	21544257	21544534	1	N/A	N/A	N/A
A01_1040	(TA)9	p2	18	21582776	21582793	ACCATGCATGCGATACTAAACA	58.459	22	TCATGTTTCCGTCACTTTACTAACT	58.482	25	112	21582717	21582828	7	N/A	N/A	N/A
A01_1041	(TA)12	p2	24	21604014	21604037	AGTTCGATTAACCATTTAAACACCT	57.245	25	GGGAAAGGATCTCTTGGGCC	60.106	20	144	21603981	21604124	1	N/A	N/A	N/A
A01_1042	(AAAT)5	p4	20	21610954	21610973	ACTGAACACCGGTAAGTTCCT	58.955	21	TTCCTTGTGCCATGGGAGAG	59.671	20	273	21610838	21611110	5	Gh_A01G0903	N/A	N/A
A01_1043	(TTA)7	p3	21	21652754	21652774	TGTGCCATCAAATCAAATCACCAA	59.96	24	GGTCCCTTTCATGACAACCCT	59.924	21	210	21652628	21652837	1	N/A	N/A	N/A
A01_1044	(GGGTC)4	p5	20	21655344	21655363	GCTGAAGGCACAATTAACCCC	59.795	21	GCCCATCGTGACGAACATTC	59.626	20	277	21655297	21655573	1	N/A	N/A	N/A
A01_1046	(ATTTTT)3	p6	18	21677838	21677855	ACCATCATTCAAGGCGTCGA	59.751	20	CTGTCGTTCGCGCATTATGG	60.043	20	206	21677777	21677982	3	N/A	N/A	N/A
A01_1047	(AATA)5	p4	20	21680776	21680795	ACGAAAGGTGCTTAATGAAAAGGA	59.175	24	AGTCCTTCATTCAATTAATTCCATCCT	58.936	27	277	21680640	21680916	2	N/A	N/A	N/A
A01_1048	(AT)9	p2	18	21685026	21685043	CTGATCGATCCGGGCATTGA	59.966	20	ACCATACTCAACCCCAACCC	59.298	20	276	21684798	21685073	1	N/A	N/A	N/A
A01_1049	(TTTTCT)3	p6	18	21874940	21874957	GGCATTTCCATCCCCCTGTT	60.326	20	GTAGGTCATCGAGCTCCACG	59.97	20	191	21874883	21875073	1	N/A	N/A	N/A
A01_1050	(TTC)11	p3	33	21877581	21877613	ACCCTCACTAGCTACTGGCA	59.959	20	TCCAGACCCATCGATCAGGT	60.032	20	240	21877485	21877724	2	N/A	N/A	N/A
A01_1051	(TAAAA)4	p5	20	21881623	21881642	GCTCCAATGTCAACTGAATTTTGC	59.849	24	TTCGCGTCAAGGTGGAGATT	59.68	20	186	21881556	21881741	1	N/A	N/A	N/A
A01_1052	(AT)10	p2	20	21893223	21893242	TGATTTGAGCGCAATGTGTTGT	59.966	22	TACTGCTGCTGTCCCAAACA	59.528	20	169	21893171	21893339	>11	N/A	N/A	N/A
A01_1053	(GAAATG)4	p6	24	21898564	21898587	CAGGCTCAGGTTGCTGTACA	59.965	20	GTCACCCTTCTCTCGACGAC	59.831	20	204	21898478	21898681	>11	N/A	N/A	N/A
A01_1054	(TTC)7	p3	21	21921435	21921455	TCGTCACCAGTCACTGCTAC	59.403	20	TCCTCACCCATCTCTCACCA	59.587	20	241	21921289	21921529	1	N/A	N/A	N/A
A01_1055	(TAAA)5	p4	20	21990081	21990100	CGTCTATCCATAAGGCCTGCA	59.656	21	AGCGTATATCCCTTGCACCG	59.966	20	196	21990015	21990210	1	N/A	N/A	N/A
A01_1056	(TTCTGA)3	p6	18	22002881	22002898	CGGATGGATTGGGTTGGGTT	60.324	20	ACAGACAGTACCAGATAGGCCT	60.024	22	264	22002788	22003051	>11	N/A	N/A	N/A
A01_1057	(TA)11	p2	22	22068021	22068042	TGAAATGATCGAACGCGCAA	59.207	20	CCGTCGTAAATTCTTTCAAGCCT	59.564	23	280	22067818	22068097	>11	N/A	N/A	N/A
A01_1058	(GAAAAA)3	p6	18	22130119	22130136	ACTCTCGCGATAAGAACACACA	59.772	22	CTGCGTAGGAGTTCCAGTGG	60.109	20	258	22130051	22130308	2	N/A	N/A	N/A
A01_1059	(TAATTA)5	p6	30	22131605	22131634	AGAGCAAAACAAAGTTTTCTGGCT	60.081	24	AATGTTGAGGCGAGTCTCGG	60.109	20	261	22131550	22131810	3	N/A	N/A	N/A
A01_1060	(TA)11	p2	22	22153746	22153767	AGAGGCATTTGCTTGTTAAGTTACA	59.465	25	GCTCGACTCGGCCGTATTAA	59.97	20	196	22153623	22153818	>11	N/A	N/A	N/A
A01_1062	(ATA)7	p3	21	22176757	22176777	CAAGCAATGAAGCCCATAAGCA	59.833	22	AGTTTTTGGCGTAGTTGATGCT	59.115	22	276	22176636	22176911	2	N/A	N/A	N/A
A01_1063	(CAT)8	p3	24	22182007	22182030	CACGCTTGTTCCCTTTACCC	59.121	20	AGGGAAGGATTGAGATGAGTCA	58.271	22	274	22181951	22182224	2	N/A	N/A	N/A
A01_1064	(GA)11	p2	22	22203536	22203557	TGTGCGCAGGATAAGAGCAT	59.821	20	TTAGCAGCATCAAAGCACGC	59.831	20	272	22203327	22203598	2	N/A	(GA)9	268
A01_1065	(CA)14	p2	28	22240287	22240314	TGCCTCAATAGTACCATCACACA	59.482	23	CATGGAATGGTTTTGGTGCCA	59.653	21	212	22240210	22240421	3	N/A	N/A	N/A
A01_1066	(TTTTTC)5	p6	30	22278385	22278414	ACGCAATCTCCATCCAAGCA	60.035	20	GGCTTTTGCTGTGATTCGCA	60.039	20	206	22278279	22278484	2	Gh_A01G0910	(TTTCTT)3	188
A01_1067	(AAG)13	p3	39	22318786	22318824	ACAAAATCCTGATGTGGCAAGT	58.766	22	TGCTGCTGCTTCTTCTTCTTT	58.42	21	175	22318678	22318852	>11	N/A	N/A	N/A
A01_1069	(TTTTCT)3	p6	18	22381854	22381871	TGTGTGTGTCATCCAAGCCT	59.526	20	AATGGAAGGTGTAGGCGACAA	59.65	21	175	22381726	22381900	>11	N/A	N/A	N/A
A01_1070	(AAAATC)3	p6	18	22396016	22396033	ACCTTTCCCGCTGGAGTTTT	59.815	20	TCCACATCTCATCGCGAACC	60.179	20	279	22395855	22396133	>11	N/A	N/A	N/A
A01_1071	(CATTTA)3	p6	18	22429107	22429124	ATGGGCCTCAGTTGACTTGG	59.961	20	TCTGCATCGGCTGAATTCGA	59.824	20	172	22429027	22429198	2	Gh_A01G0913	N/A	N/A
A01_1072	(AATT)5	p4	20	22440678	22440697	AGCTTCCTAACATGATAGCATTTTC	57.731	25	AAATTAATTGCTAATGTGACATCCAC	57.069	26	215	22440522	22440736	1	N/A	N/A	N/A
A01_1074	(AAT)7	p3	21	22532045	22532065	CCCTTTGAGCCTAACAAGCC	58.823	20	ACAAGTGAGCTTCTTCTCAGAA	57.321	22	257	22531884	22532140	>11	N/A	N/A	N/A
A01_1075	(TCA)7	p3	21	22574970	22574990	CTTTGTTGTTGCCCCCACAC	60.179	20	GGAAATGCCAACCAAAGCCA	59.604	20	258	22574864	22575121	2	N/A	(A)27	254
A01_1076	(AAAAT)4	p5	20	22587983	22588002	TGAAGGAGGAAGAAGGGAAAAACA	60.079	24	ATCTTTGGGTCCCGGGTTTG	60.252	20	234	22587816	22588049	1	N/A	N/A	N/A
A01_1077	(AG)21	p2	42	22613478	22613519	TGGATCCATTCTACAATGTTTGGT	58.421	24	GGTAAATGGGGAGTGGGCTT	59.665	20	266	22613373	22613638	1	N/A	N/A	N/A
A01_1078	(TTTATT)3	p6	18	22626360	22626377	TCCAACGGTTTACTCGTTCCA	59.588	21	TGTGCGAAGGAAGCGGATTA	59.752	20	194	22626294	22626487	1	N/A	N/A	N/A
A01_1079	(AAAAAC)3	p6	18	22702983	22703000	AGGCAGCATCTACACAAGTCTC	60.094	22	TCTTCTGTTCATCTCCATTGGCT	59.735	23	279	22702768	22703046	1	N/A	N/A	N/A
A01_1080	(TATTTT)4	p6	24	22713641	22713664	AGGACGTTCTTGATCGCTGT	59.396	20	GTGCCCACGACCTATGTGTA	59.467	20	279	22713478	22713756	1	N/A	N/A	N/A
A01_1081	(TATTTT)3	p6	18	22744712	22744729	GGTTGCGAGACAAAGGAGGA	59.965	20	ATTTTGCCCGGGCCTAACAT	60.325	20	213	22744557	22744769	1	N/A	N/A	N/A
A01_1082	(TG)9	p2	18	22750765	22750782	GCTTTGGTTGTAACTGGCCA	58.963	20	CGCTCAAATCAAGTCAAAACCG	59.027	22	278	22750581	22750858	2	N/A	N/A	N/A
A01_1083	(GGAAAT)3	p6	18	22904017	22904034	GATCAGGCTCAGGTTGCTGT	60.036	20	CATTTCTGGCACCCCTGCTA	60.034	20	145	22903929	22904073	>11	N/A	N/A	N/A
A01_1084	(T)20	p1	20	22925893	22925912	CGTCACCGGAGTCGAATACG	60.588	20	GTCGACCCCTGTAACATGGG	60.108	20	257	22925858	22926114	>11	N/A	N/A	N/A
A01_1085	(AT)9	p2	18	22935776	22935793	GGAAGAAGTGGCTCGAACCT	59.678	20	TGGTTCCCGGTTAACTCATGG	59.996	21	249	22935643	22935891	1	N/A	N/A	N/A
A01_1089	(TTTTA)4	p5	20	23028028	23028047	TCCTTGAACATCTTTGGCCGA	59.927	21	AGAAGACAACACCCATGGCC	60.251	20	236	23027900	23028135	>11	N/A	N/A	N/A
A01_1090	(TATTT)4	p5	20	23097762	23097781	ACTGTTCAGGCTCAACCAACA	60.065	21	ATGGCCCCAAAACCACTGTT	60.4	20	194	23097716	23097909	1	N/A	N/A	N/A
A01_1091	(GAAAAT)3	p6	18	23114931	23114948	GGATGAAACCGCCAGAATGG	59.259	20	CCTTTAATTTTGTTGGTATCAGTGAGT	58.424	27	276	23114718	23114993	1	N/A	N/A	N/A
A01_1092	(TTAATT)3	p6	18	23162371	23162388	GCTAGAAGCGCAAAACGGAG	59.905	20	GGAACGGTTTTGGGCTTTCC	59.967	20	229	23162271	23162499	3	N/A	N/A	N/A
A01_1093	(AT)10	p2	20	23238135	23238154	AGCGCCAATCTCATGGTCAT	59.818	20	GCCGAGTTGGAACCGTCTTA	60.038	20	249	23238014	23238262	>11	N/A	N/A	N/A
A01_1094	(T)21	p1	21	23239310	23239330	TCCTTCCTTTAGCTCACGGC	59.751	20	TGGGTGGAAACATGTCACCA	59.447	20	168	23239260	23239427	>11	N/A	N/A	N/A
A01_1095	(ATTT)5	p4	20	23303705	23303724	TGACGAATGCCACGTGGAAT	60.321	20	GCAGCACCCTCACCTCATTT	60.61	20	272	23303523	23303794	1	N/A	N/A	N/A
A01_1096	(AATGGC)4	p6	24	23306779	23306802	TCCATTCATCCTTCATCTAACTGCT	59.868	25	CCATTGGCATTTCATTTCAACCC	59.309	23	265	23306718	23306982	4	N/A	(AATGGC)4	267
A01_1097	(A)20	p1	20	23425350	23425369	AGAGGAGGGCCAGTTACCTT	59.881	20	AAAACGCGGTCTCTAGTCGG	60.109	20	118	23425327	23425444	1	N/A	N/A	N/A
A01_1098	(TC)11	p2	22	23427672	23427693	GGTGAAAGGGCGAGGATCAA	60.035	20	CCCAACCCCTTTCAAACCAAA	59.159	21	280	23427441	23427720	1	Gh_A01G0920	N/A	N/A
A01_1099	(TCTTCC)3	p6	18	23441456	23441473	ATCAGCCTGCTGTAAGCCTC	59.82	20	ACAACTTCTTGGCAATAAGTCCT	58.27	23	209	23441379	23441587	2	Gh_A01G0921	(TCTTCC)3	215
A01_1100	(ATT)10	p3	30	23470936	23470965	TGTCCTAAGTGATGCGGCAA	59.677	20	TCCCTTGTTTCGTCCTTGCT	59.528	20	220	23470871	23471090	8	N/A	N/A	N/A
A01_1101	(TACTGT)3tccggatttgttccgatgaggtactctgtgtaccctattgc(TACTGT)3	c	77	23472874	23472950	CCGATTCGGCATTTTGTGTGT	60.069	21	AACACACCAGTACGGCACAT	59.892	20	191	23472803	23472993	>11	N/A	(CAGTAA)3	161
A01_1102	(TTTAT)4	p5	20	23524889	23524908	TTTCTTCTCCTCTGCCCGTG	59.678	20	AGGGCATCCTCCAGATCCAT	60.104	20	242	23524825	23525066	>11	N/A	N/A	N/A
A01_1103	(TTTAT)4	p5	20	23529920	23529939	TTCTTTTCCTCTGCCCGTGG	60.251	20	GAATGCCCACACACATAAGCT	58.905	21	276	23529857	23530132	1	N/A	N/A	N/A
A01_1105	(AT)10	p2	20	23723295	23723314	CCTTGGCTCTCACGTTCACT	59.966	20	ACAGAGTAAACTTCAGTGCTCACT	59.9	24	248	23723137	23723384	1	N/A	N/A	N/A
A01_1106	(TCCCTT)4	p6	24	23863782	23863805	CCTTTTCACACACGCCGTTT	59.9	20	AGACGAGACGACCAAATGCT	59.396	20	182	23863734	23863915	10	N/A	N/A	N/A
A01_1107	(TTTAT)4	p5	20	23892646	23892665	TCTTCTCCTCTGCCTGTGGT	60.179	20	AGGGCATCCTCCAGATCCAT	60.104	20	243	23892583	23892825	>11	N/A	N/A	N/A
A01_1108	(TTTGGT)3	p6	18	23899689	23899706	CGTGCTGGAGCTCAGATCAT	59.896	20	TGGTAACTCGTGTGATTTTGCAG	59.75	23	179	23899591	23899769	2	N/A	N/A	N/A
A01_1109	(CAACCA)3	p6	18	23905693	23905710	CCACTTACCGAGACAGATACGT	59.318	22	TGCTGCGTTTTGGTTCCTTG	59.898	20	197	23905665	23905861	1	N/A	N/A	N/A
A01_1110	(AAATTA)3	p6	18	23905970	23905987	CAAGGAACCAAAACGCAGCA	59.898	20	TGTGTAGTAGAGGTTCGGTGGA	60.225	22	262	23905842	23906103	1	N/A	N/A	N/A
A01_1111	(AAATTA)4	p6	24	23919743	23919766	AGAACAGGAGTTTTAGGGAACCA	59.28	23	TAGCTTGCCTAGGGTCCTGT	59.957	20	238	23919715	23919952	1	N/A	N/A	N/A
A01_1112	(AGAATC)3	p6	18	23966694	23966711	ATTAGAAGTCTGGCCCCAGC	59.451	20	TGGATTGGGTTGGGATTGCA	59.884	20	250	23966573	23966822	>11	N/A	N/A	N/A
A01_1113	(ATAAA)4	p5	20	24035506	24035525	CGTGCCAAAATTTTCATGTGACC	59.816	23	GTGAGGTCGGAACAGTGGTT	59.894	20	115	24035462	24035576	>11	N/A	N/A	N/A
A01_1114	(TACTGT)3	p6	18	24047124	24047141	GAAGAGTACGGGTTTTGCCG	59.206	20	AACACACCAGTACGGCACAT	59.892	20	272	24046913	24047184	>11	N/A	N/A	N/A
A01_1115	(TAA)12	p3	36	24072700	24072735	TTTAGCATATTCCAACTCAATTCCA	57.047	25	TCGAACACATAGTGAATCAAGGGA	59.778	24	172	24072595	24072766	1	N/A	N/A	N/A
A01_1116	(TGAAT)4	p5	20	24083587	24083606	TGGGCTGCTATTGTGACATGT	59.995	21	TGTCTACCCGGATCTATACGAGT	59.674	23	209	24083447	24083655	>11	N/A	N/A	N/A
A01_1117	(TTTTAT)3	p6	18	24089661	24089678	TGACTTACCCTTTTGAAAAACGT	57.099	23	ATGCGATTTAGTCCTTCTCGT	57.197	21	233	24089541	24089773	1	N/A	N/A	N/A
A01_1118	(TAACAG)4	p6	24	24116080	24116103	CGGACCTGGACAGATACACG	59.899	20	AGTGTCGGGCTAGTCGGATA	59.818	20	272	24115926	24116197	>11	N/A	(GTAACA)3gtattcgacacacaaagtgccgaatcga(TAACAG)3tattcgacacataaagtcccgagtcg(GTAACA)3atattcgacacacaaagtgccgagtcggtaacagtaatagtaacagtattcgacacacaaagtgccgagtcg(GTAACA)3	433
A01_1119	(ATT)6	p3	18	24116444	24116461	TCCCTATTTTCTTTGTCCCTCTTTCT	59.954	26	AGACTGACCTTAAGTGACAAGTGT	59.594	24	230	24116345	24116574	1	N/A	N/A	N/A
A01_1120	(TTG)6	p3	18	24149698	24149715	ATGGCTTTGGTTAGGGGGTG	59.959	20	TTGCTTAGCTATGTTTTGTTCTTCT	57.489	25	256	24149512	24149767	>11	N/A	N/A	N/A
A01_1121	(AAATAA)3	p6	18	24192553	24192570	GCGGTGCATGATTTTGAGCA	60.109	20	CTCTCCAGCACCAACGACTC	60.389	20	252	24192389	24192640	1	N/A	N/A	N/A
A01_1122	(GAAAAG)3	p6	18	24233514	24233531	AATGCTGTAGGAACCCCAGC	60.034	20	TGTGCTCTTCTATTCGTTGTCCA	59.994	23	225	24233356	24233580	1	N/A	N/A	N/A
A01_1123	(AAAATA)3	p6	18	24250819	24250836	CAGAGAAGACGGGAGCACAG	60.109	20	TGGTCTGGTGGTTAGGTGGA	60.105	20	233	24250758	24250990	1	N/A	N/A	N/A
A01_1124	(AGATT)4	p5	20	24356322	24356341	GGCCCATAAGTACAGGTCCAG	59.859	21	AACTTCCCCAAAACCGACGA	59.819	20	273	24356170	24356442	1	N/A	N/A	N/A
A01_1125	(AG)9	p2	18	24418830	24418847	AATCCATCGACCCATACCGC	59.965	20	CCTTAAAAGCTGCTGCCCAC	59.755	20	222	24418753	24418974	2	N/A	N/A	N/A
A01_1126	(TTA)7	p3	21	24451575	24451595	CCTGACTGAGTTGATGTTATGGG	58.805	23	ACATGGGTTCAATCCTTAGATATGT	57.846	25	190	24451493	24451682	2	N/A	N/A	N/A
A01_1128	(AAAAAT)5	p6	30	24521303	24521332	TGACGACGAAGGAAACAACAG	58.802	21	TCGAGTCTTTGTGTGGGTGT	59.172	20	271	24521166	24521436	1	N/A	N/A	N/A
A01_1129	(AC)10	p2	20	24531820	24531839	CCACAACAATCGACACCACG	59.765	20	GAGGCGTCGATTGTTTGAGC	59.905	20	167	24531712	24531878	1	N/A	N/A	N/A
A01_1130	(TTTTC)4	p5	20	24616041	24616060	AGAAAAAGACGAAAATGGGCACT	59.363	23	ACCTTTCAACTTTGCACATTCTATCA	59.735	26	196	24615997	24616192	1	N/A	N/A	N/A
A01_1131	(TCTTT)4	p5	20	24617198	24617217	CTTTTCATAGGCGTGCTTGGT	59.187	21	ACGTGTGTTTGGTTAGAAAGAAAAGT	60.072	26	270	24616979	24617248	3	N/A	N/A	N/A
A01_1132	(TA)9	p2	18	24689938	24689955	CCTCAGGTGTCACGATACCG	59.899	20	GACCCTTCGCTAATACCAAAACA	58.995	23	170	24689812	24689981	1	N/A	N/A	N/A
A01_1133	(TTTCTA)3	p6	18	24719726	24719743	CCCCTCTGTTTCGTTTTCTTTC	57.775	22	GTGTGGATCTTTTGTTCCCCT	58.123	21	280	24719698	24719977	1	N/A	N/A	N/A
A01_1134	(TTCT)5	p4	20	24730201	24730220	ACAATCTTTCCGTCATCCGTCT	59.766	22	TGCTCTTTCAACTGATGCCCT	59.926	21	246	24730082	24730327	1	N/A	N/A	N/A
A01_1135	(TA)10	p2	20	24736451	24736470	TGGGTCGAGTGTTCATGAGA	58.372	20	ATTCGGCAACCATCCTCACT	59.379	20	238	24736315	24736552	>11	N/A	N/A	N/A
A01_1136	(TA)15	p2	30	24745009	24745038	TGTACATTCGGCCATATGGGG	59.927	21	ATTCGGCAACCATCCTCACT	59.379	20	275	24744846	24745120	>11	N/A	N/A	N/A
A01_1137	(CTT)7	p3	21	24770810	24770830	GGCGCAACAAGCTTAACCTT	59.686	20	AAAGGGTAATCGGCACTGCT	59.672	20	270	24770652	24770921	2	Gh_A01G0943	N/A	N/A
A01_1139	(AAAGAA)4	p6	24	24815270	24815293	ACGGACAGAGAAGAAAAGGG	57.159	20	ACCGAATTATCCAATGAGGCA	57.424	21	228	24815247	24815474	1	N/A	N/A	N/A
A01_1140	(TATTA)4ttataattaaacaaaataaagaaaaaagtgaatagaaaaacaaatacgaagaaagaacagagaagaaaagggag(AAAGAA)4	c	118	24838417	24838534	GTGTGTGGTAAAATAATTCCATGTGTG	59.672	27	TGAGCTTTGAACCTTAAAACCCT	58.457	23	243	24838324	24838566	4	N/A	N/A	N/A
A01_1142	(CTAAAA)3	p6	18	24917183	24917200	CACAAATTGAAAGATACCCAGATCTTC	59.065	20	TTCCTCATTCCCGTTCGATTTCAG	59.895	20	223	24917087	24917309	6	N/A	N/A	N/A
A01_1143	(TTTCTT)3	p6	18	24917782	24917799	CCACATCCCCATTCTCTCTCG	59.93	21	AGAATAAAGATGAGGTGCAAAGGC	59.599	24	216	24917686	24917901	2	N/A	N/A	N/A
A01_1144	(AAATGA)3	p6	18	24963992	24964009	TGGGTCAGGAATGATTAAGGTT	57.054	22	GTCACAACTCAACATGTTCACCA	59.623	23	227	24963912	24964138	1	N/A	N/A	N/A
A01_1145	(AAAAAT)3	p6	18	24982147	24982164	TGCAGTATACCCAACATCAGTCT	59.225	23	AGTTCTACCAATACTTGTCCACCT	59.155	24	273	24982027	24982299	1	N/A	N/A	N/A
A01_1147	(AT)9	p2	18	25157594	25157611	CGAGATTGCTTTGTGCGTGT	59.764	20	TCACTACGCCTTATCACATCGT	59.314	22	226	25157422	25157647	2	Gh_A01G0946	N/A	N/A
A01_1148	(AAAAAT)3	p6	18	25165869	25165886	TGCAATTTTTGAACTCTGGCA	57.184	21	AAAACAGCGACTAAGAGCCT	57.159	20	258	25165764	25166021	1	N/A	N/A	N/A
A01_1150	(TATTA)10	p5	50	25239725	25239774	AGTTGAGGTGGTTTAATGTGGAA	58.201	23	TCGTCCCTTGCCATTCTGTT	59.6	20	186	25239647	25239832	5	N/A	N/A	N/A
A01_1151	(AT)10	p2	20	25255764	25255783	AATGGATTCACGTTTTCCAGC	57.424	21	CATGTGGATTTCTATCTCGGCA	58.268	22	217	25255740	25255956	2	N/A	N/A	N/A
A01_1152	(TAA)6	p3	18	25406683	25406700	GGAGAAGCCTGTAGTGCTTAA	57.388	21	GAAGCAAATTGTGGTCACTGT	57.284	21	278	25406650	25406927	1	N/A	N/A	N/A
A01_1153	(GGA)8	p3	24	25430032	25430055	GTCTAGCTGGCCGGTTAGTC	59.897	20	CTGGGTTTCCACAATGGCAC	59.682	20	181	25429943	25430123	6	N/A	N/A	N/A
A01_1154	(CTTT)6	p4	24	25441761	25441784	GATAGCAGCATTGGCAAGGC	59.968	20	GCAATGAGCTCTGGAAGGCA	60.679	20	267	25441569	25441835	2	Gh_A01G0952	N/A	N/A
A01_1155	(ATTGA)4	p5	20	25453652	25453671	GCTAACGTCGTGCCGAAAAC	60.45	20	ATCCGACTCGACCCGATACA	60.179	20	237	25453532	25453768	1	N/A	N/A	N/A
A01_1157	(AGAA)5	p4	20	25521634	25521653	AAGTGAGGCGGCATAAGCAT	60.107	20	TGGAACCTTTAAACCCTATTTTCCC	59.219	25	223	25521463	25521685	7	N/A	N/A	N/A
A01_1159	(TG)9	p2	18	25583511	25583528	AGCATGTGAGAAAGAAGATCAGGA	59.775	24	GGATGACCGGCAGATTTCCT	59.819	20	236	25583440	25583675	1	N/A	N/A	N/A
A01_1160	(AACCCT)3	p6	18	25643692	25643709	GCGTCCAGCTGGTAACTTTTT	59.393	21	GGGCTTAGAGTTTATGGGTAAGGT	59.834	24	276	25643517	25643792	1	N/A	N/A	N/A
A01_1161	(TTATAA)4	p6	24	25646998	25647021	AGGGTTTGTTTAGAGTTACACACA	58.253	24	TGCGGTTACTGTGGGTATCG	59.826	20	174	25646917	25647090	8	N/A	N/A	N/A
A01_1163	(CTGAGA)3	p6	18	25719089	25719106	TGCAGGCTGGTTTCCATCAT	59.96	20	CCTACGGGTCCACTACTCCA	60.034	20	223	25718909	25719131	1	Gh_A01G0961	N/A	N/A
A01_1164	(AAT)14	p3	42	25720212	25720253	CCCCTTCGGATTTCCTTGCT	60.034	20	ACGACAGTGGACAAGCTTCA	59.536	20	277	25720108	25720384	1	Gh_A01G0961	N/A	N/A
A01_1165	(CTC)7	p3	21	25720443	25720463	TGCTGCTGTTGAACCACTCT	59.819	20	AGCTGGGTTGGGCAGTAAAA	59.813	20	111	25720405	25720515	6	N/A	(AAG)10	89
A01_1166	(TTTTC)4	p5	20	25771270	25771289	TGCCGAAATACACTCACTCGA	59.458	21	CGGCTTTTGTGCATAAGGCT	59.472	20	214	25771193	25771406	6	N/A	N/A	N/A
A01_1167	(TTTGGA)3	p6	18	25782485	25782502	CTCCAACTTTTCACTTTACGCGA	59.753	23	GGGAACAGTGGTTTTTGGACC	59.589	21	183	25782345	25782527	6	N/A	N/A	N/A
A01_1168	(TA)13	p2	26	25824110	25824135	TGAAGCCCTCTCTTTCCCATG	59.717	21	TACACGTGGCCCTTACACAC	59.966	20	196	25823988	25824183	1	N/A	N/A	N/A
A01_1169	(TAT)6	p3	18	25833977	25833994	GGAAGGGAGAGGGGAAAAGG	59.374	20	TCCAGCCACCGGAATCTTTT	59.596	20	191	25833881	25834071	2	N/A	N/A	N/A
A01_1170	(AT)12	p2	24	25849688	25849711	GGCTTGGAAGTATTGGGCCT	60.033	20	GCCTTATGCCCAGATTCCCT	59.52	20	267	25849529	25849795	>11	N/A	N/A	N/A
A01_1171	(TTTTC)4	p5	20	25850637	25850656	GTGGCCAAAAATCAAGGAGCA	59.656	21	GGGTTTCGGCTTTTGTGCAT	59.967	20	275	25850505	25850779	>11	N/A	N/A	N/A
A01_1172	(TAT)21	p3	63	25860579	25860641	GGTTGCCACGTGTTATCAACG	60.399	21	GGTCTGAAGTCACAGGTACTAGC	60.119	23	265	25860459	25860723	1	N/A	N/A	N/A
A01_1173	(AAT)8	p3	24	25934012	25934035	CCCTGGACCTTTTTCCCACA	59.813	20	CTGGGTTCGGGTAGAAGACG	59.827	20	133	25933945	25934077	>11	N/A	N/A	N/A
A01_1174	(CTGATT)10	p6	60	25975012	25975071	GTAAGGTTGGTACGGGGGTG	60.036	20	ACAGACAGTACTTGACGGGC	59.683	20	206	25974936	25975141	>11	N/A	N/A	N/A
A01_1175	(TTGTTC)6	p6	36	25984720	25984755	CACCATAGGAGCAGCCGAAT	59.893	20	AAATTGTTGCACACACGTTAGT	57.636	22	235	25984585	25984819	3	N/A	N/A	N/A
A01_1176	(ATTTTT)3	p6	18	26007180	26007197	CGTCTGTGACTGAGTGTGAGT	59.665	21	TCGGTTCGAAACAGGTTGGT	59.821	20	250	26007117	26007366	2	N/A	N/A	N/A
A01_1177	(CTCTTC)3	p6	18	26019386	26019403	ACTCGGTAGGGAGAAAGTGA	57.401	20	AGCCCTTCAAACCTCCACAA	59.444	20	218	26019305	26019522	2	Gh_A01G0966	N/A	N/A
A01_1178	(CAT)6	p3	18	26033254	26033271	CAGCCCTATAGCAGTCGTCC	59.684	20	TTTAAGCCTTGGCTACCGGG	60.035	20	180	26033191	26033370	3	Gh_A01G0967	(CAT)6	180
A01_1179	(TTAAAA)4	p6	24	26043381	26043404	AGATAAGAGCCAAATTGACAAACA	57.101	24	GGTAATTGCATTTTGAGACGGC	58.821	22	269	26043235	26043503	1	N/A	N/A	N/A
A01_1180	(ATATTT)3ttaatttaatttgat(TTTTA)4	c	53	26056976	26057028	AGCTCGTGTTTCGGTAGCTT	59.683	20	GGGCGTATCGAGTTTAACGC	59.426	20	254	26056878	26057131	>11	N/A	(TTTTA)4	269
A01_1181	(AACAAA)3	p6	18	26070766	26070783	ACCCAGCAGCCCAAGAAAAA	60.398	20	AACCCGTTGGACATGCTTCT	59.89	20	192	26070743	26070934	>11	N/A	N/A	N/A
A01_1182	(ATATTT)3ttaatttaatttgat(TTTTA)4	c	53	26071139	26071191	CGTGTTTCGGTAGCTTTTCGG	60.136	21	CCAACATAGCGATGAAATCAACGA	59.966	24	279	26071045	26071323	>11	N/A	(TTTTA)4	228
A01_1183	(TAAAAA)3	p6	18	26091108	26091125	TAACCCGAGTACCCAACCCA	60.179	20	CCTGTAGGGGTGTTCAGTTGG	60.271	21	262	26091033	26091294	6	N/A	N/A	N/A
A01_1184	(AATAA)4	p5	20	26097513	26097532	AGCGTTCACGAACCATGTTTG	60.003	21	TGCCTCCTTCAAGTTTAGAACTCA	59.897	24	139	26097457	26097595	1	N/A	N/A	N/A
A01_1185	(ATT)15	p3	45	26097845	26097889	ACCACATCCTGAAAACACCA	57.254	20	TGAGCATTTCAACTTGGACAGT	58.445	22	278	26097753	26098030	1	N/A	N/A	N/A
A01_1186	(TCA)6	p3	18	26135407	26135424	CGGTTTCAACGTTCCACCAC	59.972	20	CCTCTTTGCCGCCTTGGTAA	60.608	20	180	26135325	26135504	2	Gh_A01G0972	N/A	N/A
A01_1187	(CTTTTT)3	p6	18	26135959	26135976	CTTCTTGTTGCAACCACGGG	59.969	20	GAAGCCATCTTCAGTTCTTTTAAACT	58.347	26	268	26135770	26136037	1	N/A	N/A	N/A
A01_1188	(AAAATG)5	p6	30	26180523	26180552	TCGGTCCCTTCTCTAGCTCT	59.08	20	TCGGGCTTCAAAATAGTCCAA	57.573	21	271	26180361	26180631	1	N/A	N/A	N/A
A01_1189	(AAAAAG)3	p6	18	26237223	26237240	GCCAGAGTTGTGGATAAGGCT	60.065	21	ACGCTGACGCATCTGATGAT	59.896	20	234	26237055	26237288	>11	N/A	N/A	N/A
A01_1190	(TTTTAT)4	p6	24	26245538	26245561	GCCAACGACTCACAATGCTG	60.11	20	TGCTGACGAAGATTAAAGGGCT	60.027	22	194	26245475	26245668	1	N/A	N/A	N/A
A01_1191	(AAAAAC)3	p6	18	26270595	26270612	TGTGAGTGCCAATGAACCCA	59.815	20	CACCTATGGTTGCAGAGTTGC	59.53	21	204	26270528	26270731	1	N/A	N/A	N/A
A01_1192	(CTT)6	p3	18	26290521	26290538	TGCTTAACTTTCGCGTCTGA	57.857	20	TCAACTCGAATCCCATGCAA	57.512	20	257	26290420	26290676	4	N/A	N/A	N/A
A01_1193	(AATTT)4	p5	20	26457387	26457406	TAGGTACACTTGCCGGCATC	59.823	20	AGTGGTCCTGACAGGTTTCT	58.192	20	275	26457215	26457489	9	N/A	N/A	N/A
A01_1194	(CTGTC)4	p5	20	26459652	26459671	TCCTGCCAATGCCATGTCTT	59.96	20	AGCCCCGTTTGAACCTTAGG	59.962	20	201	26459510	26459710	>11	N/A	N/A	N/A
A01_1195	(AAAATA)4	p6	24	26486544	26486567	ACCACAACCCCCACCTTTTT	59.957	20	GGCTTGCTGGTCTAGTGGTT	59.963	20	279	26486444	26486722	1	N/A	N/A	N/A
A01_1196	(AAT)11	p3	33	26492116	26492148	GCGGCTAACCTTTGGTAACC	59.193	20	ACATCGGCCTCGTTTACCAA	59.678	20	202	26492003	26492204	4	N/A	(ATA)15	211
A01_1197	(AAT)6	p3	18	26527234	26527251	GCAATGTTGTTCTTGACATAATGCC	59.937	25	GTTGCCCTAATAGGTGGGATGA	59.558	22	224	26527191	26527414	1	N/A	N/A	N/A
A01_1198	(AT)10	p2	20	26527466	26527485	TCCCACCTATTAGGGCAACT	57.72	20	AGTGAGAACCATGGTAGTGAC	57.037	21	114	26527396	26527509	2	N/A	N/A	N/A
A01_1200	(TTTTA)4	p5	20	26584256	26584275	GGGAAAAACCACAGGGAAAGG	59.308	21	AGTTGAGTAACTCGAACCCTTGT	59.613	23	253	26584063	26584315	2	N/A	N/A	N/A
A01_1201	(CTTCC)4	p5	20	26586660	26586679	TATTTGACCGACGCCACCAA	59.965	20	AGTGAGTGAGAGTGAAGGGGA	59.852	21	216	26586493	26586708	2	N/A	N/A	N/A
A01_1202	(TTTTC)4	p5	20	26590109	26590128	TGAAGGCGATGCATCCACTT	60.035	20	TCCAGATTCTTTGCCCTCCA	58.629	20	135	26590041	26590175	2	Gh_A01G0985	N/A	N/A
A01_1203	(TAAAA)4	p5	20	26638750	26638769	TCACATATACGCCAGAACATGACT	59.901	24	GTGTTGGTTGTTGGTTGCAGT	60.067	21	227	26638718	26638944	2	N/A	N/A	N/A
A01_1204	(TTA)11	p3	33	26661222	26661254	TGATTGACGAGGAGCACGAA	59.399	20	GTGAGTACTCTGAAGATCGTACCC	59.965	24	280	26661110	26661389	6	N/A	N/A	N/A
A01_1206	(CAAAAT)3	p6	18	26787671	26787688	TGTGAGTGGACATTCTTGGACA	59.562	22	TGTGACGAAACCATGGAAGCT	60.203	21	191	26787574	26787764	>11	N/A	N/A	N/A
A01_1208	(AAG)9	p3	27	26901012	26901038	GTTACATTGCATTTTGCCCCCT	60.027	22	TTGCTCTTTAATCTAGCGCACA	58.405	22	100	26900974	26901073	5	N/A	N/A	N/A
A01_1209	(AAG)6	p3	18	26951748	26951765	GGGTTTGGGTGGGAAGAGAG	59.962	20	TGGCTAGGGACTTACTTGAAATTGA	59.986	25	128	26951695	26951822	2	N/A	N/A	N/A
A01_1210	(AATGC)4	p5	20	26979389	26979408	TCGATTCGGTCACCATGCTT	59.751	20	TTCCCTTAGCCTCCCCATGA	59.954	20	279	26979300	26979578	>11	N/A	N/A	N/A
A01_1211	(AAAAAT)3	p6	18	26984897	26984914	TGTACATCTTAAGTGTGGGGG	57.007	21	ACCTAAACTTGGGGAAACAACC	58.698	22	268	26984674	26984941	>11	N/A	N/A	N/A
A01_1212	(TCC)6	p3	18	26998925	26998942	TGCAAATTAGCCATGCTAGCTG	59.64	22	GTGACTATGACACAGATGGACAGT	60.082	24	167	26998885	26999051	>11	N/A	N/A	N/A
A01_1213	(GGGTTC)3	p6	18	27012163	27012180	CCCTGAACTTCAAACCTGGGT	60.133	21	CTCTGAACCTCGAAGCCCAA	59.678	20	104	27012139	27012242	1	N/A	N/A	N/A
A01_1214	(C)18	p1	18	27150147	27150164	TGTTCTGTTGTTCCTGGTGCT	60.065	21	CAAGGTCATTAGTCGCCGGA	59.825	20	227	27149974	27150200	1	N/A	N/A	N/A
A01_1215	(CCCATA)5	p6	30	27177360	27177389	TTCTACCTCTCCGGCCATCA	60.033	20	GTGTGACGAGGGTGAAGGAG	60.038	20	213	27177297	27177509	1	N/A	N/A	N/A
A01_1216	(TTTTAT)3	p6	18	27187580	27187597	TGACGCGACATTGTAGCAGA	59.757	20	TGTAGTGCACGATTCTGAGCA	59.728	21	274	27187473	27187746	>11	N/A	(ATAAAA)3	276
A01_1217	(TA)10	p2	20	27205181	27205200	ACCAACATGCATTTCCTCCA	57.693	20	CCGGGTTCTCAGTTCCAACA	59.892	20	202	27205089	27205290	2	N/A	(TA)10	202
A01_1219	(ATTTT)4	p5	20	27225746	27225765	ACATCTTGAAGGAGAAAGGCG	58.295	21	TCCAAATCATAACCATGAATTTGCT	57.815	25	256	27225623	27225878	>11	N/A	(AAAAT)5	258
A01_1221	(ATTTT)4	p5	20	27261432	27261451	GGCCATGCACCTAGACAGAC	60.463	20	TGCTGGTTTGGCGACCTTTA	60.179	20	168	27261348	27261515	1	N/A	N/A	N/A
A01_1222	(AT)9	p2	18	27318025	27318042	CCAACAAATGGTCAAGTTTTAACTGA	58.961	26	GCAGATGGCAAATTTTTATAGCGA	58.719	24	278	27317846	27318123	2	N/A	N/A	N/A
A01_1223	(TTA)6	p3	18	27321900	27321917	AGGTGAAGGTTTTGGAGTCAA	57.337	21	TCAGGTTCTTGACTCTTTCATCA	57.449	23	247	27321867	27322113	2	N/A	N/A	N/A
A01_1225	(TTA)8	p3	24	27352003	27352026	GGCTCCGTAGATATAGCGGC	59.899	20	TCGCCGGAAGCTCAAAATAT	57.674	20	217	27351881	27352097	2	N/A	N/A	N/A
A01_1226	(TTCTTT)3	p6	18	27511669	27511686	ACCCTAGACTCAGCTTCAATTGG	60.055	23	TGGATACGGGTTAGGGGTGT	59.957	20	259	27511546	27511804	3	N/A	N/A	N/A
A01_1227	(TTTATT)3	p6	18	27645477	27645494	GTTGTTGGTACTGTTGCCGG	59.69	20	GGGTAAAGCAATCACCACAGG	59.181	21	275	27645364	27645638	1	N/A	N/A	N/A
A01_1228	(TATTT)7	p5	35	27679140	27679174	CCCCCTCCTGTTTCTCAACC	59.962	20	TCCCTATTTAAACACACAATCGGT	58.437	24	220	27679032	27679251	1	N/A	N/A	N/A
A01_1229	(AG)9	p2	18	27727956	27727973	GTTTCATTCAGTGGACGGCA	58.765	20	CCCCTATAACCGTGAGTACTCC	59.11	22	248	27727755	27728002	1	N/A	N/A	N/A
A01_1230	(TTTAT)4	p5	20	27750161	27750180	TTGGGTGTGCATTTTGGAGC	59.608	20	GTGTTGCGATTGGAGTCGAC	59.561	20	278	27750134	27750411	1	N/A	N/A	N/A
A01_1231	(A)21	p1	21	27754724	27754744	TGGGTGGAAACATGTCACCA	59.447	20	TCCTTCCTTTAGCTCACGGC	59.751	20	168	27754625	27754792	>11	N/A	N/A	N/A
A01_1232	(AT)9	p2	18	27755900	27755917	GCCGAGTTGGAACCGTCTTA	60.038	20	AGCGCCAATCTCATGGTCAT	59.818	20	247	27755790	27756036	>11	N/A	N/A	N/A
A01_1233	(TTTCTT)3	p6	18	27758652	27758669	TTTTAGGCCAGGTTTGGGGT	59.436	20	TGAGGCGGCATAAGTTAGACT	58.892	21	276	27758551	27758826	1	N/A	N/A	N/A
A01_1234	(CTCCTT)3	p6	18	27773931	27773948	TCCCTCCCTCTTCTTCTCCG	60.033	20	GCAAGTGGCATTGATGGTGG	60.109	20	248	27773875	27774122	1	N/A	N/A	N/A
A01_1235	(AAAAAT)3	p6	18	27775920	27775937	TGGTGTCACGAGTCAAGCAA	59.823	20	AGAGAGAGTGTGTGTGGTAATAAAA	57.937	25	248	27775814	27776061	1	N/A	N/A	N/A
A01_1236	(CGCAC)4	p5	20	27794605	27794624	GTGTAAAAACAGCGGTGGCA	59.617	20	ACTGCTTGCCTACTGAGTCG	59.755	20	265	27794531	27794795	1	N/A	N/A	N/A
A01_1237	(ACAGTT)3	p6	18	27829141	27829158	TGAAGTGGACTTGAAAGATCGA	57.399	22	ACTAACGTGACGATACATGTACA	57.45	23	275	27829066	27829340	1	N/A	N/A	N/A
A01_1238	(ATT)6	p3	18	27858685	27858702	TGGCCGAATGAGCTATAGGC	59.678	20	ATTCGGCAATGGTCACAACG	59.479	20	206	27858601	27858806	>11	N/A	N/A	N/A
A01_1240	(AT)9	p2	18	27911318	27911335	AGCACTGGCATCCATTAGGT	59.078	20	TGCAATGTGGCATTCTATCATGAA	59.354	24	166	27911222	27911387	1	N/A	N/A	N/A
A01_1241	(CATTTT)3	p6	18	27931312	27931329	GGAGAAAACCGCATTCATTTCCA	60.057	23	TGGGCCCCAATTGCATATGT	60.031	20	205	27931272	27931476	>11	N/A	N/A	N/A
A01_1242	(TACTAT)3	p6	18	27940285	27940302	TCCGAATTCGTTCTGAAGAGGT	59.439	22	CTGGACGGATACACGGATCC	59.686	20	183	27940197	27940379	>11	N/A	N/A	N/A
A01_1243	(TAAAA)4	p5	20	27957224	27957243	TGGAAGAGAGCGTAGTGGGA	59.961	20	TTCCACATCACCACTCCAGC	59.963	20	237	27957088	27957324	>11	N/A	N/A	N/A
A01_1244	(AAAAT)4	p5	20	27985903	27985922	CGGGTAGGACATGGTAGTCG	59.333	20	GCCGTGTGCCTCAATTTCTT	59.402	20	272	27985699	27985970	>11	N/A	N/A	N/A
A01_1245	(AAAATA)3	p6	18	28020405	28020422	TGTGTTGCGTAAACGTGGTG	59.626	20	GACTGTGCAGGAAATCCCCA	59.962	20	263	28020295	28020557	>11	N/A	N/A	N/A
A01_1246	(GAA)6	p3	18	28048771	28048788	TTGCTAAGGTACGGTTATACGGG	59.932	23	GCCCCACTCAAACAACAACC	59.896	20	237	28048681	28048917	1	N/A	N/A	N/A
A01_1247	(ATTTTT)3	p6	18	28148228	28148245	TCTGGTTACAAGTGGTGCCT	58.863	20	ACGTGGGTTGGGTCTTTTAGA	59.23	21	277	28147999	28148275	2	N/A	N/A	N/A
A01_1248	(AAT)11	p3	33	28190613	28190645	TGTTGCATGAATGTGTACATATGAA	57.612	25	TCTCATCTCACCATAACATGTTGA	57.702	24	250	28190572	28190821	1	N/A	N/A	N/A
A01_1250	(AT)9	p2	18	28239394	28239411	ACCCACAAAGGACGCTTTGA	60.107	20	AGCAAGATCACTGCCTGTCC	60.036	20	200	28239354	28239553	3	N/A	N/A	N/A
A01_1253	(AATAAA)3	p6	18	28321903	28321920	CCAATCCTAGACATGCTCATTCC	58.929	23	AGCAGGGACGAAGCATCAAA	59.963	20	238	28321782	28322019	3	N/A	N/A	N/A
A01_1254	(TTTTA)4	p5	20	28343401	28343420	CCCACCGACGAGGATCATTG	60.531	20	GAACATGGCACTCGTGAGGT	60.321	20	280	28343353	28343632	>11	N/A	N/A	N/A
A01_1255	(ATGTAT)6	p6	36	28373494	28373529	AGAACGAGGGAAAAACGAGT	57.095	20	TTCCTAGGGTTCAACTGGGA	57.574	20	250	28373364	28373613	>11	N/A	N/A	N/A
A01_1256	(ATGCA)4	p5	20	28383676	28383695	AGTGGTTTCTGGGCCTTAGC	59.962	20	TTTCGCAACAGGGCTACCAT	59.962	20	216	28383595	28383810	>11	N/A	N/A	N/A
A01_1257	(AAAT)5	p4	20	28385427	28385446	CTTACTCGTCTGTGCGGCA	60.081	19	TGAAGTTCGAATGGAGGCCC	60.035	20	275	28385390	28385664	1	N/A	N/A	N/A
A01_1258	(AAAAT)4	p5	20	28445712	28445731	CCCCTTGGCTATAGCGATCG	60.109	20	ACCTAGAGGGACCGAGTTTCT	59.642	21	269	28445614	28445882	2	N/A	N/A	N/A
A01_1259	(ATT)6	p3	18	28471465	28471482	TGGCCGAATGAGCTATAGGC	59.678	20	ATTCGGCAATGGTCACAACG	59.479	20	201	28471381	28471581	>11	N/A	N/A	N/A
A01_1260	(TAA)8	p3	24	28485323	28485346	TGCGAAAATGTGGGGTTTGT	58.885	20	ATGTGCAGGAAATCCCCAGG	60.033	20	272	28485243	28485514	1	N/A	N/A	N/A
A01_1261	(T)19nnnn(T)19	c	42	28513057	28513098	AGGCTGTTGCACTGACTGAG	60.25	20	TGCATGAACTGAGGCAAGACA	60.203	21	263	28512917	28513179	1	N/A	N/A	N/A
A01_1262	(AAGCT)5	p5	25	28526727	28526751	CGAGGCTTTGTACGGTCGTA	59.831	20	TGGTTTTCCCCCGATCCAAA	59.517	20	173	28526628	28526800	4	N/A	N/A	N/A
A01_1263	(CTGTC)4	p5	20	28782555	28782574	TCCTGCCAATGCCATGTCTT	59.96	20	AGCCCCGTTTGAACCTTAGG	59.962	20	199	28782415	28782613	>11	N/A	N/A	N/A
A01_1264	(ATGTAT)3	p6	18	28803972	28803989	ACGGTTAGGTCTCTTTTCACCA	59.298	22	AGCTATTCCTAGGGTTCAACCG	59.565	22	210	28803869	28804078	8	N/A	N/A	N/A
A01_1265	(ATGTAT)3	p6	18	28912098	28912115	TCAGACCTAGGACGAGGGAA	59.003	20	TGCTCTTAGGGTTCAACCGG	59.676	20	240	28911962	28912201	3	N/A	N/A	N/A
A01_1266	(AAG)7	p3	21	28930438	28930458	CAGGTTATAGCCAGGGCACA	59.454	20	GGTTGCCATGTCAAGTTCGG	59.759	20	216	28930343	28930558	>11	N/A	N/A	N/A
A01_1267	(TTGAAT)3	p6	18	28960781	28960798	GGGCTAAAATGGAAAGTGCCC	59.793	21	TCGGAATGAACGAGTCGACT	58.837	20	169	28960711	28960879	>11	N/A	N/A	N/A
A01_1268	(AAATT)4	p5	20	29027118	29027137	AGGTAAGGGTCCTGACAGGT	59.508	20	ATCAAGTTTTTGGCGCCGTT	59.612	20	186	29027034	29027219	>11	N/A	N/A	N/A
A01_1269	(AT)9	p2	18	29186227	29186244	TGTCAATGGCTAATGCATGGAC	59.311	22	CTCTTTTCCCCTGTCCAACCT	59.575	21	280	29186123	29186402	>11	N/A	N/A	N/A
A01_1270	(GAAAA)4	p5	20	29241565	29241584	AGCTCTACCCCCTCAAGCTT	60.253	20	ACAATGTCCGCACTCAGGTC	60.321	20	271	29241523	29241793	10	N/A	N/A	N/A
A01_1271	(AATA)5	p4	20	29243695	29243714	ACGACATTTGGATGGAAATGGG	59.24	22	GTCCCAAAACCACCGTTCTG	59.334	20	209	29243611	29243819	4	N/A	N/A	N/A
A01_1272	(AAAATA)4	p6	24	29473726	29473749	AGTTGGTGTGGAAGAGAGCG	59.966	20	CTTTCACATCGCCACTGCAG	59.833	20	212	29473609	29473820	>11	N/A	N/A	N/A
A01_1273	(CAGTAT)3	p6	18	29499075	29499092	TCCGTTGCATCGAACCATCT	59.751	20	GTGTGTAGAGGCTCGATGGG	59.897	20	269	29498953	29499221	1	N/A	N/A	N/A
A01_1274	(GAT)6	p3	18	29501766	29501783	CCCTTAAAAACCAGATGGAGAGGA	60.018	24	TAACCGCTGATGTGGAGGTC	59.465	20	167	29501718	29501884	1	N/A	N/A	N/A
A01_1275	(TTATAT)3	p6	18	29508444	29508461	CCCCTCACTCGAACGTCTTT	59.683	20	GGCTCCCACGAATAGTATGGA	59.032	21	237	29508334	29508570	2	N/A	N/A	N/A
A01_1276	(GA)10	p2	20	29509117	29509136	CCTGGCGGAAGTGTGAACTAT	60.066	21	CCTGCCTGAAAGCCCCTTTA	59.96	20	213	29509088	29509300	2	N/A	(GA)15	225
A01_1277	(GAA)7	p3	21	29510086	29510106	CAGAGCCAAAGGGGATGTCT	59.377	20	TCACCAACCCAACAAACCCT	59.663	20	238	29509999	29510236	3	N/A	(GAA)9	244
A01_1278	(GAAAA)4	p5	20	29590585	29590604	TGAGTGGTTCACGGAGTTCG	59.968	20	TCGAGTGTCCCACATTAGCC	59.465	20	221	29590498	29590718	>11	N/A	N/A	N/A
A01_1279	(TA)10	p2	20	29620208	29620227	CATTTCAGGCGAGCTTTCGG	59.902	20	TTGCTCACTTGCAGAAACGT	58.621	20	165	29620122	29620286	1	N/A	N/A	N/A
A01_1280	(T)21	p1	21	29736672	29736692	TCCTTCCTTTAGCTCACGGC	59.751	20	TGGGTGGAAACATGTCACCA	59.447	20	168	29736622	29736789	>11	N/A	N/A	N/A
A01_1282	(AAAGAA)3	p6	18	29854858	29854875	TGTGTTCATACTTTCTACTTGCCG	59.311	24	GGGCTGCTAGTCGACAACTT	60.037	20	153	29854818	29854970	10	N/A	N/A	N/A
A01_1283	(TTTA)5	p4	20	29897111	29897130	AGTGTAATGTATTCCTTTGGGGA	57.21	23	AGCTAATGTTGCATCAAACTGC	58.158	22	250	29896908	29897157	>11	N/A	N/A	N/A
A01_1284	(AAAAT)4	p5	20	29898214	29898233	CACTTTGAACAAGATCGTGCTGA	59.752	23	TCTTCTCCTCTACTCGTGGTT	57.563	21	253	29898052	29898304	1	N/A	N/A	N/A
A01_1285	(AAATCG)4	p6	24	29902985	29903008	ACAAGACGGCGACAACAGAA	60.179	20	TGGAGTTGCTCTGTTTGGCA	60.107	20	253	29902897	29903149	2	Gh_A01G1002	(AAAATC)3(CAAATC)3	229
A01_1286	(CTGTC)4	p5	20	30032938	30032957	TCCTGCCAATGCCATGTCTT	59.96	20	AGCCCCGTTTGAACCTTAGG	59.962	20	201	30032796	30032996	>11	N/A	N/A	N/A
A01_1287	(AAAATA)4	p6	24	30109027	30109050	TGTGGAAGTGAGCGTAGTGG	59.683	20	GCCCCACTGACAAGGATCAT	59.743	20	191	30108911	30109101	10	N/A	N/A	N/A
A01_1288	(ATTTT)4	p5	20	30164282	30164301	TCGAAAAGCTTGTCACTTGCC	59.666	21	ATGCGTCGACAATGGTACCT	59.465	20	199	30164159	30164357	>11	N/A	N/A	N/A
A01_1289	(TTTATT)3	p6	18	30293451	30293468	ACGGAGAGGTAAGTCGAGCT	60.035	20	TGTCCTACTTCAACACGGCC	59.966	20	239	30293373	30293611	>11	N/A	N/A	N/A
A01_1290	(TTCCT)4	p5	20	30457057	30457076	AGCTTGACCGGAACATGAGT	59.313	20	GCGGCCTTCGATAATCTCCA	59.966	20	180	30456942	30457121	2	N/A	N/A	N/A
A01_1291	(TGAAAA)3	p6	18	30462181	30462198	AACTCCCAACCTAAACTCCA	59.822	20	TTCACATGTTTCTGCCTTTG	59.893	20	230	30461999	30462228	5	N/A	N/A	N/A
A01_1293	(CTTTT)4	p5	20	30737334	30737353	CCATTGGAACACCCCCAAAC	59.315	20	GGTTTATCAACCCCTGAAACTGT	58.85	23	280	30737263	30737542	1	N/A	N/A	N/A
A01_1294	(TTTA)5	p4	20	30751238	30751257	TTGGAGAGGTCACAACGGTC	59.608	20	GACAATTGCAGGGGTGCTTT	59.319	20	227	30751155	30751381	1	N/A	N/A	N/A
A01_1295	(TA)9	p2	18	30870748	30870765	TGTGTTTTCATATTTGGGAAATTGTG	57.624	26	CCATGTACAAATATTTCCTTGGTCGA	59.682	26	216	30870708	30870923	3	N/A	N/A	N/A
A01_1296	(ATTCTG)4	p6	24	30905839	30905862	AGTGAAACCTTTGTTTGTACAACAGA	59.792	26	TTTCATTCCCGGCCACCAAT	60.252	20	276	30905758	30906033	>11	N/A	N/A	N/A
A01_1297	(TTCCTT)3	p6	18	30926795	30926812	ACACGAGAAGCCCACACAAA	60.107	20	GCTTGTGTGAGCAACATCCTG	60.069	21	151	30926748	30926898	1	N/A	N/A	N/A
A01_1298	(TAC)23	p3	69	30955551	30955619	TGTGCAAGGGAACGTGAAGT	60.107	20	TTGATTCAGTCGTCGGACCC	59.754	20	275	30955501	30955775	1	N/A	N/A	N/A
A01_1299	(CTTAC)4	p5	20	30968549	30968568	TCTTCTAGCATGAACTTGTCTTACCT	59.788	26	GGCATGGCATTGGTGAGTTC	59.826	20	243	30968506	30968748	>11	N/A	N/A	N/A
A01_1300	(CATGTG)3	p6	18	31038903	31038920	GGACCGCTAAACCGAGTCAT	59.825	20	TGGCCGGCCACTACTAATTAG	59.585	21	250	31038842	31039091	>11	N/A	N/A	N/A
A01_1301	(AATTTT)3	p6	18	31089515	31089532	TTGGTGGTCGTAGGTGTCCT	60.47	20	CTCTAGATCCCGGGCAGAGT	60.179	20	270	31089357	31089626	4	N/A	N/A	N/A
A01_1302	(AAAAAT)3	p6	18	31094775	31094792	CAGTGAGAGGTGCGAGTTGT	59.967	20	TGTTGTGTTTGGTATCTTAAGATGGG	59.567	26	267	31094603	31094869	>11	N/A	N/A	N/A
A01_1303	(ATT)6	p3	18	31137297	31137314	CGACACCACCCTTTCATCCA	59.964	20	AGTTCTCTTGCGAGGCATGT	59.677	20	275	31137224	31137498	>11	N/A	N/A	N/A
A01_1304	(TA)10	p2	20	31139605	31139624	AGACAAACTAAGTGCTCGTGTT	58.206	22	GCGAGGGTGTTACACTAGGG	59.825	20	203	31139579	31139781	1	N/A	N/A	N/A
A01_1307	(CTATTT)3	p6	18	31422277	31422294	CTTTGGCCCACGTATGCTCT	60.393	20	TGTGGCCATCTTCGAGTTCC	60.036	20	217	31422214	31422430	>11	N/A	N/A	N/A
A01_1308	(CTTCT)4	p5	20	31460578	31460597	TCTCCCCTCCTTCAATCGGT	59.957	20	TTCGGCCAGAGTGACCAAAA	59.818	20	114	31460538	31460651	1	N/A	N/A	N/A
A01_1309	(AAAATA)3	p6	18	31465592	31465609	GTGCATGTTTCCGAGCAACT	59.407	20	CCTGATCATGCACCTCACGA	59.824	20	277	31465476	31465752	2	N/A	N/A	N/A
A01_1310	(CCT)7	p3	21	31503562	31503582	CATGTTTGCCGCCCTCCTA	60.078	19	AGGAAAATGTGCAATGAAAATGAGT	58.473	25	260	31503395	31503654	1	N/A	N/A	N/A
A01_1311	(TTTAT)4	p5	20	31504415	31504434	TCTTCTCTTCTTCCCGTGGT	57.989	20	CGCCATTACCGGGATCAAGA	59.894	20	138	31504354	31504491	1	N/A	N/A	N/A
A01_1312	(TTTAT)4	p5	20	31508846	31508865	TCTTCTCCTCTGCCCATGGT	60.253	20	TCTCAGTGTTCAAAGCAAAGATTT	57.545	24	203	31508785	31508987	1	N/A	N/A	N/A
A01_1313	(AT)10	p2	20	31535995	31536014	CACAAGCTGACAACACACAGT	59.261	21	TGGGTAAACGTAGGGTGCAG	59.678	20	242	31535856	31536097	2	N/A	N/A	N/A
A01_1314	(GTCGAA)3	p6	18	31599340	31599357	GTTCGTCAGCTGTCGGACTC	60.73	20	GGCCAATCATTGCCAAGCAT	59.821	20	266	31599313	31599578	>11	N/A	N/A	N/A
A01_1315	(TCT)7	p3	21	31611373	31611393	GCCTACCAGTCCCCATGTTT	59.668	20	GGGAATGAATTCTCGGGGTGA	59.788	21	169	31611300	31611468	1	N/A	N/A	N/A
A01_1316	(TTATT)4	p5	20	31675682	31675701	TGTCAGGGATGCAATTGGTCA	59.925	21	AGCCCCTACTTATATACATAGGGTT	58.177	25	267	31675537	31675803	>11	N/A	N/A	N/A
A01_1317	(TAT)10	p3	30	31701986	31702015	TCTGGCGCCTAATTTCAGCA	60.036	20	AATCTTGGGAGCTTGGTCGG	60.035	20	199	31701886	31702084	1	N/A	N/A	N/A
A01_1319	(TTTC)10	p4	40	31756912	31756951	AAATTGGTACTTGGGCTAGCT	57.261	21	TCCATTTCTCCATAATCTTCTCCA	57.17	24	192	31756790	31756981	2	N/A	N/A	N/A
A01_1320	(TA)14	p2	28	31758281	31758308	AAACATTCGCGCATACACAA	57.021	20	AGTCGAACTATCACTTATCGACAA	57.567	24	268	31758233	31758500	1	N/A	N/A	N/A
A01_1321	(ATTTTA)3	p6	18	31787315	31787332	AAAGAATGTGGGGCAGCTGT	60.179	20	CAAACGGGCACGGATAAACG	60.179	20	101	31787260	31787360	2	N/A	N/A	N/A
A01_1322	(TCATTT)3	p6	18	31806317	31806334	AAAACGGGCTGTTGCAAACA	59.752	20	TCGCTAGCTTGATGAAACCAGA	59.766	22	270	31806235	31806504	1	N/A	N/A	N/A
A01_1323	(TTATT)4	p5	20	31894703	31894722	GGGAATCAGAGTAGCCACGG	59.895	20	AAACGCGTCCCTAGTCTAGC	59.545	20	215	31894566	31894780	3	N/A	N/A	N/A
A01_1324	(TTTA)5	p4	20	31921203	31921222	CCACGTCAGCAATCGGGATA	59.896	20	ACTGGTGGCGCAAGTTAGAA	59.892	20	235	31921053	31921287	1	N/A	N/A	N/A
A01_1325	(AAAAG)4	p5	20	31960985	31961004	CCATGAGAGAGCATGTCCTGG	60.203	21	TACAGTGGCTGATGCTGCTG	60.392	20	201	31960850	31961050	2	Gh_A01G1016	(AAAAG)4	201
A01_1326	(TATT)5	p4	20	31981883	31981902	TGATGTTGATGATGCTATGCGA	58.269	22	CACCCAATACCCGACCCAAT	59.742	20	264	31981725	31981988	2	N/A	N/A	N/A
A01_1327	(AAAAAT)3	p6	18	31993207	31993224	AGTTGGTGTGGAAGAGAGCG	59.966	20	GGACGATATGCAGGCCATGA	59.965	20	277	31993074	31993350	>11	N/A	N/A	N/A
A01_1328	(TTTAT)4	p5	20	32021940	32021959	TTTCTTCTCCTCTGCCCGTG	59.678	20	TTGCCACAACGCAAATCTGG	59.968	20	204	32021869	32022072	>11	N/A	N/A	N/A
A01_1329	(TTTAT)4	p5	20	32025549	32025568	TTTCTTCTCCTCTGCCCGTG	59.678	20	TCGTAATTGTACACATTTGCAACCA	59.991	25	130	32025478	32025607	1	N/A	N/A	N/A
A01_1330	(ATTT)5	p4	20	32038514	32038533	TCCGGAATAGGGTACGAGGT	59.447	20	TGGTTAACAAACCTGGTTTTGGG	59.802	23	223	32038476	32038698	>11	N/A	N/A	N/A
A01_1331	(AAAAT)4	p5	20	32065825	32065844	ACAGCGAGAATAAATCCCGAA	57.463	21	TCGGGATTGATACTCGCCAT	58.662	20	279	32065768	32066046	6	N/A	N/A	N/A
A01_1332	(ACA)6	p3	18	32066929	32066946	ACGTTGAGGCCTGTGAAACA	60.107	20	TTTCCACTCTCTCACACCGA	58.3	20	246	32066837	32067082	>11	N/A	N/A	N/A
A01_1334	(AAAT)5	p4	20	32096722	32096741	GCAACGATGAGGAGCTGGAA	60.392	20	TTCGAATTGGCTCAAATAACTCAA	57.432	24	166	32096614	32096779	1	N/A	N/A	N/A
A01_1335	(CTT)7	p3	21	32097154	32097174	AGGACTCCTGTATACAATGTCAGC	59.9	24	GCCTGACACTATTTTGACACCC	59.512	22	237	32097022	32097258	1	N/A	(CTT)6	229
A01_1336	(TTAA)5	p4	20	32113314	32113333	ACATTGAACCAAACATCCCCT	57.741	21	TGGACGGTTCGAATTTTACTATCT	58.031	24	273	32113231	32113503	1	Gh_A01G1019	N/A	N/A
A01_1337	(AATAA)4	p5	20	32114666	32114685	TGATGAATTCATTAGACGAGTCCT	57.529	24	TGGTTTTACCGCAGTAGAGG	57.245	20	264	32114616	32114879	1	N/A	N/A	N/A
A01_1338	(AAG)7	p3	21	32115201	32115221	GCGTCCAGCTAACCGGTTA	59.784	19	AGAGGAGGGAGCATGTTTTTCA	59.623	22	159	32115117	32115275	2	N/A	N/A	N/A
A01_1339	(AAG)7	p3	21	32116235	32116255	GCGTCCAGCTAACCGGTTA	59.784	19	AGAGGAGGGAGCATGTTTTTCA	59.623	22	159	32116151	32116309	2	N/A	N/A	N/A
A01_1340	(TCTTTT)3	p6	18	32160124	32160141	AGGGTGAGTATTTGATACACTGACA	59.516	25	CAGGTAGGATTAAGGGGTTGACA	59.478	23	158	32160051	32160208	2	N/A	N/A	N/A
A01_1341	(TA)13	p2	26	32206317	32206342	CGGCCATCACTTAGGAGCTT	59.821	20	TACACACACACCCACATGCA	59.819	20	215	32206262	32206476	>11	N/A	N/A	N/A
A01_1342	(ATT)6	p3	18	32234822	32234839	CGGTTTGCGGGTTAATCACTC	59.87	21	CCCCCGACGAATTGTATGGT	59.821	20	272	32234695	32234966	1	N/A	N/A	N/A
A01_1343	(AG)11	p2	22	32275112	32275133	TGAGAAGGCAGTGTTGACGT	59.536	20	ACAGCATCTGTATGAACTCCGA	59.239	22	242	32275003	32275244	1	N/A	N/A	N/A
A01_1345	(TTTTA)4	p5	20	32340853	32340872	TCGTTTGAGTTTCCTTCTTGAACT	58.817	24	ACGCAGACGAAAAACATCATCA	59.194	22	269	32340812	32341080	3	N/A	N/A	N/A
A01_1346	(ATTTTT)3	p6	18	32485522	32485539	TGTCAGTGGGTTAGTAGGGAGA	59.619	22	CCAACAACCACAGGAAACGG	59.616	20	220	32485477	32485696	1	N/A	N/A	N/A
A01_1347	(ACTGTT)3	p6	18	32525860	32525877	ACTGTGCCTGTTCCGGATTC	60.322	20	TCCAACCTACACACCGAGGA	60.179	20	130	32525814	32525943	>11	N/A	N/A	N/A
A01_1348	(TGGTCT)3	p6	18	32577543	32577560	AGCAGCTTTTGAGCAACACA	58.895	20	TGACAGAAGAGGCTTGCTGG	59.964	20	231	32577496	32577726	2	Gh_A01G1026	N/A	N/A
A01_1349	(TA)11	p2	22	32578447	32578468	TATCTCACCCTTCAGCTGCC	59.167	20	AGCTTGAGAGATGGTGAGAAGG	59.499	22	219	32578352	32578570	1	N/A	N/A	N/A
A01_1350	(AAG)6	p3	18	32613844	32613861	AATCCTGCATGCATGGTCCT	59.739	20	AGGTGCATGAATTTGATTAGGTCT	58.487	24	270	32613641	32613910	1	N/A	N/A	N/A
A01_1351	(AAAAAT)3	p6	18	32643740	32643757	CGCCATTACCGTGATCGAGA	59.97	20	CTTCTCTTCTGCCCGTGGTT	59.965	20	135	32643684	32643818	>11	N/A	(AAATAG)3	181
A01_1352	(ATAA)5	p4	20	32656486	32656505	ACATGGTTTAGTGCGCACTA	57.534	20	CAACTGACCCAGAGCCTCTC	59.751	20	224	32656349	32656572	1	N/A	N/A	N/A
A01_1353	(AG)10	p2	20	32742258	32742277	AGCAGAATTTCGCCAAGGGA	59.962	20	TGAGGCTCAAATCACTGCGT	59.965	20	268	32742214	32742481	1	N/A	N/A	N/A
A01_1354	(AG)18	p2	36	32749567	32749602	TGTCGTACAACCCAACCGAG	59.968	20	GGGAGTCAGGGGGAGAGATT	60.031	20	276	32749432	32749707	3	N/A	N/A	N/A
A01_1356	(TTTAT)5	p5	25	32776943	32776967	TCTGAGCCCAGGTTTGTTGT	59.449	20	AGGAATTGCATTAAAGGCTGCT	58.898	22	238	32776868	32777105	2	N/A	N/A	N/A
A01_1357	(ATTT)5	p4	20	32788180	32788199	AGCGAACTAATCACCTACGCC	60.202	21	CATACTCAAGGGAGGCGAGC	60.25	20	219	32788123	32788341	2	N/A	N/A	N/A
A01_1358	(CATAAG)4	p6	24	32818132	32818155	GGACTCATCATTTCATGAAACCCA	59.294	24	CCGAGATGGGCACGATGATA	59.397	20	275	32818062	32818336	10	N/A	N/A	N/A
A01_1359	(GTGGAA)3	p6	18	32828581	32828598	CATAGAGGGGATGACTGGAC	60.108	20	GATGAATGGCCTTTGAAAAC	60.034	20	172	32828557	32828728	2	N/A	N/A	N/A
A01_1360	(GGATAT)3tacggttttggactttcatggttttaatctacgagtattggtttta(TTTTAT)3	c	82	32868116	32868197	TTGCATTGCATCAAGTTGGGA	59.031	21	CCGAGATGTCCTACGACTAGC	59.468	21	254	32868065	32868318	3	N/A	N/A	N/A
A01_1361	(TA)11	p2	22	32875677	32875698	TGAAGTGTGTGACTTGGGATCT	59.294	22	TTGATTGATTGAGATGCATGCTT	57.408	23	272	32875455	32875726	1	N/A	N/A	N/A
A01_1362	(TAT)9	p3	27	32875939	32875965	ACATTGAATCAATCAGAACATGCA	57.725	24	TCGTACATCGGTCCTGTGTT	58.75	20	248	32875784	32876031	2	N/A	N/A	N/A
A01_1363	(AAAATA)3	p6	18	32880901	32880918	GCTTGCAAATGGAACCAGTGA	59.659	21	TCTCTTAGCCGCGTCAATTGT	60.067	21	188	32880837	32881024	1	N/A	N/A	N/A
A01_1364	(TG)9	p2	18	32931378	32931395	TGTTAATGTTCGTGTTATGTGCT	57.067	23	ACAAACCCCTTGGCCGAATA	59.594	20	278	32931281	32931558	>11	N/A	N/A	N/A
A01_1365	(TTTTTC)3	p6	18	32960904	32960921	TCAAATTGGAATGATGTGAAAAGTGA	58.276	26	ACTGCCACTATGATCTCAGTCA	58.631	22	276	32960775	32961050	1	N/A	N/A	N/A
A01_1366	(TACTGT)5ttcagatttgttctgatgaggtactctgtgtaccgtattgc(TACTGT)3	c	89	32965163	32965251	GGCTTACTGGTCAGGCACTT	59.963	20	ACACGGATCCAACCAACACA	59.818	20	273	32965036	32965308	>11	N/A	N/A	N/A
A01_1368	(GTGATG)3	p6	18	33033118	33033135	TCGATGAAGAAACTCAAGGCGA	60.029	22	TGTGCTCAGGTTCTGTTTAGCA	60.159	22	169	33033014	33033182	2	N/A	N/A	N/A
A01_1369	(AT)9	p2	18	33046463	33046480	AGGCAAAGTCGTTCCCTTGA	59.528	20	CGATCCCCTCCAATACACCC	59.603	20	151	33046386	33046536	2	Gh_A01G1040	N/A	N/A
A01_1370	(AAAAT)7	p5	35	33178470	33178504	CGCAAATCTGGTGTTGCGAT	59.831	20	TTCTCGAAAGGGTTTCCATGT	57.498	21	194	33178368	33178561	>11	N/A	(AAATAG)3	205
A01_1372	(TAT)7	p3	21	33341892	33341912	GGCCGTGTGTTCTTCTTCCT	60.25	20	AAATTGGTTGGGAGGTGGCC	60.836	20	209	33341781	33341989	2	N/A	N/A	N/A
A01_1373	(TTCTTT)4	p6	24	33667644	33667667	TCTTTGCATAAGCGATGGGGA	59.788	21	AGCAATGAGAAGAGGAAAGATACAGT	60.07	26	189	33667516	33667704	1	N/A	N/A	N/A
A01_1374	(A)19	p1	19	33668410	33668428	GGTTGTTCCCCCATTTTGCC	59.964	20	GTTACATGCATGGCCGAACC	59.899	20	133	33668381	33668513	>11	N/A	N/A	N/A
A01_1376	(GAAAAA)4	p6	24	33726442	33726465	ACGCTAAAACCCCACTTACTGA	59.63	22	ATGGTGGGTAATGGGGAGGA	59.953	20	249	33726267	33726515	1	N/A	N/A	N/A
A01_1377	(AAATA)5	p5	25	33727125	33727149	GCCTCGTCTAGATCTGCCAC	59.969	20	AGTAACAAACTTGAGTGTCAAATGA	57.376	25	159	33727074	33727232	1	N/A	N/A	N/A
A01_1378	(ATTGC)4	p5	20	33775378	33775397	TGGTTCGGGCCTTGTAGAAT	59.011	20	GATCGAGTTCGGTTCAGGGG	60.179	20	217	33775354	33775570	>11	N/A	N/A	N/A
A01_1379	(TAT)7	p3	21	33784783	33784803	TGAAGCAATGGATAGGGTGTTT	57.954	22	AGCATGGGAAGTTTGAGGCT	59.593	20	224	33784671	33784894	1	N/A	N/A	N/A
A01_1380	(GA)9	p2	18	33792553	33792570	ATCATGCACGCTTGAGGAGT	59.749	20	TTCCGCTACTGTCATACGGC	59.898	20	228	33792459	33792686	3	N/A	N/A	N/A
A01_1381	(AATAAA)3	p6	18	33849118	33849135	CCACAATCGCAACCACACTT	59.332	20	TCGATTCAGCTGGAAGTCTGA	58.829	21	261	33848946	33849206	1	N/A	N/A	N/A
A01_1382	(AATAAA)3	p6	18	33867330	33867347	GACCACAACAATCGCAACCC	60.04	20	TGAGCTGGAAGTTTGAGGAAGT	59.56	22	257	33867157	33867413	1	N/A	N/A	N/A
A01_1383	(ATTTT)6	p5	30	33911500	33911529	GGGACCACAAATCCGAGTCA	59.676	20	CCTGCTAGAATCCATCTTTTGCA	59.05	23	173	33911475	33911647	2	N/A	N/A	N/A
A01_1384	(TTTA)5	p4	20	33936353	33936372	TGAAGGTGGAGGTTTTCGGG	59.89	20	CCTAGCTTTCCACCACCCTC	59.747	20	184	33936283	33936466	1	N/A	N/A	N/A
A01_1385	(TGTGTA)3	p6	18	33988550	33988567	TGTGTTGGCCATGATTGTGG	59.032	20	ACACACGGCCAAAACACATG	59.898	20	206	33988486	33988691	>11	N/A	N/A	N/A
A01_1386	(TC)10	p2	20	34035112	34035131	TCCTTTGGTGTCACAGTTTTCA	58.308	22	GAAGATGCACATGCTCTTCTCA	58.732	22	244	34034917	34035160	1	N/A	N/A	N/A
A01_1387	(ATTAAA)3	p6	18	34037182	34037199	ACTTGGGCCAATTTGACCCC	60.836	20	AAGCGGGACTGTTGTGACTC	60.25	20	201	34037127	34037327	9	N/A	N/A	N/A
A01_1389	(TTATAT)3	p6	18	34062075	34062092	TTTTATCATATCCACACAATTGGCA	57.584	25	TTGCTATAGTTGAGGCGGCA	59.46	20	232	34061958	34062189	>11	N/A	N/A	N/A
A01_1390	(ATTAAA)3g(ATTAAA)3	c	37	34204788	34204824	CACTTGGGTCAAATTGGCCG	60.038	20	GTGACCCCTCCAACCTTTCC	60.251	20	199	34204741	34204939	1	N/A	N/A	N/A
A01_1391	(TCT)6ttttttttt(TG)11	c	49	34229316	34229364	AAGGACACTACAACTGCTAGCA	59.367	22	TGCTGAAAGCTCTAGCAAGGT	59.651	21	273	34229169	34229441	2	N/A	N/A	N/A
A01_1392	(GA)11	p2	22	34385874	34385895	TGCAGTGGAAGTGTGTGGTT	60.035	20	ACCACTCTCACTCTCTCGCT	59.962	20	225	34385747	34385971	2	N/A	(CT)10	225
A01_1394	(TTTAAT)3	p6	18	34402562	34402579	GGTGGAGGAAGCCAAAGACA	59.89	20	TGATTTCCTAAGAACATAAAGCCCC	59.108	25	179	34402476	34402654	>11	N/A	N/A	N/A
A01_1395	(AAATA)5	p5	25	34519611	34519635	ACACACAAAGGATGGATGAGGT	59.623	22	ACCAGCTTCTTAAGAGCTCTTCA	59.42	23	187	34519535	34519721	1	N/A	N/A	N/A
A01_1396	(AG)10	p2	20	34544827	34544846	ACCATGGCTTGACTGTGGAA	59.522	20	TTTCCTCATTGGCGGGTTGT	60.179	20	123	34544800	34544922	1	N/A	N/A	N/A
A01_1397	(CTGATT)3ctgtcac(CTGATT)4	c	49	34548867	34548915	TGGATTGGGTTGGGATTGCA	59.884	20	AGTCTGGCCCCATCCTTACT	59.955	20	250	34548781	34549030	>11	N/A	N/A	N/A
A01_1398	(ATT)13	p3	39	34596830	34596868	ACCGAATGTACTTGTCAACCAC	58.864	22	TTTTGTGGTGCATTGAAGTTGA	57.537	22	193	34596802	34596994	>11	N/A	N/A	N/A
A01_1402	(AAATAA)4	p6	24	34758343	34758366	GTGCATGATTCTGAGCAAGCT	59.256	21	GGCCTAACAAGGACCCTCAC	60.035	20	265	34758201	34758465	1	N/A	N/A	N/A
A01_1403	(AACTAG)3	p6	18	35174461	35174478	GCACTTTCACATCCATAATCATGC	59.02	24	AATGCAGGCCAGTGGATCAT	59.739	20	231	35174370	35174600	>11	N/A	N/A	N/A
A01_1404	(AGAATC)3	p6	18	35428325	35428342	GCCCCAGCCTTACTTACAGT	59.381	20	TCTGGTAGCCATGCTGCAAA	59.962	20	278	35428216	35428493	>11	N/A	N/A	N/A
A01_1405	(ATA)10	p3	30	35433598	35433627	ACACTTTTCCATATCAATCCACATGA	59.109	26	CAAGAATCGCGAAAAACCCGA	59.804	21	211	35433460	35433670	2	N/A	N/A	N/A
A01_1406	(TTCTTT)3	p6	18	35437257	35437274	TCCTTCTTTCTCCACTGTTTCA	57.229	22	TGTATGGTATGTATAGTGACATGTGT	57.755	26	189	35437213	35437401	4	N/A	N/A	N/A
A01_1407	(TTCTTT)3tactttgttttgttttatatatat(ATA)8	c	66	35452281	35452346	TCTCCTTCTTTCTCCCCTGTT	58.008	21	TGTATGGTATGTATAGTGACATGTGT	57.755	26	204	35452235	35452438	>11	N/A	N/A	N/A
A01_1408	(ACCAAA)3	p6	18	35544971	35544988	ATTTGGGCTGAGAAAGGGCT	59.589	20	ACAAACCAGGGGTATTTTGGT	57.662	21	125	35544905	35545029	>11	N/A	N/A	N/A
A01_1409	(ATTCTG)3ttacctgatactgattctgattctgttacctaattctgattctggttctgattttgattctgttacctgatactgattctgattctgttaccta(ATTCTG)3	c	130	35546019	35546148	GTAAGGTTGGTACGGGGGTG	60.036	20	ACAGACAGTACCAGATGGGC	59.095	20	271	35545965	35546235	>11	N/A	N/A	N/A
A01_1410	(AGAATC)3aggtga(CAGAAT)3	c	42	35611115	35611156	GCCCCAGCCCTACTTACAGT	61.273	20	ATACGGCTGGATTGGGTTGG	60.107	20	244	35610994	35611237	>11	N/A	N/A	N/A
A01_1411	(AGAGGG)3	p6	18	35671982	35671999	AATGCCCTACCAGTGTCATTT	57.544	21	GGCCCAAGCAGTACTCGTAA	59.752	20	165	35671922	35672086	3	N/A	(AGAGGG)3	166
A01_1412	(ATGAAT)3	p6	18	35874536	35874553	AGTCAGAGGTTCATCGACCAT	58.538	21	AGACACACACTCTCGAGCAT	58.748	20	123	35874468	35874590	>11	N/A	N/A	N/A
A01_1413	(AGAATC)4	p6	24	35949303	35949326	ACAGACAGTATCAGATGGGCT	58.243	21	TGGATTGGGTTGGGATTGCA	59.884	20	272	35949239	35949510	>11	N/A	N/A	N/A
A01_1414	(CAGAAT)3cagtatcaggtaa(CAGAAT)3	c	49	35949438	35949486	ACAGACAGTATCAGATGGGCT	58.243	21	TGGATTGGGTTGGGATTGCA	59.884	20	272	35949239	35949510	>11	N/A	N/A	N/A
A01_1415	(AGAATC)3	p6	18	35950098	35950115	ACCCCACAAGGTATCTCGGT	60.253	20	CAGCTGGATTGGGTTGGGAT	60.033	20	272	35949976	35950247	2	N/A	N/A	N/A
A01_1416	(ATAAAA)3	p6	18	36225316	36225333	GCAGCTTTGCTTGGAAGTCT	59.043	20	TTCCACATCGACACTCCAGC	60.037	20	238	36225163	36225400	>11	N/A	N/A	N/A
A01_1417	(GGGGCA)3	p6	18	36311814	36311831	TCCTTGGGGCGAAATCAGAC	60.035	20	ACTGTTGCTGGGCGTTTTTC	59.898	20	264	36311730	36311993	3	Gh_A01G1061	N/A	N/A
A01_1418	(ATAAA)4	p5	20	36369639	36369658	GTGACCGTCCTATCATGATACCA	59.427	23	TAGGGGAAGCTACCTGGGAG	59.735	20	221	36369612	36369832	>11	N/A	N/A	N/A
A01_1419	(ATT)8	p3	24	36371541	36371564	CACCCCTTAACCCTAAACCGT	59.648	21	TGGTTGTGATTTGAAATTGCAAGG	59.185	24	246	36371389	36371634	>11	N/A	N/A	N/A
A01_1420	(TAA)6	p3	18	36374062	36374079	TCATCTCCATCCATTTGTCTTCA	57.56	23	AATTTTGCCAAATGGATGGTGA	57.363	22	255	36373927	36374181	>11	N/A	N/A	N/A
A01_1421	(ATAAA)4	p5	20	36404046	36404065	ACCAAAATTTTCATGTGACCTTCCT	59.634	25	GTGGACTTACGACACCACCA	59.61	20	252	36404005	36404256	1	N/A	N/A	N/A
A01_1422	(ATCGA)4	p5	20	36493695	36493714	GCCAACATCGGTATCGCAAC	59.972	20	TCTCACTCGACTCGATTCGA	57.994	20	158	36493640	36493797	1	N/A	N/A	N/A
A01_1423	(ATA)6	p3	18	36494085	36494102	AGCAACACAACATCAACCCA	58.226	20	TGGTTTTGTATGTTATTGTTGTTGGT	58.443	26	241	36493963	36494203	>11	N/A	N/A	N/A
A01_1425	(ATT)6	p3	18	36542839	36542856	ACACTTGCCTACATCGCGAT	59.824	20	GGTCCCAACGGGTTTCTTCT	59.89	20	260	36542665	36542924	>11	N/A	N/A	N/A
A01_1426	(AGAATC)3	p6	18	36654888	36654905	AGACAGTACCAGATGGGCCT	59.957	20	GTAAGGTTGGTACGGGGGTG	60.036	20	267	36654820	36655086	>11	N/A	N/A	N/A
A01_1427	(CAGAAT)3	p6	18	36655017	36655034	AGACAGTACCAGATGGGCCT	59.957	20	GTAAGGTTGGTACGGGGGTG	60.036	20	267	36654820	36655086	>11	N/A	N/A	N/A
A01_1428	(CAGTAT)3	p6	18	36722726	36722743	CCGCTTAAGCCTGGGGATTA	59.528	20	AGTGTAGGGTTGGACGGAGA	59.886	20	277	36722564	36722840	>11	N/A	N/A	N/A
A01_1429	(GAGGCT)3	p6	18	36773691	36773708	AGCGGGTGTTCTTGAGTTGA	59.532	20	GATTTCCGTACGAATGCCCG	59.42	20	200	36773602	36773801	1	N/A	N/A	N/A
A01_1430	(AAT)7	p3	21	37058281	37058301	TGCTAAAGCTATGGGCCGAG	59.893	20	GGCCTTGAGTCTGGGTTCAG	60.322	20	156	37058195	37058350	>11	N/A	N/A	N/A
A01_1431	(AAT)10	p3	30	37259352	37259381	TCGAGCCCTGGACCTTTTTC	59.964	20	TTGAGTCTGGGTTCGGGTTG	59.892	20	150	37259280	37259429	>11	N/A	N/A	N/A
A01_1432	(CTGTC)4	p5	20	37310597	37310616	TCCTGCCAATGCCATGTCTT	59.96	20	AGCCCCGTTTGAACCTTAGG	59.962	20	201	37310455	37310655	>11	N/A	N/A	N/A
A01_1433	(TAAAA)4	p5	20	37393702	37393721	TGACTGCTTAAGTACCAAGCTCT	59.421	23	TGATGGAGCAAAAGACGAGTTG	59.192	22	269	37393569	37393837	>11	N/A	N/A	N/A
A01_1434	(TGTGTA)3	p6	18	37629719	37629736	GCATTGACATGTGTTGGCCA	59.682	20	GTAGGAGACACACGGCCAAA	59.966	20	212	37629646	37629857	>11	N/A	N/A	N/A
A01_1435	(AATAA)4	p5	20	37634057	37634076	GAGTACTTGAGGACCGTACCC	59.252	21	GGAACTCGAGACGACAGTGA	59.127	20	224	37633920	37634143	2	N/A	N/A	N/A
A01_1436	(CT)9	p2	18	37636747	37636764	TCGGTTCCCATTTGACCGAA	59.603	20	CCAAGCCCTTACACACACCT	59.89	20	264	37636681	37636944	2	N/A	N/A	N/A
A01_1437	(AGAATC)3	p6	18	37754562	37754579	TTAAACGTCTAGCCCCAGCC	59.749	20	GCTGGGTTGGGATTGCATTC	59.824	20	214	37754442	37754655	>11	N/A	N/A	N/A
A01_1438	(CAT)6	p3	18	37801065	37801082	GCCTGTTTCACTTGCTGCAT	59.684	20	TGAAAGTGAGGAGGCAGCTG	59.964	20	175	37801041	37801215	4	Gh_A01G1065	N/A	N/A
A01_1439	(AG)16	p2	32	37809122	37809153	TTCCCCTTCTGAGAAACGGC	59.964	20	TGTCTCCACATTCCCATGCA	59.302	20	150	37809034	37809183	2	Gh_A01G1065	N/A	N/A
A01_1440	(AG)15	p2	30	37811853	37811882	GACGGCTCTTCCTTTCTGCT	60.037	20	GGAAGACTCGTCTCCAGCG	59.862	19	206	37811713	37811918	2	Gh_A01G1065	(GA)13	206
A01_1441	(ATAGTA)4	p6	24	37815516	37815539	GCATGTGTTTGGGCCTTAGC	60.109	20	TGCATTGCATGGGGATGGAT	60.105	20	257	37815472	37815728	>11	N/A	N/A	N/A
A01_1442	(ATTCTG)3	p6	18	37913484	37913501	GCTGGGTTGGGATTGCATTC	59.824	20	GGCCCCAACCCTACTTACAG	59.745	20	216	37913399	37913614	>11	N/A	N/A	N/A
A01_1443	(TTTATT)3	p6	18	37985210	37985227	TTGTTGACGCCATTGTTGGG	59.613	20	AAGAGTGTTGGAGCTTCGGG	59.965	20	176	37985092	37985267	1	N/A	N/A	N/A
A01_1444	(CTTCT)4	p5	20	38063669	38063688	CCGGGCATGTGATAGAGCTT	59.893	20	ATCGGCTGTGGAGATGTTGG	60.108	20	266	38063454	38063719	1	N/A	N/A	N/A
A01_1445	(AGAATC)3	p6	18	38081219	38081236	AGTCTAGCCCCAGCCTTACT	59.66	20	GTGTATACGGCTGGACTGGG	59.896	20	223	38081104	38081326	>11	N/A	N/A	N/A
A01_1446	(AGAATC)4	p6	24	38086118	38086141	AGTCTGGTCCCAGCCTTACT	59.883	20	GCTGTATACGGCTGGACTGG	60.249	20	235	38086003	38086237	>11	N/A	N/A	N/A
A01_1447	(AAT)6	p3	18	38182594	38182611	AGGGTCGGTCCAGAGAGAAA	59.885	20	TTCCCCTTTGCTGGTTTCGA	59.816	20	248	38182515	38182762	2	N/A	N/A	N/A
A01_1448	(AAAAAT)4a(AAAAAT)4	c	49	38235949	38235997	AGAAGATAGAAAGGGACAAAAATCCA	58.53	26	TTTGATCGAACCAGAGCCCC	60.035	20	277	38235893	38236169	1	N/A	N/A	N/A
A01_1449	(ATAAAA)3	p6	18	38250710	38250727	GCTTTGGAGCTCTTTATAACAGCG	60.495	24	ACCTCGTGAACCATCTAGCG	59.544	20	260	38250526	38250785	>11	N/A	N/A	N/A
A01_1450	(TAT)6	p3	18	38269405	38269422	GAGGCCACGCATTAGGGAAT	60.179	20	GGCCAGAGAATTGAATGCCAC	59.864	21	280	38269251	38269530	1	N/A	N/A	N/A
A01_1451	(ATA)10	p3	30	38284847	38284876	CGACGATCGTATGCAAGGGA	59.97	20	TGAGCTAATCACCCATGAACAA	57.7	22	221	38284725	38284945	1	N/A	N/A	N/A
A01_1452	(TTAAAA)3	p6	18	38287696	38287713	GGTATTGATGGGTGCCTGCT	60.107	20	GAAGGAACTGAGGAGGGGGA	60.253	20	252	38287520	38287771	1	N/A	N/A	N/A
A01_1453	(A)21	p1	21	38357544	38357564	TGGGTGGAAACATGTCACCA	59.447	20	TCCTTCCTTTAGCTCACGGC	59.751	20	168	38357445	38357612	>11	N/A	N/A	N/A
A01_1454	(TTC)6	p3	18	38399487	38399504	CAGGTTCGGTTACTGGTTCCA	59.929	21	TTTGCCGGATAGCTGGAGAC	59.822	20	152	38399410	38399561	4	N/A	N/A	N/A
A01_1456	(AATGGT)3	p6	18	38454700	38454717	TCGCTAGCTCATTGAAACCAGA	59.766	22	TCGGGCTTCAAAACAGCTCA	60.179	20	277	38454536	38454812	>11	N/A	(CATTTC)4	260
A01_1457	(AAT)13	p3	39	38469586	38469624	CCTTCCTTTGATGGTAATTATG	60.032	20	GCCATTCATTGAAGAAGACC	60.032	20	161	38469519	38469679	10	N/A	N/A	N/A
A01_1458	(TCTTTC)3	p6	18	38477937	38477954	ACATCATCATCACGTTGCAT	59.964	20	TGTTGTTGTGTGATCGTTGA	59.963	20	254	38477843	38478096	1	N/A	N/A	N/A
A01_1459	(TTTATG)3	p6	18	38479983	38480000	TGATGAGGACCATTGAGTCCA	58.45	21	GAAACTGCCCTGACTGTTGG	59.046	20	273	38479955	38480227	>11	N/A	N/A	N/A
A01_1460	(AAAAT)4	p5	20	38764497	38764516	ACATCAAACTTTAACATGCATGATCTG	59.242	27	CCGCCTCAAACTGAGCTTTG	59.761	20	273	38764348	38764620	1	N/A	N/A	N/A
A01_1461	(CTGATT)4	p6	24	38794916	38794939	GTGGAGTGTAGGGCTGGATG	59.821	20	GCCCCAGCCTTACTTACAGT	59.381	20	277	38794789	38795065	>11	N/A	N/A	N/A
A01_1462	(GAT)6	p3	18	38995720	38995737	TGGTACAGCTCCTTGTGGTC	59.315	20	CGCCATCAATGCACCTCTTG	59.9	20	232	38995580	38995811	2	N/A	(GAT)6	231
A01_1463	(AT)9	p2	18	39033036	39033053	TCACAAACAACCATACACCACA	58.378	22	GAGCATACGAATGAGCCGGA	59.968	20	269	39032969	39033237	1	N/A	N/A	N/A
A01_1464	(ATA)7	p3	21	39036003	39036023	TCACCAGAGATAGCTCGCAA	58.526	20	TCAAAATCTCCTTCTTCCACAAAGT	58.871	25	224	39035885	39036108	1	N/A	N/A	N/A
A01_1465	(AT)9	p2	18	39040738	39040755	GTGTTTGAGGGAGCAAAAGGA	58.693	21	TGGGGGTCTTTCTTCCATTGA	58.93	21	239	39040701	39040939	1	N/A	N/A	N/A
A01_1466	(AAAAT)5	p5	25	39043204	39043228	TCAACAGGGACCAGAGTTGC	59.891	20	TTGGCAATGAAGCAAGGAATATT	57.319	23	232	39043140	39043371	2	N/A	N/A	N/A
A01_1467	(CTT)6	p3	18	39085134	39085151	ACCCAAAGCAATGTCTCAGGT	59.854	21	AGCATGCATTTTCCCCCTTT	58.34	20	276	39085104	39085379	1	Gh_A01G1069	N/A	N/A
A01_1468	(ATT)8	p3	24	39188391	39188414	AATGGAAGGAACATGCATAAGC	57.339	22	ATGGTGGACGACAGAGAGGA	59.96	20	274	39188349	39188622	1	N/A	N/A	N/A
A01_1471	(TATTA)6	p5	30	39207791	39207820	GAGAAAAGTAAAGGGACTAATTAAGGA	57.045	27	CACATGTATTTCACGATTACCATACA	57.863	26	234	39207659	39207892	3	N/A	N/A	N/A
A01_1472	(AAAAGA)3	p6	18	39207992	39208009	TGTATGGTAATCGTGAAATACATGTGT	59.233	27	TTCCCCTTGTTTCGTTCCCC	60.179	20	174	39207867	39208040	9	N/A	N/A	N/A
A01_1473	(TATTA)6	p5	30	39210248	39210277	GAGAAAAGTAAAGGGACTAATTAAGGA	57.045	27	CACATGTATTTCACGATTACCATACA	57.863	26	234	39210116	39210349	3	N/A	N/A	N/A
A01_1474	(AAAAGA)3	p6	18	39210449	39210466	TGTATGGTAATCGTGAAATACATGTGT	59.233	27	TTCCCCTTGTTTCGTTCCCC	60.179	20	174	39210324	39210497	9	N/A	N/A	N/A
A01_1475	(TAA)7	p3	21	39245409	39245429	GGTGGCTTTGTGTGCGAAAA	60.179	20	TTCCTTCCCCCACTTTCCTT	58.459	20	221	39245357	39245577	2	N/A	N/A	N/A
A01_1476	(AAAAG)4	p5	20	39290451	39290470	ATCAGCCTCACAAGCAACGA	59.965	20	TCGAAAGGAGGGATGGAGGT	59.957	20	182	39290389	39290570	1	N/A	N/A	N/A
A01_1477	(AC)9	p2	18	39297905	39297922	CTGGACAACCCTTTCCCCTC	59.962	20	ATTCAACGGGGATGACAGGG	59.744	20	217	39297868	39298084	2	Gh_A01G1075	N/A	N/A
A01_1479	(AATTT)4	p5	20	39351709	39351728	ACACTCCTATTGGGACTCTACCA	59.987	23	AGTGTGTGTAAATAATAACCGAAGACT	58.907	27	272	39351557	39351828	3	N/A	N/A	N/A
A01_1480	(TTA)9	p3	27	39367302	39367328	ACATGAAAGCTAGAGTGGTGCA	59.961	22	GCCCCTTGCTCGTTTCACTA	60.321	20	212	39367143	39367354	1	N/A	N/A	N/A
A01_1481	(TTA)9	p3	27	39368657	39368683	TAAGGACTGTGCGCTTTGGG	60.605	20	GCCCCTTGCTCGTTTCACTA	60.321	20	280	39368430	39368709	1	N/A	N/A	N/A
A01_1482	(TAT)8	p3	24	39369997	39370020	CGCTTTGGGACAGGGGATAT	59.526	20	ACAACAAGAGAAATAGCAACAACA	57.55	24	268	39369796	39370063	3	N/A	N/A	N/A
A01_1483	(AAAG)5	p4	20	39375852	39375871	GAGGTGCCAACGAAGAATGC	59.831	20	TCGGTCCTCTTCCCCATGAT	60.031	20	195	39375733	39375927	7	N/A	N/A	N/A
A01_1484	(TAT)8	p3	24	39379692	39379715	CGCTTTGGGACAGGGGATAT	59.526	20	ACAACAAGAGAAATAGCAACAACA	57.55	24	268	39379491	39379758	3	N/A	N/A	N/A
A01_1485	(TCT)6	p3	18	39394747	39394764	TTGAAGCTCAGGTGACAGCA	59.531	20	TGGCTGTTGGGTTGATGACA	59.815	20	138	39394709	39394846	2	N/A	(TCT)8	144
A01_1486	(TAAA)5	p4	20	39411246	39411265	ACTCTATCTACTCTGCAGGGATGA	59.894	24	TCAATTCCCTCTCAAATTCCTCTCA	59.749	25	277	39411048	39411324	1	N/A	(TAAA)5	284
A01_1487	(AAAT)6	p4	24	39459005	39459028	CCCTTACTCGCCCATACGAC	59.968	20	ACTCAAGTGCTACACGGTGG	59.966	20	228	39458970	39459197	3	N/A	N/A	N/A
A01_1488	(GAA)6	p3	18	39641226	39641243	TGCTACCTACAGTTGACAGCT	58.752	21	TCTGTCCTGGCCTATTGCAA	59.009	20	263	39641021	39641283	2	Gh_A01G1079	N/A	N/A
A01_1489	(CATTTT)7	p6	42	39642200	39642241	TTTCTTCGCCTGTTTGCACA	58.901	20	TCAACTTTTCCAATTTGCAAAGCA	59.06	24	273	39642109	39642381	2	Gh_A01G1079	(CATTTT)9	287
A01_1490	(TTAAA)4	p5	20	39680419	39680438	GGGCCACGTGCAAAAATCTT	59.967	20	AGAAGCACATTTCCATCGATCA	58.122	22	224	39680264	39680487	4	N/A	N/A	N/A
A01_1492	(AAG)9	p3	27	39734494	39734520	AGGCCATCAGAACGAACCTT	59.307	20	AGTGCTTGCTGAAGGTAGGT	58.94	20	158	39734409	39734566	1	N/A	N/A	N/A
A01_1493	(TTAAT)4	p5	20	39761680	39761699	ATAAGCGCTTGTTGGGAGGC	61.032	20	TGTTTGGCTGCAGGTTTTGG	59.822	20	264	39761620	39761883	>11	N/A	N/A	N/A
A01_1494	(TAAAA)4	p5	20	39816610	39816629	AGTGTAGTAAGGTTGAAGCACCT	59.353	23	AGCTTTCGACTTAGAAGGGAAAGA	59.716	24	216	39816532	39816747	2	N/A	N/A	N/A
A01_1495	(ATG)6	p3	18	39823080	39823097	GTCAAGCTAGCTCGGGGATC	59.967	20	CCCTACCATCCAGACACTAGC	59.311	21	273	39822922	39823194	10	N/A	N/A	N/A
A01_1496	(GCTCC)4	p5	20	39852259	39852278	TGGCTGTGGCTGTGTTCTAG	59.965	20	CCCTTCGCACGTGGTTTAAA	59.054	20	153	39852234	39852386	2	N/A	N/A	N/A
A01_1497	(TTA)6	p3	18	39872683	39872700	TGGTTTTTCCCTTTTGCCCT	58.114	20	ACAGTGAGCAAGGACATTGA	57.063	20	277	39872588	39872864	1	N/A	N/A	N/A
A01_1498	(TTTATT)3	p6	18	39874299	39874316	CTCCTTCAACGCTGACGACT	60.039	20	GACGAAAGCCCGATAATGCAC	60.004	21	171	39874237	39874407	1	N/A	N/A	N/A
A01_1499	(AAAAGA)4	p6	24	39902731	39902754	AGGGTTGCTTGATAGTGGCC	60.034	20	AGTAAGGTTGGCCAATCGCA	59.962	20	245	39902556	39902800	1	N/A	N/A	N/A
A01_1501	(CTGTC)4	p5	20	39955131	39955150	TCCTGCCAATGCCATGTCTT	59.96	20	AGCCCCGTTTGAACCTTAGG	59.962	20	201	39954989	39955189	>11	N/A	N/A	N/A
A01_1502	(CTGTC)4	p5	20	39955941	39955960	TCCTGCCAATGCCATGTCTT	59.96	20	AGCCCCGTTTGAACCTTAGG	59.962	20	201	39955799	39955999	>11	N/A	N/A	N/A
A01_1503	(CTGTC)4	p5	20	39956602	39956621	CATGGCTCATTCCTGTCTCCA	59.789	21	GCCCCGTTTGAACCTTAGGA	59.963	20	117	39956543	39956659	>11	N/A	N/A	N/A
A01_1504	(CTGTC)4	p5	20	39960944	39960963	TCCTGCCAATGCCATGTCTT	59.96	20	AGCCCCGTTTGAACCTTAGG	59.962	20	201	39960802	39961002	>11	N/A	N/A	N/A
A01_1505	(ATAAA)4	p5	20	39991181	39991200	GTGACCTTCCTTTCATGATGCC	59.575	22	GCGTTCAATGCTCGAAATGC	59.09	20	193	39991154	39991346	1	N/A	N/A	N/A
A01_1506	(TA)12	p2	24	40042576	40042599	ACACGGGAATTAATCAAGTTGACA	58.933	24	AAAAGAGCAGATATGATCAGAACCT	58.102	25	252	40042535	40042786	1	N/A	N/A	N/A
A01_1507	(TCTTTT)3	p6	18	40059874	40059891	TGCAAGTTCAATGACTAAAAGATGTGA	59.987	27	CAAACTAACGCGTTTTTAGGTTGT	58.97	24	280	40059640	40059919	1	N/A	N/A	N/A
A01_1508	(CA)9	p2	18	40085904	40085921	TGACACATTTCTACAATTACACACTT	57.555	26	TGGAAATGGATTGATTTGGTATGTG	58.124	25	257	40085761	40086017	1	N/A	N/A	N/A
A01_1509	(G)18	p1	18	40111334	40111351	TGCCCAATGTGCCTATGGAT	59.443	20	TGCAGTACTTTTGCAGCCAA	58.602	20	200	40111268	40111467	1	Gh_A01G1084	N/A	N/A
A01_1510	(AG)10	p2	20	40133051	40133070	TCGGATGACTTTTTGCCCAAC	59.389	21	GGAAAAGGGGGAGTGGTCTG	59.962	20	201	40132989	40133189	>11	N/A	(AG)16	268
A01_1511	(CACATT)4	p6	24	40133741	40133764	ACCAAGCTTTTCATTGATAGAACCT	58.987	25	TGGTCATGAAGAAGTGGAGACA	59.028	22	279	40133703	40133981	1	N/A	N/A	N/A
A01_1512	(AC)11	p2	22	40142393	40142414	AAGGCAGCTTGCTCTCCAAT	59.961	20	TGGGGACAATCTGAAGGTCTT	58.652	21	251	40142236	40142486	2	Gh_A01G1085	N/A	N/A
A01_1513	(A)22	p1	22	40158820	40158841	TGTGCAAGGCTGACTCGAAA	60.179	20	AGCCAACCTCATGCATCTGG	60.395	20	254	40158718	40158971	1	Gh_A01G1085	N/A	N/A
A01_1514	(GATTTT)3	p6	18	40222863	40222880	ACATTTGGAACATGGCCAGC	59.39	20	ACTCCCCATAAACCCTGAGA	57.339	20	274	40222692	40222965	1	N/A	N/A	N/A
A01_1515	(TAAAA)4	p5	20	40223300	40223319	CGACAACGGTGCCAAAAACT	59.9	20	TCTTTTGAAATCGTGCATTTGAACT	58.728	25	253	40223096	40223348	>11	N/A	N/A	N/A
A01_1516	(TG)15	p2	30	40329297	40329326	CACAAACACACTTGTCGAGGT	58.993	21	TCGTTGATCGGGCTTTGTCA	59.966	20	152	40329210	40329361	3	N/A	N/A	N/A
A01_1517	(TAGAAT)3	p6	18	40494333	40494350	AGTACCAGATGGGCCTTAGC	58.868	20	GTTGTCTCCCCACATGGTGT	59.89	20	201	40494220	40494420	>11	N/A	N/A	N/A
A01_1518	(CTGATT)3	p6	18	40532425	40532442	GGTACGAGGGTGTATACGGC	59.688	20	GCCCCAGCCCTACTTACAAT	59.449	20	263	40532301	40532563	>11	N/A	N/A	N/A
A01_1519	(AATTT)4	p5	20	40721416	40721435	CCGTTGCTGGGGAACTAAGA	59.676	20	TGGGGGTTGAGTATCGTCCT	59.958	20	274	40721347	40721620	>11	N/A	N/A	N/A
A01_1520	(ATT)9	p3	27	40794772	40794798	CATTCGGGAGTTCCATGGGT	59.744	20	TGCAGATGGTCAAGGCCTTT	59.887	20	251	40794716	40794966	2	N/A	N/A	N/A
A01_1521	(AAAAT)4	p5	20	40847213	40847232	AGCCCAAGTGTGTCGACAAT	59.891	20	TGGGACACCAGTTCAAAGTGA	59.438	21	221	40847136	40847356	>11	N/A	(AAAAT)5	220
A01_1522	(ATAAAA)3	p6	18	40869275	40869292	AGCTCACAATCAAATCTAAGCTTACA	59.119	26	TCCTTCCACCGTTTGAACCA	59.453	20	260	40869233	40869492	1	N/A	(ATAAAA)3	265
A01_1523	(AG)11	p2	22	40901968	40901989	TCAGTAGGCTTTGTGGCGAC	60.32	20	ACTTTGTGGCGACCTTCGAA	60.179	20	240	40901894	40902133	1	N/A	N/A	N/A
A01_1524	(CCTTCA)3	p6	18	40968187	40968204	TGAGCCTCATCATAACCTCCA	58.237	21	TGGATTCCCCCAACTCAGAA	58.246	20	215	40968131	40968345	1	N/A	N/A	N/A
A01_1525	(TTAAA)4	p5	20	40968576	40968595	TGCCTCGAAAACAATGGCAA	58.964	20	TGTTCCTACGTGGGCACATT	59.601	20	257	40968507	40968763	1	N/A	N/A	N/A
A01_1526	(TAA)10	p3	30	41063526	41063555	TGGATGAAATCATTGGAAGAGCG	59.371	23	CTGTCGACCCACAACGATGA	60.039	20	266	41063327	41063592	1	N/A	N/A	N/A
A01_1527	(AT)10	p2	20	41076678	41076697	GAGACCCATTGCACCAGTGA	59.963	20	AGCGTGGTTTCATTTTGTGCA	59.864	21	249	41076559	41076807	1	N/A	N/A	N/A
A01_1528	(TAAAAC)3	p6	18	41081120	41081137	TCAACTCTCGATCAATTTACAGAAGAC	59.458	27	GCATCGGCGTCCACTATTTC	59.418	20	213	41081090	41081302	1	N/A	N/A	N/A
A01_1529	(TAAATT)3	p6	18	41097290	41097307	ACCTAGGAATAGGAATTTTGAGGT	57.09	24	GATGAGCTCAGCGACCTTCA	59.826	20	274	41097226	41097499	3	N/A	N/A	N/A
A01_1534	(AAAAAG)3	p6	18	41281311	41281328	TCATGCTCATCTTGCCGAAA	57.888	20	TTGAGGCTCGGGTTTGATGG	60.322	20	160	41281284	41281443	1	N/A	N/A	N/A
A01_1535	(AT)11	p2	22	41296270	41296291	TCCTACGGTTCATACGGGACT	60.064	21	TTCCGGTCCATTCATGTCCG	60.108	20	241	41296153	41296393	1	N/A	N/A	N/A
A01_1536	(TAAAAA)3	p6	18	41387458	41387475	CCCAAGTACCCAACCCAATCA	59.924	21	CGAATTGCCCGAATTACCCG	59.693	20	137	41387391	41387527	>11	N/A	(CTAAAA)5	209
A01_1537	(AGA)7	p3	21	41419858	41419878	TTTCGGCTGGTGAGGTGAAA	59.818	20	GCTTGCCATTTGACGCTGAT	59.828	20	115	41419815	41419929	1	N/A	N/A	N/A
A01_1538	(AAAAAT)3	p6	18	41421118	41421135	CGAGTCCACCGAATCACTGT	59.756	20	GCGGCGCAAAAAGGCTATAT	59.689	20	267	41420931	41421197	1	N/A	N/A	N/A
A01_1539	(AGA)9	p3	27	41423410	41423436	TTCTCGAAGGCCAAGCAACT	59.891	20	AGCAATCACCAGGGGTTTGT	59.812	20	264	41423252	41423515	2	Gh_A01G1092	N/A	N/A
A01_1540	(ATA)10	p3	30	41473459	41473488	ACGGTGAAAACAACATCTATGAAGAG	59.852	26	CTTCGTTTCGAGGTGGGACT	59.683	20	271	41473326	41473596	1	N/A	(ATA)18	290
A01_1541	(TACACA)4	p6	24	41482175	41482198	ACATGGCCAAAACACATGCC	59.965	20	GCATTGACATGTGTTGGCCA	59.682	20	208	41482063	41482270	>11	N/A	N/A	N/A
A01_1542	(TTC)7	p3	21	41546937	41546957	CGAAGACTCGGGCAAGATGA	59.827	20	AGCCAGAGCACAATCACAGA	59.311	20	236	41546808	41547043	1	N/A	N/A	N/A
A01_1543	(ATACAT)3	p6	18	41555498	41555515	CACCAACTTTTGTCGAATCGTCA	59.998	23	TCAGACCTAGAACGGGGGAA	59.589	20	211	41555441	41555651	10	N/A	N/A	N/A
A01_1544	(ATACAT)3	p6	18	41562536	41562553	ATGCCGATGCCATATCCCAG	60.035	20	TGCCATTTTGGTGTTGAGGT	58.213	20	267	41562373	41562639	>11	N/A	N/A	N/A
A01_1545	(TTAATT)3	p6	18	41565701	41565718	GACAGATTCGCACAAAGGGC	59.831	20	GCTCAACTTGGCCCCTTTTC	59.682	20	219	41565560	41565778	>11	N/A	N/A	N/A
A01_1546	(TTTTTA)3	p6	18	41631474	41631491	CGCCAATCCTACCTCGTGAA	59.825	20	CCCTTTCCCGGTGGAGTTTT	60.179	20	276	41631373	41631648	>11	N/A	N/A	N/A
A01_1547	(TAATTT)3	p6	18	41713720	41713737	ACCAGCCATACTAGACGCAT	58.586	20	AATGGTAATGGTCACAAACATACTT	57.225	25	269	41713619	41713887	2	N/A	N/A	N/A
A01_1548	(TTA)7	p3	21	41724344	41724364	TCCTTTCGCATTCCCAAGAGA	59.372	21	AAGCCATGTGATGCATAGGT	57.258	20	250	41724273	41724522	1	N/A	N/A	N/A
A01_1549	(CAAATC)3	p6	18	41737519	41737536	GAAGAACCCGTCGTGACCAT	60.038	20	CAGCCTCAGTTAGAGTGGGC	60.108	20	254	41737333	41737586	>11	N/A	N/A	N/A
A01_1550	(AATAA)4	p5	20	41749174	41749193	TGCCATCAAGTCAAACAGGAC	58.77	21	GGTCCCGAAATCACTGTTTGT	58.773	21	236	41749027	41749262	1	N/A	N/A	N/A
A01_1551	(AG)13	p2	26	41772928	41772953	AGAGGGGTTGTTTCAAGCGT	59.817	20	CAGGCACTCTACCATCGGAC	59.897	20	212	41772866	41773077	7	N/A	N/A	N/A
A01_1552	(AT)10	p2	20	41835533	41835552	ACACGAGTGGAAACTTTATCCCT	59.673	23	CGCAGGTTTCTTTCAGGTTTGA	59.642	22	188	41835390	41835577	1	N/A	N/A	N/A
A01_1553	(AAAATG)3	p6	18	41917307	41917324	GTCCAATCCCCTAGCTCGTT	59.169	20	TCTTCCGATCATTTTTGAGAATTCCA	59.341	26	280	41917190	41917469	1	N/A	N/A	N/A
A01_1554	(CTTTTT)3	p6	18	41985957	41985974	GCTTAACAGTGTGCATCATCACA	59.811	23	TTGGACTCGTAGGGCTCTTG	59.104	20	263	41985751	41986013	2	Gh_A01G1096	N/A	N/A
A01_1555	(AAAAG)4	p5	20	41990708	41990727	ACCAGATTCTTGTCCAAAACGC	59.707	22	AGTGAAAAGGAGGCAGCTCC	59.963	20	255	41990588	41990842	2	Gh_A01G1097	(TTCTT)4	258
A01_1556	(A)19	p1	19	41997338	41997356	AGCGACAAACCCACAAAAGC	59.898	20	AGTGCACCTTTGATACACACTCT	59.928	23	267	41997269	41997535	2	Gh_A01G1098	N/A	N/A
A01_1557	(CTAACC)3	p6	18	42007193	42007210	ACACCTTGGAGCATGTCTGT	59.233	20	TGTGAGAGATGAAGTTCTTGGC	58.332	22	204	42007032	42007235	1	N/A	N/A	N/A
A01_1558	(ACATAT)3	p6	18	42040183	42040200	ATGTTGCCAGGCCATCTTGA	59.96	20	CCTCAACAGGTAGCTTTGCA	58.104	20	159	42040083	42040241	1	N/A	N/A	N/A
A01_1560	(CCCTTC)5	p6	30	42101602	42101631	GCTCCGTTTGTTTGCCATGA	59.686	20	TGACGGCAAGCAGAAGATCA	59.679	20	277	42101391	42101667	6	N/A	N/A	N/A
A01_1561	(CAA)10	p3	30	42124228	42124257	GAGATCCACTCATACCGACGT	59.052	21	AGGCAATGGGTAGCAAAATCG	59.249	21	241	42124111	42124351	1	N/A	N/A	N/A
A01_1562	(GAA)11	p3	33	42171862	42171894	TAGCCAGGGCACAATCACAG	60.035	20	AGCTGACTGCATTGGTTCGA	59.965	20	154	42171773	42171926	>11	N/A	(AAG)6	139
A01_1563	(TAAAAT)3	p6	18	42215438	42215455	TGGGGGTTGAGTATCGTCCT	59.958	20	CGTTGCCGGGGAACTAAGAT	60.108	20	275	42215253	42215527	>11	N/A	N/A	N/A
A01_1564	(ATAAA)4	p5	20	42222666	42222685	TGACCTTCTTATCATGCTGCCA	59.761	22	TCGGTGAGATCGGAACAGTG	59.474	20	100	42222640	42222739	>11	N/A	N/A	N/A
A01_1565	(ATG)8	p3	24	42269914	42269937	CCAAGTTTTCGCTCATAAGCCA	59.512	22	TTCTTTTTGTACTGGCTGACCA	58.108	22	213	42269852	42270064	1	N/A	N/A	N/A
A01_1566	(AAAATT)4	p6	24	42314590	42314613	CCGTCCCAAGAGAGTTGTCA	59.32	20	TGGCACCATTTTCGAGGAGG	60.322	20	246	42314514	42314759	1	N/A	N/A	N/A
A01_1567	(ATGT)9	p4	36	42415490	42415525	CCACAATAGGGGGACATGGAG	59.856	21	GCATGCTTATCACACATCGTCA	59.391	22	198	42415418	42415615	3	N/A	(TGTA)5ta(TATG)9	648
A01_1568	(GAG)7	p3	21	42443299	42443319	TGACTACTACTCAAGTAAACAACCT	57.407	25	ACTCACTTGATGTCCCAACAA	57.424	21	280	42443144	42443423	2	N/A	N/A	N/A
A01_1569	(CTT)6	p3	18	42642168	42642185	CCCTTTTCAATTCGGGCGAC	59.83	20	GGAATCATCCTACGCCCCTAC	59.724	21	227	42642092	42642318	3	N/A	N/A	N/A
A01_1570	(TTA)7	p3	21	42672639	42672659	CGGGAAGACTAGATGCCAGG	59.609	20	TGGAAATCTAGCAGTCCTCACA	58.827	22	201	42672494	42672694	2	N/A	N/A	N/A
A01_1571	(ATTCTG)5tta(CTGATT)3ctgtcaccta(ATTCTG)4ttactaatat(TGATTC)3tgttactaatat(TGATTC)3tgtta(CTGATT)3	c	166	42890248	42890413	TGGATTGGGTTGGGATTGCA	59.884	20	ACCAGATGGACCTTAGCCCA	60.253	20	278	42890197	42890474	>11	N/A	N/A	N/A
A01_1574	(TTCTT)4	p5	20	42945727	42945746	GGCAACACAACAAAGGACTA	59.449	20	CACTTGCTGCAGTTTACCAC	59.474	20	212	42945658	42945869	1	N/A	N/A	N/A
A01_1575	(AAATAA)3	p6	18	43127341	43127358	TGGAGCTCTTCATAACTGCGA	59.175	21	CTCGTGAACCATCCAGCGAT	60.179	20	250	43127150	43127399	8	N/A	N/A	N/A
A01_1576	(TAT)7	p3	21	43478547	43478567	AGGGGCTAGTCAAAACAATGGT	59.89	22	TGCATGCCCATTTTTGTCCAA	59.581	21	280	43478497	43478776	>11	N/A	N/A	N/A
A01_1577	(TTTTCT)3	p6	18	43742463	43742480	CGGTGACTCACAATACTGATGC	59.395	22	CTTGATTCCAAGCAAACTAACAAGA	58.262	25	267	43742409	43742675	1	N/A	N/A	N/A
A01_1578	(TTTATT)3	p6	18	43772105	43772122	AATCTTCAACACCGACGGCT	59.965	20	AGGGTTACTCGATTAGAAACAACCA	59.988	25	193	43772031	43772223	1	N/A	N/A	N/A
A01_1579	(AAATGG)4	p6	24	43805126	43805149	TGGAATCGTTTGGAAATGAATGT	57.28	23	TCATCCCAAATTTACCCCCGA	59.076	21	278	43805092	43805369	>11	N/A	N/A	N/A
A01_1580	(TAAAA)4	p5	20	43925082	43925101	ATCGTACCCACAGAGACTGT	57.782	20	AGCAAATTACCGAGTTTTCGTG	57.858	22	275	43924965	43925239	>11	Gh_A01G1107	(TTTAT)4	273
A01_1581	(TTA)6	p3	18	43946005	43946022	TGGTGCTATCTCAATCTAGCGAG	59.746	23	GGCTGAAAGAGTAACGACAACG	59.845	22	264	43945853	43946116	1	N/A	N/A	N/A
A01_1582	(TGATTC)3	p6	18	43947291	43947308	TGTGTAGGGATGGTCGGAGA	59.666	20	TAACTGAGCTCCCTTCGCAC	59.753	20	252	43947230	43947481	>11	N/A	N/A	N/A
A01_1583	(AAAGAA)3	p6	18	43979033	43979050	TGAAATGGGTGGACGATAATGGA	59.799	23	GCTTGCAAGATGGCTGAACC	60.109	20	159	43978915	43979073	2	N/A	N/A	N/A
A01_1584	(TTTA)5	p4	20	43998194	43998213	CCATGCGCAAAAAGGGGATT	59.75	20	TGGTACACGACTGAAGCACA	59.252	20	221	43998073	43998293	>11	N/A	N/A	N/A
A01_1585	(TCATTT)3	p6	18	44080994	44081011	AAACCGCTTTCCGACTAGGG	60.037	20	TGGACAGAAATGGTGAAAATCGAG	59.544	24	257	44080873	44081129	1	N/A	N/A	N/A
A01_1586	(TCAGAA)3	p6	18	44129888	44129905	GAGCTTCACTCAAAATCATCCGA	59.065	23	GTTGTCTGCGTTGCATGCTA	59.483	20	266	44129792	44130057	>11	N/A	N/A	N/A
A01_1587	(AAT)7	p3	21	44162063	44162083	AGGAACGGCGACTTTGGATT	59.964	20	TGGAGTCTCGTTGCTAGTTTT	57.254	21	248	44161959	44162206	1	N/A	N/A	N/A
A01_1588	(AGAATC)3agaattaggtgacac(AATCAG)4	c	57	44385423	44385479	GCCCCAGCCTTACTTACAGT	59.381	20	TGGATTGGGTTGGGATTGCA	59.884	20	250	44385314	44385563	>11	N/A	N/A	N/A
A01_1589	(TGATTC)3	p6	18	44605064	44605081	GAAGTGTAGGGCTGGTACGG	59.825	20	ACAGTTTCATTACCAATTGGGCC	59.739	23	275	44604900	44605174	>11	N/A	N/A	N/A
A01_1590	(ATTCTG)3	p6	18	44609469	44609486	AGCGGTTGGTTATAGGCTGG	59.82	20	ACAGACAGTACCAAATGGGCT	59.295	21	247	44609307	44609553	>11	N/A	N/A	N/A
A01_1591	(TTTA)6	p4	24	44696356	44696379	GTTGTGACGTCAAACAGCCG	60.316	20	GGACTGCTTGGGCCATACAA	60.323	20	200	44696293	44696492	1	N/A	N/A	N/A
A01_1592	(ATTCTG)3	p6	18	44781081	44781098	GTAAGGTTGGTACGGGGGTG	60.036	20	TCAGAATCAGAATCAGGTGACAGA	59.226	24	240	44781027	44781266	>11	N/A	N/A	N/A
A01_1593	(CTGATT)3	p6	18	44781252	44781269	GGGTTGGGTTTGCATTCACA	59.244	20	AGTACCAGATGGGCCTTAGC	58.868	20	279	44781061	44781339	>11	N/A	N/A	N/A
A01_1594	(A)19	p1	19	44783101	44783119	CGGCCATGCTATGAGTGGAA	60.179	20	TCGGCCAAGGATGAACCAAA	59.889	20	200	44782949	44783148	>11	N/A	N/A	N/A
A01_1595	(A)19	p1	19	44791196	44791214	CGGCCATGCTATGAGTGGAA	60.179	20	TCGGCCAAGGATGAACCAAA	59.889	20	201	44791043	44791243	>11	N/A	N/A	N/A
A01_1596	(TTTTAT)3	p6	18	44858252	44858269	TGCAGGTAACCATTAGGCGG	60.107	20	CCCAAGACCTATCGCTATCGG	59.797	21	193	44858124	44858316	1	N/A	N/A	N/A
A01_1597	(TTTTA)4	p5	20	44918638	44918657	CCCGATCAAGACCAGAACCA	59.387	20	TAGAGAATTGGGTGGCAGGC	59.744	20	238	44918512	44918749	1	N/A	N/A	N/A
A01_1598	(ATG)6	p3	18	45030547	45030564	CGCACCAGAAACACAGAGGA	60.25	20	TGCTCGGGCACATGATAACTT	60.065	21	165	45030486	45030650	1	N/A	N/A	N/A
A01_1600	(ATT)6	p3	18	45126341	45126358	ACTCCAATTCTCACACTTCCTT	57.286	22	GTGGGAGGGAAAAGCACGATA	60.066	21	276	45126144	45126419	1	N/A	N/A	N/A
A01_1601	(ATAG)7	p4	28	45139503	45139530	TCGAAGGGTTGACTATAGAGGT	57.753	22	AAGCCCGCTTGTAAAGTTAAAAA	57.735	23	280	45139368	45139647	1	N/A	N/A	N/A
A01_1603	(TTTTTC)3	p6	18	45171365	45171382	TCGAGATCGAATTGATAAATTGCCA	59.242	25	CGAAATTTGACTTGGTTAGTTGCC	59.32	24	279	45171195	45171473	>11	N/A	N/A	N/A
A01_1605	(ATTCTG)4	p6	24	45187109	45187132	GGACGGATTGGGTTGGGATT	60.034	20	AGACAGTACCAGATGGGCCT	59.957	20	148	45187080	45187227	>11	N/A	N/A	N/A
A01_1606	(TAAAGA)3	p6	18	45310245	45310262	GACCAGTCTCGAATCACGACA	59.801	21	GGAATTGGACCGGGTAGCTT	59.745	20	236	45310113	45310348	>11	N/A	N/A	N/A
A01_1607	(AAATTT)3(AAACTT)3	c	36	45388535	45388570	GCGTATCAGTTGATTTCGTCCA	59.073	22	AACATCGTCGTATACCATGCA	57.554	21	236	45388461	45388696	1	N/A	N/A	N/A
A01_1610	(TTTTTA)3	p6	18	45457183	45457200	AGAATGAATGGAGTAAGAGAAGAGAA	57.627	26	TGAACAGAACACCCTTAGCAGA	59.296	22	270	45457022	45457291	2	N/A	N/A	N/A
A01_1611	(CTGATT)4	p6	24	45462763	45462786	GCGGTTGGTTATAGGCTGGA	59.821	20	GCCCCAGCCTTACTTACAGT	59.381	20	241	45462661	45462901	>11	N/A	N/A	N/A
A01_1612	(ATA)9	p3	27	45463647	45463673	GTGTTACACCCGCCCCAATA	60.035	20	TGCTGAATGACTTGGTGGGA	59.23	20	276	45463438	45463713	1	N/A	N/A	N/A
A01_1613	(AAATTT)3	p6	18	45500651	45500668	TCCTGGAAAGCAAATATAATAACGCA	59.456	26	TGTCCGTTTTACGATACTTACTTAAGG	59.245	27	207	45500522	45500728	1	N/A	N/A	N/A
A01_1614	(ATATT)4	p5	20	45501166	45501185	AGGCACTTCCAAATTCCATA	57.397	20	TCGCGAACGTAGATCAGTTA	58.611	20	165	45501109	45501273	1	N/A	N/A	N/A
A01_1615	(TTA)8	p3	24	45505255	45505278	ACGTTAAAAACCTTTGAGTGTCCA	59.299	24	TGGACCTAGATTGGAAAGGGTT	58.735	22	280	45505191	45505470	1	N/A	N/A	N/A
A01_1616	(TTA)13	p3	39	45530373	45530411	TTCTTCCCCGCGAAACCTTT	60.179	20	GTGGCATCCGAATTTCGTTGT	59.801	21	253	45530348	45530600	2	N/A	N/A	N/A
A01_1618	(AAAATA)3	p6	18	45569011	45569028	AAAAATCATGAAGGATGTGTGAGT	57.094	24	TCGATCCCCTTTTTGGTCCT	58.632	20	264	45568904	45569167	1	N/A	N/A	N/A
A01_1619	(AGAAAA)3	p6	18	45570011	45570028	TTTGCGTTACCTCCCCCTTC	59.963	20	TGGAAGTGAGAGGGGAAGGG	60.548	20	257	45569986	45570242	1	N/A	N/A	N/A
A01_1620	(AT)11	p2	22	45580936	45580957	AGGCTTTGGTGACTGTACGC	60.603	20	GACTCTGATTTGTGGTCCCGA	59.725	21	224	45580909	45581132	1	N/A	N/A	N/A
A01_1621	(GAAAAA)3	p6	18	45603427	45603444	AGGCGTTAACAAATCATGCACT	59.18	22	CTCTTCACCCCGTCAACGAA	59.967	20	267	45603355	45603621	4	Gh_A01G1121	N/A	N/A
A01_1623	(AT)9	p2	18	45734989	45735006	TGATTTTGATGTTGCGATTTGC	57.093	22	CGCCGGTTCCGTTACCTATA	59.332	20	228	45734934	45735161	2	Gh_A01G1123	N/A	N/A
A01_1624	(AG)12	p2	24	45813299	45813322	CGGAGAGTCGCTTGAAGTGT	60.039	20	GGGTGACACGTGATACCCTG	60.108	20	192	45813210	45813401	1	N/A	N/A	N/A
A01_1625	(TCATA)4	p5	20	45824933	45824952	GCAACGAAGGTGTGAGCCTA	60.32	20	AGTGTGTAGCGGATAGGGGT	60.032	20	192	45824814	45825005	1	N/A	N/A	N/A
A01_1626	(TTTA)6	p4	24	45864636	45864659	CCATATGCATTCATTCACTAGGCA	59.237	24	AGCGAGGACAGCGATTTTCT	59.752	20	272	45864447	45864718	6	N/A	N/A	N/A
A01_1627	(TCT)6	p3	18	45924757	45924774	CCACAAGGTTTCAACACTAAGCA	59.62	23	TTCTGGAACTGCTTGGGAGG	59.598	20	266	45924640	45924905	4	N/A	N/A	N/A
A01_1629	(TTTTA)4	p5	20	46021712	46021731	CTTCTCTTCTGCCCGTGGTT	59.965	20	TAGCAGGGCATCCTCCAGAT	60.105	20	244	46021652	46021895	>11	N/A	N/A	N/A
A01_1630	(ATTTTT)3	p6	18	46140111	46140128	TAAGTTTTTGGCGCCGTTGC	60.595	20	TCTCTTCGGTTTCTGCGAGC	60.389	20	240	46140045	46140284	>11	N/A	N/A	N/A
A01_1631	(TTC)7	p3	21	46143470	46143490	ACGGCCGTACCCCTTTAAAA	59.6	20	AAGGGAAGAAAGGAGGGGGT	60.103	20	192	46143429	46143620	1	N/A	N/A	N/A
A01_1632	(TAA)12	p3	36	46179821	46179856	TGGTCGACATTGTTACAGTTTAGA	58.155	24	AGTTATGTTATGGAGGGGAAGTTTT	58.199	25	121	46179765	46179885	1	N/A	N/A	N/A
A01_1634	(ATTCTG)3tcactta(ATTCTG)3	c	43	46396609	46396651	GCTGGGTGGGTTGAGCTATT	60.034	20	ACAGACAGTACCAGATGGGC	59.095	20	241	46396483	46396723	>11	N/A	N/A	N/A
A01_1635	(ATAAAA)3	p6	18	46425585	46425602	TGGTGGGGTAGGAAGACATCA	60.203	21	ACCATCATCAACCACAGCGT	59.963	20	147	46425510	46425656	2	N/A	N/A	N/A
A01_1636	(ATGATT)3	p6	18	46426880	46426897	TCAGCATCGAACAGCATCAA	57.902	20	ACGGTAACATTTCGTTTTGTGAC	58.41	23	198	46426842	46427039	2	N/A	N/A	N/A
A01_1637	(TA)9	p2	18	46449263	46449280	GCTTCCAATGCTTTAGCCGG	59.899	20	TGTTGTTTTTGATTTGAGAGTTTGGT	58.842	26	211	46449104	46449314	2	N/A	N/A	N/A
A01_1638	(AAAAAT)3	p6	18	46463454	46463471	AGAAGGAAAACTATGACCCGCT	59.428	22	ACTTGTAAAAGGACATTGTTGGCT	59.351	24	172	46463330	46463501	2	N/A	N/A	N/A
A01_1639	(AAATAA)3(TAATT)4*	c*	35	46485510	46485544	ACGCCCAAGAGCAAGGTTTA	59.89	20	TGGATGTGGTTAGTGGGTGAG	59.372	21	233	46485355	46485587	3	N/A	N/A	N/A
A01_1640	(TACACA)3	p6	18	46510097	46510114	ACACACAGCCTAGACACACG	59.968	20	GCATTGACATGTGTTGGCCA	59.682	20	174	46510013	46510186	>11	N/A	N/A	N/A
A01_1641	(ATA)8	p3	24	46741789	46741812	GAGCCCAAACTCGATCCCTT	59.747	20	GCATGTCAAGGGCCCAAATT	59.385	20	265	46741600	46741864	>11	N/A	N/A	N/A
A01_1642	(AAAATT)3	p6	18	46814383	46814400	TCCAAGCTGACATACCCAAAT	57.262	21	TCAATTGGATGTAACTGGGTTAACT	58.452	25	133	46814317	46814449	2	Gh_A01G1131	(TTAATT)3	133
A01_1643	(AAATTG)3	p6	18	46955949	46955966	ACAAGCCTCTAAGAAAATGCTGTG	59.783	24	CCATGTGTTCCCAGTTTTGACA	59.307	22	170	46955845	46956014	1	N/A	(ATTTCA)3	170
A01_1645	(TTTTC)4	p5	20	46960256	46960275	TCAAGTTTTTGGCGCCGTTG	60.527	20	CGGTCGATCTCACCGTCAAA	60.109	20	205	46960164	46960368	>11	N/A	N/A	N/A
A01_1646	(TA)9	p2	18	46990001	46990018	ATGGAGAGGAGGAGGAGGAG	59.14	20	ACCACAACTCATATGCGCAGA	60.066	21	242	46989865	46990106	8	N/A	N/A	N/A
A01_1647	(TTC)14	p3	42	47035724	47035765	GAATTGTTGCAAGGCTGGCT	59.681	20	AGAGACCCGAGTTTCATGCA	59.023	20	167	47035693	47035859	2	N/A	(AAG)11	158
A01_1648	(TGAAAT)3	p6	18	47048067	47048084	ACAGATCCGCGTATCCGTTC	59.97	20	TGATCCCCAAGGCTTGTTTT	57.603	20	155	47047979	47048133	3	N/A	(AATTTC)3	155
A01_1650	(TAAA)6(AAATAA)3*	c*	35	47132836	47132870	GTGTTTAACAAGGTGGACAGCC	59.966	22	AGGCCAAATTGTCAAAGTGGC	59.929	21	243	47132663	47132905	>11	N/A	N/A	N/A
A01_1651	(AAAT)5	p4	20	47136622	47136641	ATGGAAATTCGGCCAAGGGT	59.959	20	AGGCCAAATTGTCAAAGTGGC	59.929	21	131	47136554	47136684	>11	N/A	(AAAT)5	136
A01_1652	(AAGGT)4	p5	20	47141569	47141588	TGACAAGTCATGGCAATGGT	57.709	20	TCCTTATCAAGCATGCATGAACA	58.728	23	187	47141487	47141673	>11	N/A	N/A	N/A
A01_1653	(TATT)5	p4	20	47156324	47156343	GGGAAAAAGAAAAAGAAATTGTTGCT	58.239	26	ATCAGTGAGGGTGAGGGGAA	59.881	20	194	47156291	47156484	2	N/A	N/A	N/A
A01_1654	(CT)10	p2	20	47167929	47167948	TGCCAATAAAATGGAGCCCAA	58.455	21	ATAACGGTAGCAGTGACGGC	60.179	20	226	47167819	47168044	1	N/A	N/A	N/A
A01_1655	(TAT)6	p3	18	47205721	47205738	CGGATAGAAGACGGCCCAAA	59.823	20	TGCTAAAGCTATGGGCCGAG	59.893	20	142	47205682	47205823	>11	N/A	N/A	N/A
A01_1656	(GAA)6	p3	18	47426912	47426929	ACAATCCCATGCAGAAACCTT	58.107	21	TGTGAGAATGTGTTCTGAAAAGCA	59.36	24	258	47426702	47426959	4	N/A	N/A	N/A
A01_1657	(TCA)6	p3	18	47427712	47427729	ACCTGAACAGTTTCCCCGAA	59.159	20	TGGTTTCTACCTCTGCCACG	59.68	20	251	47427585	47427835	3	N/A	N/A	N/A
A01_1658	(CTGATT)3ctgtcaccta(ATTCTG)3	c	46	47601698	47601743	GTGTAGGGTTGGTACGGGTG	60.037	20	CCCCAGCCCTGCTTATAGTT	59.153	20	255	47601600	47601854	10	N/A	N/A	N/A
A01_1659	(CTGATT)4ctgtcagcta(ATTCTG)3	c	52	47605132	47605183	CACATGGAGTGTAGGGCTGG	60.108	20	GCCCCAGCCCTACTTACAGT	61.273	20	236	47605026	47605261	>11	N/A	N/A	N/A
A01_1660	(CTGATT)3	p6	18	47609412	47609429	GCTGGGTGGGTTGAGCTATT	60.034	20	ACAGACAGTACCAGATGGGC	59.095	20	241	47609283	47609523	>11	N/A	N/A	N/A
A01_1661	(TGATTC)4tgtcacctgattctgattt(TGATTC)3	c	61	47737316	47737376	TGGATTGGGTTGGGATTGCA	59.884	20	GCCCCAGCCTTGCTTATAGT	59.816	20	261	47737224	47737484	>11	N/A	N/A	N/A
A01_1662	(TTTTCA)3	p6	18	47861417	47861434	GTCTCTCGGACGTGGAATAAT	57.288	21	GGTTGAAAAGGAATGTGAGCG	58.066	21	278	47861182	47861459	1	N/A	N/A	N/A
A01_1663	(TTTATT)3	p6	18	47918498	47918515	TGGGCTTGGATATTTAGTGGGA	58.873	22	AGTTGAAATGACCAAAACACCCT	58.97	23	278	47918303	47918580	1	N/A	N/A	N/A
A01_1664	(TG)10	p2	20	47934006	47934025	TGCGATGTCTTGGATGGCAT	60.107	20	GCTTCTTTCACCACTTGATGCA	59.706	22	194	47933864	47934057	1	N/A	N/A	N/A
A01_1665	(ATA)7	p3	21	47938996	47939016	TTTCAGAATCAGCCGTATCA	57.428	23	ATTTGCCAACTTTTGATGGT	57.715	26	119	47938928	47939046	>11	N/A	N/A	N/A
A01_1666	(ATAAA)4	p5	20	47977839	47977858	TGGACAACCAGGGACATTGAA	59.503	21	TGACCGAAGCTTTTCCTCCC	59.964	20	171	47977773	47977943	1	N/A	N/A	N/A
A01_1667	(AAT)6	p3	18	48103321	48103338	ACCAAAATGGCCCAATAAGCT	58.45	21	TCGAATTGTGGCATGAGACT	57.232	20	279	48103185	48103463	10	N/A	N/A	N/A
A01_1668	(TTTATT)3	p6	18	48196848	48196865	AGCTGAGGATGAGCGCTATG	59.682	20	AGGCTAAAATGACCAAAGTACCCT	59.956	24	261	48196697	48196957	9	N/A	N/A	N/A
A01_1669	(CAGAAT)3	p6	18	48555102	48555119	GCCCCAGCCCTACTTACAAT	59.449	20	CTGGTAGGGTGGTGTGATGG	59.747	20	233	48554957	48555189	>11	N/A	N/A	N/A
A01_1670	(AAGGT)4	p5	20	48641906	48641925	TGTCGAGACATGGCAATGGT	59.675	20	TCTTCTAGCATGAACTTGTCTTACCT	59.788	26	196	48641775	48641970	>11	N/A	N/A	N/A
A01_1671	(TTG)7	p3	21	48705590	48705610	ACAAGTGAGCTTCTTCTCAGAA	57.321	22	ACCCTGAGTGAACCCCTTTG	59.521	20	278	48705508	48705785	>11	N/A	N/A	N/A
A01_1672	(AATTT)4	p5	20	48778413	48778432	GATCAAGTTTTTGGCGCCGT	60.04	20	AGTAGTGGTCCTGACGGGTT	60.179	20	187	48778328	48778514	>11	N/A	N/A	N/A
A01_1673	(AAG)10	p3	30	48838193	48838222	CTGCACGATGCCAAGAACAC	60.11	20	AGCAATAGCCGAACCTTGCT	60.035	20	165	48838111	48838275	5	N/A	N/A	N/A
A01_1674	(TGGTTT)3	p6	18	48967813	48967830	CGGGGATTGTCAGCGAAGTT	60.674	20	TCTCTGTATAAACCATAGCCGAATC	58.311	25	255	48967604	48967858	10	N/A	N/A	N/A
A01_1675	(CACAAA)4	p6	24	49131538	49131561	ACCTTTAACCTTCATAGCCGAA	57.437	22	TGAATGAGTAGTAAGCATGTTGTG	57.274	24	181	49131496	49131676	5	N/A	N/A	N/A
A01_1676	(AATTT)4	p5	20	49412395	49412414	ACGATCAAGTTTTTGGCGCC	60.04	20	AGTAGTGGTCCTGACGGGTT	60.179	20	196	49412308	49412503	>11	N/A	N/A	N/A
A01_1677	(AATC)5	p4	20	49465217	49465236	TGTTTCGCTTCTTGGTTGTTT	57.141	21	GGTTTTGAAGCCACGATTCTGA	59.448	22	203	49465128	49465330	1	N/A	N/A	N/A
A01_1679	(AGAATC)4aagtga(CAGAAT)4	c	54	49706494	49706547	GACAGTACCAGATGGGCCTG	59.821	20	TTCTGTTACCTGATACTGATTCTGA	57.282	25	175	49706427	49706601	>11	N/A	N/A	N/A
A01_1680	(AGAAG)4	p5	20	49732528	49732547	TTGACCAAATCAACGGAAGATAAA	57.114	24	CGAGTAGAGATTGCTCCGGG	59.688	20	109	49732499	49732607	1	N/A	N/A	N/A
A01_1681	(TAAAAT)3	p6	18	49744302	49744319	ACCCAAGTACCCAACCCAAC	59.813	20	GGTTAATTCGGCTGGTTAACCG	59.904	22	261	49744214	49744474	>11	N/A	N/A	N/A
A01_1682	(TA)10	p2	20	49759007	49759026	TCCTTCTTTTCCCGTTTGCT	57.642	20	TGACAAATGTATGGTATATATGGTGAC	57.281	27	194	49758935	49759128	>11	N/A	N/A	N/A
A01_1686	(TACTGT)4	p6	24	49959688	49959711	CCGATTCGACACTTTGTGCA	59.135	20	GGCGGATACACGGATTCCAA	60.179	20	180	49959619	49959798	5	N/A	N/A	N/A
A01_1687	(TGTTAC)3	p6	18	49967110	49967127	TTGCCGGCTTACTGATCAGG	60.108	20	ACTCGGACTCCACGGATACA	60.035	20	253	49966975	49967227	>11	N/A	(CAGTAA)3	280
A01_1688	(TAAAAA)3	p6	18	49977375	49977392	AAGCTCGAATCTTTGTGTTTG	57.342	24	CTTATCACTTGCACTTCTTCG	58.229	22	100	49977331	49977430	1	N/A	N/A	N/A
A01_1689	(ATA)12	p3	36	50124785	50124820	ATAGGTGGTCAGGCATGCAC	60.107	20	AGCCATGTGTTCTCTTCCTCT	58.736	21	208	50124713	50124920	1	N/A	N/A	N/A
A01_1690	(ATTCG)4	p5	20	50154626	50154645	AAGCAAAGAAGCTAGCCCGT	59.963	20	TCGAATCGAGTCGAGTGAGATG	59.715	22	207	50154465	50154671	>11	N/A	(TCGAA)4	207
A01_1691	(AAG)6	p3	18	50195925	50195942	CCTTCCCCGACCTGACAAAA	59.89	20	ACTGCTGCTTCAAGGTGGAA	59.817	20	174	50195820	50195993	4	Gh_A01G1148	N/A	N/A
A01_1692	(TTTC)5	p4	20	50230349	50230368	AGAAGTAACGCCAAACAAACCT	58.715	22	TTGATAGGCGGCACCAGTAC	59.823	20	213	50230250	50230462	1	N/A	N/A	N/A
A01_1693	(TTA)7	p3	21	50234672	50234692	TGCGTGTTTATGATTGTGCAAGT	59.996	23	AGCACCAGACGATCACCAAG	60.037	20	201	50234606	50234806	>11	N/A	N/A	N/A
A01_1697	(GAA)9	p3	27	50340529	50340555	TGAGCATTTCTTAATTAGTGGCTGA	58.82	25	ACCATCGTCAACATCCGCAT	60.108	20	187	50340440	50340626	1	Gh_A01G1150	N/A	N/A
A01_1698	(TGA)6	p3	18	50340851	50340868	TCCCTTATGCTCTGTGAAGTCT	58.555	22	TGTGGGTCACTCCTGAACTT	58.493	20	270	50340721	50340990	2	Gh_A01G1150	N/A	N/A
A01_1699	(ACTCAT)4	p6	24	50347133	50347156	ACCTAGCCAATGTTCCCTCA	58.331	20	GCATGTACCTAGGGCGTCTA	58.675	20	277	50346966	50347242	>11	N/A	N/A	N/A
A01_1700	(TA)12	p2	24	50386595	50386618	AAAATGGCTGCACACTGCTG	59.967	20	TCAAGCATTCCCCGTGTACC	60.036	20	255	50386428	50386682	1	N/A	N/A	N/A
A01_1701	(GAGAAA)3(GGGAAA)3	c	36	50609797	50609832	GATGATCGACGATGGTGGCT	59.967	20	CGCTGAGATAGGTGGTAGAACA	59.312	22	202	50609712	50609913	1	N/A	N/A	N/A
A01_1702	(TATAAA)3	p6	18	50629158	50629175	GGCGTTGCTGTTTGTGTCAT	59.969	20	AACCTCCCCCAACTTGCTTT	59.735	20	261	50629035	50629295	2	N/A	(AATATA)3	261
A01_1704	(AAAAAT)4	p6	24	50693270	50693293	TCAAGCGCCATATCACAGTGT	60.066	21	GACGAAAGCCCTAGCCAACA	60.321	20	217	50693213	50693429	1	N/A	N/A	N/A
A01_1706	(TTTTTA)3	p6	18	50707348	50707365	TCATGGAAATACGGCCCAACT	59.716	21	ACGTATTGTTATAATAGGCGTCGA	57.999	24	226	50707194	50707419	1	N/A	N/A	N/A
A01_1707	(TTTC)6	p4	24	50761845	50761868	GGCCTTAATCCTCAAATTTCCCT	58.71	23	AGACCCTAACTGCCATGTGT	58.638	20	258	50761819	50762076	>11	N/A	N/A	N/A
A01_1708	(TTATAT)3	p6	18	50892141	50892158	GGTTTGGGGTGTTGCACAAT	59.532	20	TGACTTTCTTGGAATGATAGGCA	57.822	23	245	50892035	50892279	1	N/A	N/A	N/A
A01_1709	(TTCTTT)3	p6	18	51106235	51106252	GCTTTAGTATGGCCGAACCCT	60.134	21	TGGGCATGCTCTTACACCTT	59.302	20	237	51106196	51106432	1	N/A	N/A	N/A
A01_1710	(TA)9	p2	18	51229960	51229977	ATGTATATCACCAACAGGGCCA	59.217	22	CGGGTTAAACGGCCAGGTAT	60.108	20	233	51229935	51230167	>11	N/A	N/A	N/A
A01_1711	(AC)10	p2	20	51372833	51372852	CGATGTTGGCCCTCTATGCT	59.893	20	TGGCCGAATGTGTATGTAAAGGA	60.055	23	150	51372730	51372879	>11	N/A	N/A	N/A
A01_1712	(GATTCT)3gtcacctaata(CTGATT)3ctatcaccta(ATTCTG)4	c	81	51484768	51484848	GTATGGGTGGAGTGTAGCGG	59.896	20	ACAGACAGTACCAGATGGGC	59.095	20	262	51484648	51484909	>11	N/A	N/A	N/A
A01_1714	(TCATGT)4	p6	24	51656169	51656192	AGCACAAGACCAAATTCAAGGA	58.435	22	CCCCAAACACTCCAGCCTTA	59.596	20	216	51656118	51656333	>11	N/A	N/A	N/A
A01_1715	(AAAATA)4	p6	24	51656606	51656629	GAGTGGGTGTGGAAGAGAGC	60.037	20	CAGCACTTCCACATCGCAAC	60.11	20	219	51656488	51656706	>11	N/A	N/A	N/A
A01_1716	(AAAAGA)3	p6	18	51727709	51727726	GGGGGATATGGGAAGTGAGG	58.932	20	GAGAGTCCGTCAATGGATCCT	58.964	21	274	51727676	51727949	>11	N/A	N/A	N/A
A01_1717	(AT)10	p2	20	51766930	51766949	GCACTCAATGAACAAGTTAGCCA	59.747	23	AGAGTGTACCGGATAGGGCA	59.739	20	230	51766869	51767098	3	N/A	N/A	N/A
A01_1718	(CAGTAT)3	p6	18	51827823	51827840	CACAGCATCGACCCACCTAA	59.751	20	AGAGGCTGGTTGGGTAGGAT	59.955	20	269	51827641	51827909	>11	N/A	N/A	N/A
A01_1719	(GAAAA)6	p5	30	51925194	51925223	CCACCCTCTCATGTTCGTGT	59.678	20	TCGAGTGTCCCACATTAGCC	59.465	20	182	51925156	51925337	1	N/A	N/A	N/A
A01_1720	(GAAAA)5	p5	25	52010116	52010140	GCAGCACATGGTGGTTGAAG	60.039	20	AGCTACGATCCTATTAGCACGTG	60.058	23	259	52009943	52010201	1	N/A	N/A	N/A
A01_1721	(AT)9	p2	18	52022075	52022092	CATGGAGTGTTGGGCTGGTA	59.672	20	AGCGAATACATTCTGGGCCT	59.16	20	234	52021973	52022206	5	N/A	N/A	N/A
A01_1722	(CAGAAT)3	p6	18	52034642	52034659	GGCCCCAACCCTACTTACAG	59.745	20	TGGATTGGGTTGGGATTGCA	59.884	20	276	52034502	52034777	>11	N/A	N/A	N/A
A01_1723	(AGAATC)3	p6	18	52138704	52138721	TAAAAGTCTGGCCCCACAGC	60.251	20	TGGATTGGGTTGGGATTGCA	59.884	20	250	52138583	52138832	1	N/A	N/A	N/A
A01_1724	(CAGAAT)3	p6	18	52142718	52142735	GCCCCAGCCTTACTTACAGT	59.381	20	GTACAGGTGGAGTGTAGCGG	59.827	20	245	52142579	52142823	>11	N/A	N/A	N/A
A01_1725	(TGTTTT)3	p6	18	52202825	52202842	GCCAAAGGGACCAAACAACC	59.894	20	AGCACTTCTCGAGAGGCAAC	60.038	20	172	52202742	52202913	1	N/A	N/A	N/A
A01_1726	(AAAT)5	p4	20	52216818	52216837	GAGGAGGTGACATGCAACTGA	59.998	21	TGCTACTCAAGTGCTGCACG	60.946	20	273	52216741	52217013	1	N/A	N/A	N/A
A01_1727	(CTGTC)4	p5	20	52426561	52426580	TCCTGCCAATGCCATGTCTT	59.96	20	GCCCCGTTTGAACCTAAGGA	59.963	20	196	52426423	52426618	>11	N/A	N/A	N/A
A01_1728	(CTGATT)4	p6	24	52466668	52466691	TGCATATTGGTGTGTGGCCT	59.961	20	AGACAGTACCAGATGGGCCT	59.957	20	255	52466505	52466759	>11	N/A	N/A	N/A
A01_1729	(T)19	p1	19	52588760	52588778	TCGGCCAAGAACAACATGAGA	59.928	21	AAAGGGGTGGACTTGCATGT	59.812	20	252	52588726	52588977	>11	N/A	N/A	N/A
A01_1730	(ATTCTG)3	p6	18	52757539	52757556	TAGCGGATGGGTGGTTTGAG	59.748	20	CCAGATGTGCCTTAGCCCAT	59.816	20	260	52757397	52757656	>11	N/A	N/A	N/A
A01_1731	(CAGAAT)3caatattagtaa(CAGAAT)4taggtga(CAGAAT)3cagtattagtaa(CAGAAT)4	c	115	52764833	52764947	ACCAGATGGACCTTAGCCCA	60.253	20	TACGGCTGGATTGGGTTTGG	60.323	20	254	52764749	52765002	>11	N/A	N/A	N/A
A01_1732	(ATCAGA)3atcaggtga(CAGAAT)3	c	45	52780699	52780743	ACAGACAGTACCAGATGGGC	59.095	20	GCGGTTGGTTATAGGCTGGA	59.821	20	166	52780650	52780815	>11	N/A	N/A	N/A
A01_1734	(CGTCTG)3	p6	18	52812408	52812425	ATCGTTTTCCCCGAAGTCCC	60.036	20	TCGAAATTCCAGCAAAAGCGG	60.069	21	221	52812238	52812458	1	N/A	N/A	N/A
A01_1735	(A)21	p1	21	52870562	52870582	TGGGTGGAAACATGTCACCA	59.447	20	TCCTTCCTTTAGCTCACGGC	59.751	20	168	52870463	52870630	>11	N/A	N/A	N/A
A01_1736	(AT)10	p2	20	52871738	52871757	GCCGAGTTGGAACCGTCTTA	60.038	20	AGCGCCAATCTCATGGTCAT	59.818	20	249	52871628	52871876	>11	N/A	N/A	N/A
A01_1737	(AT)9	p2	18	52947961	52947978	AGCTGTGCCTAGCAACACAA	60.179	20	AAGCTTGTCGCGCAAAACAA	60.179	20	273	52947822	52948094	1	N/A	N/A	N/A
A01_1739	(AAAC)5	p4	20	53124751	53124770	GCCATAGCTGAATACTCATGTGC	59.812	23	TGTGGACTATGTTATGCTACGGG	59.931	23	153	53124659	53124811	4	N/A	N/A	N/A
A01_1740	(A)19	p1	19	53134783	53134801	ATCCATACCCCCTTGTTGCC	59.738	20	AGCAAACCACCATAGCCGAT	59.744	20	134	53134751	53134884	>11	N/A	N/A	N/A
A01_1741	(TTTAT)5	p5	25	53368522	53368546	TTTCTTCTCCTCTGCCCGTG	59.678	20	TGCAAATTACCTACAGCATAAGCC	59.662	24	204	53368459	53368662	1	N/A	N/A	N/A
A01_1742	(AAAGGA)3	p6	18	53425565	53425582	CCTCACTCAGGGTTTCGACC	60.037	20	GGGAAGCTCTGGAATGCCAA	60.324	20	278	53425444	53425721	1	N/A	N/A	N/A
A01_1743	(AAGAAA)3	p6	18	53493938	53493955	ACCTTAAGAGACAAGTGGGTGA	58.685	22	TTCCTTATTTCTTTCCCTGCTCA	57.745	23	231	53493755	53493985	8	N/A	N/A	N/A
A01_1744	(TGTTAC)3	p6	18	53494802	53494819	ACAAGTCGGGCTAGTCGGAT	60.684	20	CGGATACACGGATCCAACCC	60.25	20	261	53494646	53494906	>11	N/A	N/A	N/A
A01_1745	(ATTTT)4	p5	20	53540099	53540118	ACGTGATGGACACCAGTTCA	59.244	20	CGAACTGCATCGACAATGGT	58.921	20	224	53539968	53540191	>11	N/A	(ATTTT)4	229
A01_1746	(TAAAAA)3	p6	18	53654262	53654279	ACTGTTGCCGGATTAGGGTT	59.303	20	TGTAAAGTAGCAATTCGGATTTGGT	59.292	25	253	53654056	53654308	2	N/A	N/A	N/A
A01_1747	(CAGAAT)5	p6	30	53832203	53832232	AGACAGTACCAGATGGGCCT	59.957	20	CGATTGGGTGGGTCGAGTAG	59.898	20	243	53832111	53832353	>11	N/A	N/A	N/A
A01_1748	(AATTTT)3	p6	18	53916322	53916339	AGCTGGTGGTTGTAGGCATC	60.035	20	TTCCTCGAGATCCCGGACAT	60.106	20	269	53916161	53916429	4	N/A	N/A	N/A
A01_1749	(TTTAT)4	p5	20	53936337	53936356	GGGACCACAAATTCGAGCCA	60.608	20	CCCTAATTGAACACACAATCGGT	59.244	23	124	53936306	53936429	>11	N/A	N/A	N/A
A01_1750	(TTTAT)4	p5	20	54039579	54039598	TCGGTGAGATCGGAACAGTG	59.474	20	TGACCCTCCTATCATGATGCC	59.019	21	100	54039523	54039622	>11	N/A	N/A	N/A
A01_1751	(AAAATA)3	p6	18	54053702	54053719	GCAGCTTTGCTTGGAAGTCT	59.043	20	CAGCACTTTCACATCGCCAC	60.11	20	271	54053545	54053815	>11	N/A	N/A	N/A
A01_1752	(GAAAAA)3	p6	18	54078167	54078184	CCCGTTTTACTGACCCCCTT	59.597	20	AGAATAACACGAGCTTCTTCTCA	57.607	23	230	54078052	54078281	5	N/A	N/A	N/A
A01_1753	(TTTTA)8	p5	40	54082749	54082788	AGAACAGTGGTTTCGGGACC	59.892	20	CAAAACCTTCCTATCATGATGCCA	59.354	24	111	54082705	54082815	1	N/A	N/A	N/A
A01_1754	(CTTTTT)3	p6	18	54109680	54109697	CGGCCAAGTTGAACAACATGA	59.664	21	CAAAACTTGGGATGGTGGCC	59.679	20	173	54109655	54109827	>11	N/A	N/A	N/A
A01_1755	(TTGAA)4	p5	20	54170814	54170833	GATCACGAGCGGGTTGACTA	59.545	20	AAGCCTGAATAACACCGGCA	59.962	20	260	54170709	54170968	2	N/A	N/A	N/A
A01_1756	(TAA)11ttttacttggctccatct(TAA)7	c	72	54173907	54173978	AACACCCATCTTTGACCCCC	59.886	20	TGAGAAGCAACTCATCGGCAT	60.066	21	256	54173834	54174089	2	N/A	(TAA)11	210
A01_1757	(TTTTC)4	p5	20	54184614	54184633	TCCTCCCATTAGCAAGTAAAACT	57.486	23	ATGAGAGGCAGGAGCAGTTG	59.748	20	280	54184560	54184839	1	N/A	N/A	N/A
A01_1758	(CTTTTT)3	p6	18	54218342	54218359	CGGCCAAGTTGAACAACATGA	59.664	21	GCCATGACAATGAGGGTGGA	60.034	20	174	54218317	54218490	>11	N/A	N/A	N/A
A01_1759	(TGATTT)3	p6	18	54251573	54251590	TCCGATTGTCGAATTAACAAGGT	58.428	23	AACCCCCAACAAGAATCAAACA	58.621	22	280	54251521	54251800	4	N/A	(GATTTT)3	284
A01_1760	(TCTT)5	p4	20	54275513	54275532	AATGCAAGCAATCACAGGCC	59.752	20	TGCCGAGAAAGTACTGCAGAA	59.657	21	250	54275477	54275726	2	Gh_A01G1159	N/A	N/A
A01_1761	(AAATGA)3	p6	18	54334490	54334507	TGAATTGTGTTGTCGGCATGA	58.775	21	AGTGCCACAATAATGCTCATTGA	58.982	23	230	54334458	54334687	>11	N/A	N/A	N/A
A01_1762	(TTTATT)4	p6	24	54434262	54434285	GCCTCACGATCTCAATGCCT	60.179	20	AACCTTATTCCGGCGATGGAT	59.58	21	222	54434196	54434417	1	N/A	N/A	N/A
A01_1763	(TTTATT)3	p6	18	54515030	54515047	GTCGTATACTGAGGGGTCTGC	59.663	21	TGCCAAACCTTTCCTCGACA	59.818	20	229	54514936	54515164	1	N/A	N/A	N/A
A01_1764	(AAATAA)3	p6	18	54560853	54560870	ACTAGCACTCCACTTTTGTACCT	59.353	23	TGGTTTCGCGACCACAAATC	59.411	20	169	54560740	54560908	8	N/A	N/A	N/A
A01_1765	(GAA)6	p3	18	54574208	54574225	ACCCCTTTTGCGACTAAGGA	58.938	20	TGAAATTGGGGCACATTGTCC	59.377	21	268	54574118	54574385	5	N/A	N/A	N/A
A01_1766	(TTA)15	p3	45	54625587	54625631	ACACATTCCCCTTACATACATGT	57.549	23	ACTTAAAGTTCCCTCTTTTAAAACGA	57.49	26	275	54625498	54625772	>11	N/A	N/A	N/A
A01_1767	(TATTTT)3	p6	18	54639329	54639346	GGCTTTGAGGACTAGCCCAT	59.451	20	TCTCGAAAAAGTAAAAGCACTAAAGT	57.795	26	212	54639164	54639375	1	N/A	N/A	N/A
A01_1768	(CCG)9	p3	27	54684535	54684561	TCGAAAAACCCGACAGCAGA	59.895	20	GGCTGCTCTTCTGCTCTCTT	59.75	20	170	54684456	54684625	2	N/A	N/A	N/A
A01_1769	(AAAAT)5	p5	25	54691168	54691192	TGTTTTATTTATCGGTAGACGTGTCA	58.91	26	AATTTGAATGGTGACCCGGC	59.105	20	143	54691113	54691255	2	N/A	(AAAAT)5	149
A01_1771	(CA)9	p2	18	54810179	54810196	ACAAAACCCTTTCGCCGAAT	58.676	20	TGATTTACTAGCATCAAGGCACG	59.129	23	213	54810015	54810227	>11	N/A	N/A	N/A
A01_1773	(T)18	p1	18	54929618	54929635	TCCAAGCCGAACATGAAGCA	60.251	20	AATTTGAGCTAGTGGCCGGG	60.394	20	233	54929532	54929764	>11	N/A	N/A	N/A
A01_1774	(AAAT)6	p4	24	55061559	55061582	GCCAACAAGAAATCAACCCCC	59.998	21	TCGATTGGGGAGTGTAGGTTTG	60.028	22	225	55061385	55061609	>11	N/A	N/A	N/A
A01_1775	(TTTCTT)3	p6	18	55119019	55119036	GGATCTCCTTGTGGCGTCAA	60.036	20	GGTTTCGAAAGGATGACTTGCA	59.448	22	258	55118994	55119251	>11	N/A	N/A	N/A
A01_1776	(GAA)6	p3	18	55153695	55153712	TCGACCCCACAGAGAAAGAAA	58.956	21	GCTTGGGATGCCGATTTGTG	60.179	20	277	55153600	55153876	7	N/A	N/A	N/A
A01_1777	(ATTTTA)3	p6	18	55208498	55208515	GGCGACGGAGAACTAAGAGG	59.899	20	TGTGTTGTGTAAACGTGGTGT	58.575	21	220	55208391	55208610	4	N/A	N/A	N/A
A01_1778	(CTGATT)3ctgtcac(CTGATT)4	c	49	55292952	55293000	TGGATTGGGTTGGGATTGCA	59.884	20	GCCCCAGCCTTACTTACAGT	59.381	20	244	55292866	55293109	>11	N/A	N/A	N/A
A01_1779	(TC)10	p2	20	55363675	55363694	GGTACCATGTCCATATCAAGCA	57.915	22	AGGAACACGTGTAGTTGAGGA	58.687	21	269	55363630	55363898	5	Gh_A01G1161	N/A	N/A
A01_1781	(TTC)9	p3	27	55444909	55444935	CTCTCTCTCCCAAACACTGCA	59.654	21	AAGCGGATCTGCGTATCAGC	60.599	20	248	55444854	55445101	2	N/A	(TTC)6	238
A01_1782	(A)18	p1	18	55451177	55451194	TTTGCGGCCAAAGTTCACTC	59.616	20	TCGAGCAGATGATTCGACCTT	59.249	21	266	55451141	55451406	2	N/A	N/A	N/A
A01_1783	(ATTCTG)3	p6	18	55476315	55476332	TTGCGTGCTATGACTGCTCA	60.037	20	ACTTCGGATTTCTCGGAACACA	59.963	22	228	55476172	55476399	>11	N/A	N/A	N/A
A01_1784	(TCTTTT)3	p6	18	55516136	55516153	TCTCTTTTTAACCAAACAACACCTT	57.765	25	ACGGAGAAGGAGGTAGCACT	59.96	20	217	55515969	55516185	1	N/A	N/A	N/A
A01_1785	(TTA)6	p3	18	55523255	55523272	CGGGTGTTGGAGAACGTACA	59.968	20	CACACTTGCTCTCAGCCTGA	59.966	20	231	55523068	55523298	2	Gh_A01G1164	N/A	N/A
A01_1786	(TTTA)5	p4	20	55528709	55528728	GCCAAGGAATCTGCAGCCTA	60.107	20	TCGGCTAATGATGGGGAACAA	59.438	21	248	55528576	55528823	2	N/A	N/A	N/A
A01_1787	(CAGAAT)3	p6	18	55694092	55694109	GCCCCAGCCTTACTTACAGT	59.381	20	TGGATTGGGTTGGGATTGCA	59.884	20	199	55693966	55694164	>11	N/A	N/A	N/A
A01_1788	(TA)12	p2	24	55713312	55713335	ATTCGGCAACCATCCTCACT	59.379	20	CACATTCGGCCATATGGGGT	60.179	20	267	55713228	55713494	>11	N/A	N/A	N/A
A01_1789	(GAAAGA)3	p6	18	55747649	55747666	CGACATAGTGAGGGCTTCCA	59.176	20	AGGAGTGTGGTTTTGGCCAA	60.033	20	251	55747608	55747858	9	N/A	N/A	N/A
A01_1790	(AAAGAA)3	p6	18	55881255	55881272	TGGTGTTGGACGGTTGTAGA	58.879	20	CGAAGCAACGATCTCAAAAACG	59.104	22	261	55881099	55881359	>11	N/A	N/A	N/A
A01_1791	(TATG)6	p4	24	55900206	55900229	TGAGCTTCTTCTCAGAATGTGGA	59.42	23	TGACTCCCTTTTTGTCAAGATTTGA	59.109	25	197	55900143	55900339	8	N/A	N/A	N/A
A01_1792	(AAATAA)3	p6	18	55929218	55929235	TCTGTGAGCTGTGCTTTCGA	59.611	20	ACTGTTCGATAGGTGCGCTT	59.753	20	265	55929092	55929356	>11	N/A	N/A	N/A
A01_1793	(TGA)6	p3	18	55930997	55931014	CCGGCTACACAACAACCTCT	59.965	20	ATGCAGTGTCTCGTAGCAGG	59.826	20	262	55930859	55931120	>11	N/A	N/A	N/A
A01_1794	(AAAGAA)3	p6	18	55942358	55942375	AGGGCGAAATTGTTGTTGTTCT	59.307	22	CAAGCTTGAATACAACCGAAACC	58.773	23	261	55942141	55942401	>11	N/A	N/A	N/A
A01_1795	(AGTTGG)3	p6	18	56002486	56002503	GCATTCGGCACCCTCTTTTG	60.109	20	GATCGGCTACTCAACCGCTT	60.179	20	104	56002463	56002566	>11	N/A	N/A	N/A
A01_1796	(CCATGG)3	p6	18	56051648	56051665	GCTTTGTGGAGGTTTGATTGGT	59.635	22	AGCTGAGTCTTGCTGACCTC	59.392	20	266	56051504	56051769	2	N/A	N/A	N/A
A01_1797	(AAG)6	p3	18	56056704	56056721	CCCGTGGTTCAGTACACTTGA	59.93	21	GAGCTCTTGACAGACTGCACT	59.999	21	235	56056568	56056802	2	N/A	(AAG)8	238
A01_1798	(A)19	p1	19	56066491	56066509	AGGAAAAGGTGATTGCTTTCAAAG	58.395	24	AGCCTCACACTCAGACTAACA	58.401	21	250	56066395	56066644	3	Gh_A01G1165	(AAAAAT)3	284
A01_1799	(AAATAA)3	p6	18	56104363	56104380	TGTGTTCTTAGAGGGTGATCAAT	57.238	23	TCGAAAACTTTGGATTTTGTTTGAGT	58.906	26	103	56104335	56104437	2	N/A	(AAATAA)4	104
A01_1800	(AAT)6	p3	18	56207986	56208003	CGTCGTCGGAATGGGGTTAT	59.896	20	TGCCACATATGCTAATGAACAAA	57.089	23	187	56207856	56208042	2	N/A	N/A	N/A
A01_1801	(CTTTTC)3	p6	18	56233529	56233546	TCCACTTGCATCTTTCTCGCT	59.998	21	TGCGAGAAAATGAACGACTCT	57.973	21	273	56233367	56233639	2	N/A	N/A	N/A
A01_1802	(CTTAC)4	p5	20	56367253	56367272	TCTTCTAGCATGAACTTGTCTTACCT	59.788	26	CAAGGCATGGCATTGGTGAG	59.825	20	249	56367207	56367455	>11	N/A	N/A	N/A
A01_1803	(ATT)6	p3	18	56592839	56592856	CACTCACCCAAAACTCAGCC	59.046	20	TGTGGTGAACTTTGATTGGTTGA	58.98	23	235	56592727	56592961	1	N/A	N/A	N/A
A01_1804	(TTTAT)4	p5	20	56607259	56607278	AGTGTACTGAATCAGTTGTTTTGTT	57.609	25	AGAAGGGAATTGAATATGAGTCTCA	57.557	25	192	56607197	56607388	1	N/A	N/A	N/A
A01_1805	(CATTTT)3	p6	18	56734484	56734501	AGCAGTTCACTATGACCAAATGA	58.09	23	AGCCCTTCTGCTAGCTCATT	58.789	20	280	56734384	56734663	7	N/A	(TCATTT)3ttcattttcattttggagaaaaccacattcatttccaaattattttatttttct(ATTTTC)3	246
A01_1806	(CATTTT)3	p6	18	56739777	56739794	CCGCATTCAACGGTTCACTAT	58.993	21	AGGATCGGTGAAATGGAGAAGT	59.159	22	230	56739625	56739854	3	N/A	N/A	N/A
A01_1807	(AAAAAT)3	p6	18	56770342	56770359	AATCAGAGATGGCGGCAGAG	59.894	20	GGAGTGTTGGAGGTCCTGTG	59.965	20	275	56770213	56770487	1	N/A	N/A	N/A
A01_1808	(TAAAAA)3	p6	18	56816146	56816163	TGTACAACTTCAAGTCCTTCAGA	57.392	23	CGTGTCATTTTCGTTGTGCC	58.605	20	279	56815971	56816249	2	Gh_A01G1170	N/A	N/A
A01_1809	(A)19	p1	19	56819653	56819671	GGGCCAAAATTTCAACCCCC	59.962	20	TGCAAATGAAAGGGAAGCACA	58.962	21	116	56819628	56819743	2	Gh_A01G1170	N/A	N/A
A01_1810	(TTTTAT)3	p6	18	56849192	56849209	GCCATTTCGATTGGGCCAAA	59.751	20	TAACTCAAGACTCGGCGAGC	59.829	20	213	56849134	56849346	>11	N/A	N/A	N/A
A01_1811	(TTCTTT)3	p6	18	56851710	56851727	AGATCACTGCACGCCTTTCA	59.965	20	TGAAAACTCGCAAAGGGCAC	59.616	20	264	56851585	56851848	>11	N/A	N/A	N/A
A01_1812	(TTCTTT)3	p6	18	56853296	56853313	TTGTACTGTGGTATCGCGCA	59.756	20	TGTATGTTATGGGCCCGAGC	59.892	20	231	56853221	56853451	>11	N/A	N/A	N/A
A01_1813	(TTTTAT)4	p6	24	56859651	56859674	GCCATTTCGATTGGGCCAAA	59.751	20	GACACTCAATTTTGCCCGGG	59.756	20	121	56859593	56859713	>11	N/A	N/A	N/A
A01_1814	(AG)12	p2	24	56868794	56868817	ACCCGAGCCAATTGATTCGA	59.748	20	TCAACTATTGCTACAAGTTTCGAGT	58.779	25	242	56868632	56868873	1	N/A	N/A	N/A
A01_1815	(AT)9	p2	18	56889282	56889299	ACACATGAACATTGACCACATGA	58.856	23	ACAACATTGCGTTTACACATTACA	58.178	24	224	56889179	56889402	1	N/A	N/A	N/A
A01_1816	(AT)9	p2	18	57132636	57132653	CCAAAGCACCACAAGCACAT	59.61	20	TGTCAGGTCTGTGAAGCATCA	59.306	21	181	57132594	57132774	2	Gh_A01G1173	(AT)11	185
A01_1817	(AT)10	p2	20	57155624	57155643	AGCGCCAATCTCATGGTCAT	59.818	20	GCCGAGTTGGAACCGTCTTA	60.038	20	249	57155503	57155751	>11	N/A	N/A	N/A
A01_1818	(T)21	p1	21	57156799	57156819	TCCTTCCTTTAGCTCACGGC	59.751	20	TGGGTGGAAACATGTCACCA	59.447	20	168	57156749	57156916	>11	N/A	N/A	N/A
A01_1819	(TAATTA)3	p6	18	57162638	57162655	CGGGTATCGCGATCGTGATT	60.387	20	TCCACCTATCCATTGTTAAAATTTGTC	58.472	27	275	57162581	57162855	>11	N/A	N/A	N/A
A01_1820	(TTTTAA)4	p6	24	57355110	57355133	ACCGTTGTGACCTCTCCAAC	59.894	20	CGTTGTTTCAGGCCTTGAGC	60.04	20	226	57355027	57355252	9	N/A	N/A	N/A
A01_1821	(A)18	p1	18	57390342	57390359	ATCCATACCCCCTTGTTGCC	59.738	20	AGCAAACCACCATAGCCGAT	59.744	20	133	57390310	57390442	>11	N/A	N/A	N/A
A01_1822	(AAATAA)3	p6	18	57460657	57460674	ACTTCGGTAATTGGGCCTCG	60.108	20	GCCCTACAGTGTCCGTTACC	60.108	20	213	57460588	57460800	4	N/A	N/A	N/A
A01_1823	(C)19	p1	19	57723492	57723510	CAACAACCATCCACGTGCTG	60.04	20	TACCTTGGACGGCAATCACC	60.036	20	270	57723429	57723698	2	N/A	N/A	N/A
A01_1824	(ATTCTG)7ttactaatactgattctgattctgttactgatctgattctgtcaccta(ATTCTG)5ttactaatactgattctgattctaatattgattttgattctgattctgtta(CTGATT)3	c	189	57923625	57923813	GGAATGGGTTGGGATCGCA	60.077	19	ACCAGATGGACCTTAGCCCA	60.253	20	275	57923600	57923874	>11	N/A	N/A	N/A
A01_1825	(CTGATT)3	p6	18	57930842	57930859	TGCATATTGGTGTGTGGGCT	59.961	20	ACAACCAGTACCAGATGGGC	59.672	20	270	57930660	57930929	4	N/A	N/A	N/A
A01_1826	(TAAAT)6	p5	30	58046171	58046200	TCTGCAAACCGTACGATCGA	59.477	20	CGATCAAGTTATTGGCGCCG	60.042	20	237	58046049	58046285	1	N/A	N/A	N/A
A01_1827	(CCACCC)3	p6	18	58064042	58064059	GGGTCGAAGAGGAGAGGCTA	60.107	20	TACAAGGACCGGTTGGGGTA	60.179	20	138	58063948	58064085	10	N/A	N/A	N/A
A01_1828	(AAAT)6	p4	24	58276124	58276147	GTTGTAGCGGGCCAAATTCG	60.179	20	GCATGGAGCTACCGTTCAGT	60.108	20	272	58276072	58276343	1	N/A	N/A	N/A
A01_1829	(TA)9	p2	18	58358682	58358699	TCGGGTGAAAAGTCGAGGAA	58.958	20	ACAGGACTCGATAATCGTCGT	58.713	21	238	58358532	58358769	2	N/A	N/A	N/A
A01_1830	(AATCAA)3	p6	18	58507851	58507868	TGTGCTCACTGTGGGAAACA	59.746	20	CTCGCTGCATAAACCAAGGC	59.901	20	254	58507718	58507971	4	N/A	N/A	N/A
A01_1831	(T)18	p1	18	58542266	58542283	AGCAAACCACCATAGCCGAT	59.744	20	ATCCATACCCCCTTGTTGCC	59.738	20	133	58542181	58542313	>11	N/A	N/A	N/A
A01_1832	(TTTAT)5	p5	25	58679220	58679244	AGACATGCACTAGCCGAACA	59.392	20	AGCACCTATTTGTCTTGGCTT	57.839	21	266	58679126	58679391	>11	N/A	N/A	N/A
A01_1833	(T)19	p1	19	58919891	58919909	ACATGCATGGCCGAATCTCT	59.818	20	CCCCTCCATTTGCCGTAACT	60.034	20	129	58919804	58919932	>11	N/A	N/A	N/A
A01_1834	(ATATGA)3	p6	18	58937672	58937689	GGCGGAAAAGAGGGAAGGTT	60.251	20	CAAGCTCCGGTTTCCATCCT	60.035	20	258	58937554	58937811	1	Gh_A01G1178	N/A	N/A
A01_1835	(TCTTTT)3	p6	18	58942292	58942309	TCCCTACCCTAGCCGTTCAT	59.736	20	GGGATCGATCTTGGGGTTCA	59.163	20	218	58942193	58942410	>11	N/A	N/A	N/A
A01_1836	(ATTCTG)3	p6	18	58956041	58956058	AACAGATCTGCGAGGCTCAG	59.825	20	TCCGGACCACCAATAATGCT	59.084	20	251	58955980	58956230	>11	N/A	N/A	N/A
A01_1837	(AGAATC)4aggtga(CAGAAT)4	c	54	58959714	58959767	AGACAGTACCAGATGGGCCT	59.957	20	GTAAGGTTGGTACGGGGGTG	60.036	20	230	58959646	58959875	>11	N/A	N/A	N/A
A01_1838	(TTTAT)4	p5	20	59008544	59008563	AAACACACGGCCTGAGCTTA	59.892	20	GCGAGGATGAGTTTTGGAGC	59.27	20	267	59008467	59008733	>11	N/A	N/A	N/A
A01_1839	(T)21	p1	21	59016197	59016217	TCCTTCCTTTAGCTCACGGC	59.751	20	TGGGTGGAAACATGTCACCA	59.447	20	168	59016147	59016314	>11	N/A	N/A	N/A
A01_1840	(CT)13	p2	26	59140781	59140806	CGAACCGCTTGCACATGATT	59.831	20	ACAGCGTATCAGTGGTGGAA	59.026	20	263	59140585	59140847	>11	N/A	N/A	N/A
A01_1842	(CTGATT)3ctgtcaccta(ATTCTG)3	c	46	59160123	59160168	AGCGGTTGGTTATAGGCTGG	59.82	20	GCCCCAGCCTTACTTACAGT	59.381	20	261	59160020	59160280	>11	N/A	N/A	N/A
A01_1843	(AGTTGG)3	p6	18	59391863	59391880	ACACAAAGGCAATTCGGCAC	59.968	20	CTCCGATCGGCTACTCAACC	59.969	20	117	59391831	59391947	>11	N/A	N/A	N/A
A01_1844	(AGAATC)3aggtga(CAGAAT)4	c	48	59420506	59420553	AGACAGTACCAGATGGGCCT	59.957	20	CGGATAGGTGGGTCGAGTTG	59.898	20	202	59420438	59420639	>11	N/A	N/A	N/A
A01_1845	(CAGAAT)3	p6	18	59424832	59424849	CCCCAGCCCTACTTACAGTT	58.714	20	GGACTGATTGAGTGAGAATTGCA	58.994	23	214	59424663	59424876	1	N/A	N/A	N/A
A01_1846	(A)18	p1	18	59550540	59550557	CCCATTGCCGTGAGTTGAAG	59.477	20	GCCGATCATGAAGCAAGAGC	59.693	20	117	59550514	59550630	>11	N/A	N/A	N/A
A01_1847	(TCTTTT)3	p6	18	59583075	59583092	GCACGAAGCAACGATCACAA	59.765	20	TCCCATGTGTTCTTGCCGAA	59.89	20	142	59582980	59583121	>11	N/A	N/A	N/A
A01_1848	(AAATA)4	p5	20	59696869	59696888	AGTTGGTGTGGAAGAGAGCG	59.966	20	GCCCAGTGACGAGGATCATT	59.821	20	182	59696751	59696932	>11	N/A	N/A	N/A
A01_1850	(AAAATA)7	p6	42	59865487	59865528	GGCATTCCAGCAAATTTCCCA	59.721	21	ACCACCGACTCATGACACTG	59.682	20	280	59865313	59865592	1	N/A	N/A	N/A
A01_1851	(TAA)14	p3	42	59866832	59866873	TGTTGCGCTAAGACCCTTCC	60.321	20	ACACATGTTTCTTTCGAGTCCT	57.927	22	264	59866693	59866956	1	N/A	N/A	N/A
A01_1852	(ATTTTA)3	p6	18	60119383	60119400	GTGGAGATTAGAACAAATAACTATGCA	57.891	27	TGGAAGGTATTGGATAAATATCGCA	58.225	25	259	60119303	60119561	3	Gh_A01G1183	N/A	N/A
A01_1853	(ATT)8	p3	24	60120468	60120491	TCCTCTTTTAAATCGCTGTGGTG	59.249	23	TGGTTGCCAGATGGTATGCT	59.375	20	203	60120442	60120644	1	Gh_A01G1183	N/A	N/A
A01_1854	(AT)9	p2	18	60142619	60142636	TCCAAACTGTTCGCGTTCAA	58.629	20	CGAAGGTCAGCTAATTACTAGGGA	59.417	24	268	60142444	60142711	1	Gh_A01G1183	N/A	N/A
A01_1855	(AAAATA)3aggggtttagattgattaagataataaaataatgaaatacga(AAAAT)4	c	80	60207670	60207749	TTCATGACCAGAATCGCCGT	59.751	20	GAGTACACCGAGGCTAAGGC	59.897	20	244	60207607	60207850	8	N/A	N/A	N/A
A01_1856	(AC)9	p2	18	60253071	60253088	AGCTTCACTTACACTGGGGT	58.565	20	TGCTTTCGAGGTTTACTGTAATGA	58.456	24	258	60252881	60253138	1	N/A	N/A	N/A
A01_1859	(AAATAA)5	p6	30	60390182	60390211	TGACACCAAAAGAATTGATCCGA	58.606	23	GCGAAATTCCTATGCTTTTATGCC	59.319	24	244	60390033	60390276	1	N/A	N/A	N/A
A01_1860	(TTTCTT)3	p6	18	60415486	60415503	CTTTCTTCGCGGATGCCTTG	59.902	20	ACAACAGAATAGCAGGGACGA	59.1	21	125	60415416	60415540	3	N/A	N/A	N/A
A01_1861	(TAA)8	p3	24	60420094	60420117	GGTTACGCACGAGGAAGGAT	59.825	20	GCTCGATTTGATCCCTTCTGC	59.399	21	249	60419993	60420241	1	N/A	N/A	N/A
A01_1862	(AAATAA)4	p6	24	60469706	60469729	AGTGCATGATTCTGAGCAAACT	58.581	22	CCGACGACTCACAACACTGA	59.97	20	254	60469530	60469783	8	N/A	N/A	N/A
A01_1863	(AAATTT)3	p6	18	60477874	60477891	AGCAAACCGATACCAACCAA	57.72	20	GCTAACGTGACATGAGGGCT	60.108	20	272	60477739	60478010	2	N/A	N/A	N/A
A01_1865	(TAAA)5	p4	20	60530824	60530843	CAGCTCTGTCTTGTAGAAATCTCT	58.035	24	ACGTAGATTTTGGCGATGGT	57.603	20	274	60530702	60530975	2	N/A	N/A	N/A
A01_1866	(AAT)7	p3	21	60531400	60531420	AAAGACCTATCAAAACCCAGCTT	58.259	23	TCTCGTACACGCTATTTCCCT	58.628	21	110	60531368	60531477	1	N/A	N/A	N/A
A01_1867	(TCAGAA)3	p6	18	60647004	60647021	TCCGGATTTCTCGAAACACAA	57.885	21	GGTTGCAGATGCTTTGAGTCG	60.136	21	255	60646937	60647191	>11	N/A	N/A	N/A
A01_1868	(ATTTT)4	p5	20	60673040	60673059	TGTCCTCACCTGTGCAACTC	59.893	20	ATGCGATTTAGTCCTTCTCGT	57.197	21	193	60672964	60673156	1	N/A	N/A	N/A
A01_1869	(TAA)9	p3	27	60702691	60702717	TATAGTTGGTCGGCCATGGG	59.238	20	GAGGGGTGTTACACGCTTCT	59.679	20	190	60702623	60702812	1	N/A	N/A	N/A
A01_1870	(TTTTTA)3	p6	18	60785634	60785651	TCTTCTCCTCTGCTCGTGGT	60.251	20	AGGGCATCCTCCAGATCCAT	60.104	20	245	60785577	60785821	>11	N/A	N/A	N/A
A01_1871	(TTATT)4	p5	20	60886113	60886132	CTTCTCTTCTGCCCGTGGTT	59.965	20	TGAAAACATCAAGCCAAGTTCACA	59.841	24	255	60886059	60886313	1	N/A	N/A	N/A
A01_1872	(TTTCTT)3	p6	18	61215029	61215046	CGAACAGGTGGGTTAGTGGA	59.317	20	TCGCCTTTTGCCTCTCTTTT	58.019	20	174	61214984	61215157	1	N/A	N/A	N/A
A01_1873	(TAAAAA)3	p6	18	61254105	61254122	TGTGTGCAAGGTTCTGAGCA	60.107	20	TCCAGCACTGACGACTCATG	59.755	20	244	61253952	61254195	1	N/A	N/A	N/A
A01_1874	(TTATTT)4	p6	24	61284395	61284418	ACATCTCTCCTCCACCACCA	59.883	20	TGATGTGGATGAGTCGGAGC	59.538	20	245	61284306	61284550	>11	N/A	N/A	N/A
A01_1875	(TTTATT)3	p6	18	61480844	61480861	TGCAAGAAATCCTCGGGCTT	59.962	20	TTCCTGAAAACCCGAGACCT	58.569	20	207	61480717	61480923	3	N/A	N/A	N/A
A01_1876	(CTT)7	p3	21	61497073	61497093	GGTAGGTGTTGGTGGCTTACT	59.65	21	AGTTCATGTTTCAAGGTGTCCA	58.103	22	212	61497013	61497224	3	N/A	N/A	N/A
A01_1877	(CT)23	p2	46	61511551	61511596	GGTTTCAACACCGCCAAACA	59.826	20	TGTCTTGGTGATCAAAATTTGAGGA	59.167	25	217	61511447	61511663	2	N/A	N/A	N/A
A01_1878	(A)18	p1	18	61520602	61520619	CAGAGTTTTCAAACCTGCAGCT	59.64	22	ATCACCTGAGCAACTGCCTC	60.036	20	259	61520447	61520705	2	Gh_A01G1188	N/A	N/A
A01_1879	(TGTA)5tgcgcgcgcgcgcgc(GT)12	c	59	61555948	61556006	GTCTCAAGACCCGACTCGTG	60.11	20	TCCCATGCATGCTTACCACA	59.669	20	233	61555856	61556088	5	N/A	N/A	N/A
A01_1880	(TGTA)5tgcgcgcgcgcgcgc(GT)12	c	59	61557099	61557157	GTCTCAAGACCCGACTCGTG	60.11	20	TCCCATGCATGCTTACCACA	59.669	20	233	61557007	61557239	5	N/A	N/A	N/A
A01_1881	(GAAAAA)3	p6	18	61581700	61581717	CAGATCAGTGGCATCCCCTC	59.892	20	CAGACTTGGGTGTGGTGACA	59.82	20	231	61581532	61581762	>11	N/A	N/A	N/A
A01_1882	(T)21	p1	21	61633061	61633081	TCCTTCCTTTAGCTCACGGC	59.751	20	TGGGTGGAAACATGTCACCA	59.447	20	168	61633011	61633178	>11	N/A	N/A	N/A
A01_1884	(TTTTAT)3	p6	18	61651786	61651803	CGGCCCATGATCACCTCTAC	59.966	20	ACGTGTGTTTTAGGTTGATCAGAT	58.694	24	277	61651608	61651884	2	N/A	N/A	N/A
A01_1886	(TTA)6	p3	18	61652448	61652465	CATCACTGCAAAGTGGGTGC	60.039	20	TTTGAAGTGGTGGAGGGTGG	59.815	20	158	61652372	61652529	3	N/A	N/A	N/A
A01_1887	(GGTTG)4	p5	20	61656763	61656782	TGGTGGTACAGAGTGGTGTG	59.244	20	GTAGTGTGGCCATCTCCGAG	59.897	20	278	61656740	61657017	>11	N/A	N/A	N/A
A01_1888	(TATTTT)3	p6	18	61671132	61671149	GGACACCCAAGCCAATCTGA	59.962	20	GCACCATGCAAATACACAAAACA	59.193	23	224	61671022	61671245	1	N/A	N/A	N/A
A01_1889	(TC)10	p2	20	61804254	61804273	TGCAAGTGGAGCAAAGAGGT	59.817	20	CGGGCAGATAATACCTTGGCT	59.928	21	273	61804170	61804442	2	N/A	N/A	N/A
A01_1890	(ATT)12	p3	36	61804617	61804652	CCACAAACTACTTATATGTCAAAACCT	57.99	27	TCCATCTAGTAATTCAAAACCTATCAC	57.168	27	280	61804562	61804841	2	N/A	N/A	N/A
A01_1891	(TTC)6	p3	18	61888802	61888819	GTTCAAGTCTCTGCGCTTGC	60.11	20	CAATCGACATAACGAGCCATGT	59.134	22	237	61888689	61888925	1	N/A	N/A	N/A
A01_1892	(GCA)6	p3	18	61962284	61962301	GGAAGAACGGGAGGCAGAAA	59.964	20	TCCTTTACGTGGCCAAGTCC	59.964	20	203	61962156	61962358	1	Gh_A01G1195	N/A	N/A
A01_1893	(TATTTA)3	p6	18	61986230	61986247	GGAGCGGCCGAATCTATCTT	59.681	20	ACTTTGACAAACCACGTGACC	59.259	21	272	61986026	61986297	1	Gh_A01G1196	N/A	N/A
A01_1894	(AAAAAG)3	p6	18	62003433	62003450	AAATAGTCGTTGGCCCCCAA	59.594	20	AGACCCGGCCATTGCTAAAT	59.741	20	268	62003406	62003673	6	N/A	N/A	N/A
A01_1895	(TTA)6	p3	18	62023782	62023799	TGGCTCTTTTCAACCAACCAA	58.538	21	CCACTGTAACACTCCACTAGCA	59.701	22	261	62023703	62023963	1	N/A	N/A	N/A
A01_1896	(ATGATC)3	p6	18	62028432	62028449	TCTACCACTCTTAGTGCTTGCA	59.103	22	GCCTAGACACATGCCCTTGT	60.035	20	251	62028350	62028600	2	N/A	N/A	N/A
A01_1898	(AT)12	p2	24	62316882	62316905	TGCCACTACACCCAACACTT	59.451	20	TGGACACAATCTCGTCTTGCT	59.656	21	276	62316666	62316941	2	N/A	N/A	N/A
A01_1899	(GAGATC)3	p6	18	62325581	62325598	GTGTGAAAGAGAGCAAAAAGAAAGC	59.769	25	TCCTCACTTGTCCTTGCTCAC	59.929	21	254	62325498	62325751	1	N/A	N/A	N/A
A01_1900	(AT)9	p2	18	62393372	62393389	AGTGCCCAGCCATGTTGTTA	59.888	20	CCGAATGGTGTTTTCTCCCC	58.826	20	197	62393340	62393536	>11	N/A	N/A	N/A
A01_1901	(AAAATA)3	p6	18	62483156	62483173	GCAGCTTTGCTTGGAAGTCT	59.043	20	GCACTTTCACATCGCCACTC	59.833	20	253	62482996	62483248	>11	N/A	N/A	N/A
A01_1902	(TA)9	p2	18	62607724	62607741	GTGAAGCCATGCTAGATTAGGGA	59.928	23	ATTGGACATTCGGCAACCAC	59.112	20	272	62607554	62607825	>11	N/A	N/A	N/A
A01_1905	(TA)12	p2	24	62714558	62714581	CGCTTTCAATGACTAAAAGAGGGT	59.544	24	AAATCTTTCGGCCCCATCCT	59.369	20	270	62714493	62714762	2	N/A	N/A	N/A
A01_1906	(TTA)7	p3	21	62714859	62714879	AGGATGGGGCCGAAAGATTT	59.369	20	TGCTTGCACTTTTTGACGCT	59.545	20	268	62714743	62715010	2	N/A	N/A	N/A
A01_1907	(AG)9	p2	18	62736805	62736822	CTGTGTGCGCCAATTCCTTC	60.11	20	AGTAAGTCACTCACTTCCATCTGT	59.164	24	212	62736706	62736917	1	N/A	N/A	N/A
A01_1908	(ATTTT)5	p5	25	62760259	62760283	CAGGACCACAAATTCAAGCCA	59.037	21	TGCGTTGAAATTTTCATGTGACC	58.952	23	101	62760227	62760327	3	N/A	N/A	N/A
A01_1909	(AAGTTA)3	p6	18	62797876	62797893	CACTTTGTGACACGTGACACT	59	21	GGTGCACTAAAAGACAATAAATAAGGA	58.264	27	138	62797851	62797988	2	N/A	N/A	N/A
A01_1910	(AAGTTA)3	p6	18	62800841	62800858	CACTTTGTGACACGTGACACT	59	21	GGTGCACTAAAAGACAATAAATAAGGA	58.264	27	138	62800816	62800953	2	N/A	N/A	N/A
A01_1911	(AAT)6	p3	18	62806260	62806277	CCTTCCAGTTCCCCAGTTCC	59.962	20	AGGGTTGTTTGCAGGAGGTT	59.738	20	245	62806074	62806318	2	N/A	N/A	N/A
A01_1912	(TTATTG)4ttgttgttg(TTA)8	c	57	62812301	62812357	TGTCATGTCATGGTGGTGGT	59.23	20	GCAAGGTGCACAGAATAGGTG	59.53	21	140	62812275	62812414	1	N/A	N/A	N/A
A01_1913	(TA)12	p2	24	62989286	62989309	TGTGACCTTGTATCGGTTCTTAGT	59.475	24	GTGGAGTCAACTGCTCCGAT	59.752	20	232	62989215	62989446	1	N/A	N/A	N/A
A01_1914	(TACACA)3	p6	18	62994051	62994068	GGGACACACAGCCAAAACAC	59.898	20	GCATTGACATGTGTTCGCCA	59.759	20	188	62993952	62994139	>11	N/A	N/A	N/A
A01_1915	(ATT)8	p3	24	63143940	63143963	GAGTCGCTGCACTGTTCTTG	59.49	20	ACCGACCCTCAATCTTTCAAA	57.498	21	230	63143901	63144130	2	N/A	N/A	N/A
A01_1916	(AT)9	p2	18	63168849	63168866	ACTTCTGATTCGGCTTTCGT	57.543	20	TCTTCAAACTCCATTGCCGA	57.44	20	274	63168740	63169013	4	N/A	N/A	N/A
A01_1917	(AT)9	p2	18	63180914	63180931	ACATATGATGTGATGAATTGGTTGCA	59.903	26	ACCACTGCCACCTTTACAAGA	59.507	21	254	63180874	63181127	3	N/A	N/A	N/A
A01_1918	(CTTTTT)3	p6	18	63308664	63308681	GCTGCATATTTCGGTGAAGGG	59.665	21	CCGGCCATGGGAGACAAAAT	60.684	20	126	63308625	63308750	>11	N/A	N/A	N/A
A01_1919	(TAAAAG)3	p6	18	63380932	63380949	ATGGTTCCGTGCACACTGAT	59.963	20	GGCATCCCACATGATGTCGA	60.179	20	228	63380780	63381007	1	N/A	N/A	N/A
A01_1920	(ATTAAA)3	p6	18	63386225	63386242	TGACCTTGCCTTGCTTCTCT	59.233	20	TTTTTAGCGTCGTTGTCGGG	59.139	20	251	63386054	63386304	>11	N/A	(ATTTTA)3	252
A01_1921	(GACAG)4	p5	20	63410695	63410714	AGCCCCGTTTGAACCTTAGG	59.962	20	TCCTGCCAATGCCATGTCTT	59.96	20	201	63410654	63410854	>11	N/A	N/A	N/A
A01_1922	(TGGGAA)3	p6	18	63468093	63468110	ACTAGTCGCCTGTTGGTTGT	59.243	20	GCCTCACACATCACGGTTTG	59.762	20	279	63468021	63468299	1	N/A	N/A	N/A
A01_1923	(TGATTC)8	p6	48	63511167	63511214	TTGGGTGGGTCGAGTAGTCT	59.886	20	AGACAGTACCAGATGGGCCT	59.957	20	278	63511010	63511287	>11	N/A	N/A	N/A
A01_1924	(AATTTT)4	p6	24	63522471	63522494	TTTTCCGGGGAGGTTTCGAT	59.306	20	TGGCGGTTGTGCTTGAGTAT	59.964	20	198	63522382	63522579	1	N/A	N/A	N/A
A01_1925	(AAG)6	p3	18	63599475	63599492	TGGTGGTGGATTTTCCCCTG	59.886	20	ACCTGAATCGTCATCAAGGTGA	59.433	22	145	63599409	63599553	2	Gh_A01G1204	N/A	N/A
A01_1926	(AG)12	p2	24	63605960	63605983	CGACACTCCAACCGACCAAT	60.32	20	TTTGCACGCTATCCTCATCCA	59.791	21	269	63605787	63606055	2	N/A	(CT)9	262
A01_1927	(TGCAAA)3	p6	18	63628654	63628671	ACGACGGAAAGAAATGGGTGA	59.929	21	CGGATTCCAAGAAGCAGCAC	59.551	20	254	63628504	63628757	2	Gh_A01G1207	N/A	N/A
A01_1928	(TTTAT)4	p5	20	63644314	63644333	GCAACGCATGTGACATTATAATCT	58.248	24	ACTCTCTGTTGCCATTGTTGT	58.064	21	280	63644275	63644554	2	N/A	N/A	N/A
A01_1929	(CATAT)4	p5	20	63646700	63646719	CCAGAGTCACCGTCCAATCC	60.108	20	GGTGGACAGAGATGGTGTGT	59.313	20	276	63646504	63646779	10	N/A	N/A	N/A
A01_1930	(GACAG)4	p5	20	63765743	63765762	AGCCCCGTTTGAACCTTAGG	59.962	20	TCCTGCCAATGCCATGTCTT	59.96	20	201	63765702	63765902	>11	N/A	N/A	N/A
A01_1931	(GACAG)4	p5	20	63810868	63810887	AGCCCCGTTTGAACCTTAGG	59.962	20	TCCTGCCAATGCCATGTCTT	59.96	20	201	63810827	63811027	>11	N/A	N/A	N/A
A01_1932	(AGAATC)3agtaa(CAGAAT)3caatattagtaa(CAGAAT)4taggtga(CAGAAT)3	c	102	63816486	63816587	ACCAGATGGACCTTAGCCCA	60.253	20	GTAAGGTTGGTACGGGGGTG	60.036	20	215	63816425	63816639	>11	N/A	N/A	N/A
A01_1933	(TAAAA)4	p5	20	63846645	63846664	GCCGGCCATGTGGAATAATC	59.402	20	AGGCCCAAAACTTCTAGGCC	59.96	20	170	63846554	63846723	1	N/A	N/A	N/A
A01_1934	(ATTCTG)4	p6	24	63858105	63858128	AGCGGTTGGTTATAGGCTGG	59.82	20	GGGCTGTTACAAATTGGGCC	59.751	20	249	63857974	63858222	2	N/A	N/A	N/A
A01_1935	(ATAAA)4	p5	20	63978296	63978315	TGGTTTAATTGCAGGGGGTT	57.593	20	CGTCGCCGGAACAAAGTTAC	59.838	20	258	63978237	63978494	>11	N/A	N/A	N/A
A01_1936	(TTTAT)4ttattatttatttttattatcttc(TTTAT)4	c	64	63993003	63993066	GTGGAGAAAACCGAGGCAGA	59.965	20	CACGATACCCAAAGTGGCCT	60.035	20	244	63992903	63993146	1	N/A	N/A	N/A
A01_1937	(TCATTT)3	p6	18	63997442	63997459	CGCCACATTCAACAGTTCACT	59.396	21	GGACATGAATGTGGTTTTCTCCA	59.174	23	136	63997352	63997487	2	N/A	N/A	N/A
A01_1938	(GGCCC)4	p5	20	64006968	64006987	GGCCGGGCCCAAATAAAATT	59.456	20	CCTGGCTCGGGCTTAGTAAT	59.241	20	126	64006925	64007050	>11	N/A	N/A	N/A
A01_1939	(TAT)6	p3	18	64136878	64136895	TCACCCTACACCAGAAGGTT	60.323	20	TTCCACAAAATATCCCGACT	60.84	20	227	64136708	64136934	1	N/A	N/A	N/A
A01_1940	(A)18	p1	18	64143469	64143486	TGACTAACAAAAATACCAACTTCAGA	57.26	26	TGGTACTCATGTTAGTTCGACC	57.555	22	169	64143347	64143515	1	N/A	N/A	N/A
A01_1941	(AT)10	p2	20	64144094	64144113	TTCTGCATAACCCACCCACC	59.961	20	TCACTCACAACTTCCCCTGC	59.891	20	111	64144057	64144167	2	Gh_A01G1213	(TA)16	125
A01_1942	(AATTAT)3	p6	18	64241747	64241764	TCTGCTTGTGCTTCTCCCAA	59.526	20	GACCTAGCTTCGATGCGGAT	59.684	20	271	64241684	64241954	10	Gh_A01G1214	N/A	N/A
A01_1943	(TTTTA)4	p5	20	64304977	64304996	AGCTACATTGGCCACCGAAA	59.962	20	ACAAGTTTTGAACGAAATACGCA	58.089	23	105	64304921	64305025	3	N/A	N/A	N/A
A01_1944	(TTC)7	p3	21	64329685	64329705	AGCATGTTTTGTTTGATTTTCTTGCA	59.906	26	TGGACACTTGTATCGGCAAA	57.447	20	260	64329613	64329872	1	N/A	N/A	N/A
A01_1945	(AGAATC)4aggtga(CAGAAT)3	c	48	64387793	64387840	GCCCCAGCCCTACTTACAGT	61.273	20	GTAAGGTTGGTACGGGGGTG	60.036	20	240	64387684	64387923	>11	N/A	N/A	N/A
A01_1946	(TTAATT)3	p6	18	64425846	64425863	TCGGGAAGCGATTTTTGAAGC	59.801	21	TGGACTGTTTTGGGTAGCCC	59.888	20	220	64425760	64425979	>11	N/A	N/A	N/A
A01_1947	(ATGTAT)7	p6	42	64485456	64485497	AGAAAACATGGAACGCATGCA	59.387	21	TAAGGGGGAAGGGGTCGTAG	60.032	20	225	64485313	64485537	>11	N/A	N/A	N/A
A01_1948	(AGGAAA)3	p6	18	64633483	64633500	ACGAACGTAAATGCAGAAGCTT	59.194	22	TACGGCCCAATGAACCTCAG	59.748	20	242	64633284	64633525	1	N/A	N/A	N/A
A01_1949	(AATTTT)3	p6	18	64706472	64706489	TGGTTACAATGCCTTTTACCCT	57.879	22	CCGGTCCCTGTACCTTTCAG	59.751	20	145	64706426	64706570	2	N/A	(AATTTT)3	144
A01_1950	(AAAATA)3	p6	18	64825519	64825536	AGTTGGTGTGGAAGAGAGCG	59.966	20	TCACATCACCACTCCAGCAC	59.965	20	246	64825374	64825619	>11	N/A	N/A	N/A
A01_1951	(AAAATA)3	p6	18	64875112	64875129	TCAAAACGTAACTCATTGCGGA	58.868	22	CGGTGACCATGGTTTTGGAC	59.404	20	264	64874916	64875179	1	N/A	N/A	N/A
A01_1953	(TTATT)4	p5	20	64939846	64939865	GACGAAGCAACCTAGGAGCT	59.467	20	TGACCTTCCTATCATGATACCAACC	59.928	25	217	64939677	64939893	1	N/A	N/A	N/A
A01_1954	(CATTTC)4	p6	24	65007254	65007277	TGGGCTTCAAAACAGTCTAAAAACA	59.814	25	CCCTCCGCTAGCTTGTTGAA	60.036	20	271	65007167	65007437	>11	N/A	(TCATTT)3	261
A01_1955	(AAAATA)5	p6	30	65074579	65074608	TCGAGATTTTCTACGAGTAGCAA	57.444	23	TAGATGGATCGAAGCAGCGG	59.685	20	221	65074467	65074687	1	N/A	N/A	N/A
A01_1956	(CTGTC)4	p5	20	65208682	65208701	TCCTGCCAATGCCATGTCTT	59.96	20	AGCCCCGTTTGAACCTTAGG	59.962	20	201	65208540	65208740	>11	N/A	N/A	N/A
A01_1957	(TAA)6	p3	18	65222822	65222839	TGTGCTAGCTGTTAAAAGTGCC	59.448	22	TTCCGGCCAAGGATGAACAT	59.669	20	218	65222662	65222879	>11	N/A	N/A	N/A
A01_1958	(CTGTC)4	p5	20	65255632	65255651	ATATCCTGCCAACGCCATGT	59.817	20	AGCCCCGTTTGAACCTTAGG	59.962	20	204	65255487	65255690	>11	N/A	N/A	N/A
A01_1959	(TG)13	p2	26	65482652	65482677	TTTGGGTATCCTGGGTTCTGT	58.646	21	CCTTCAGAGCCCACAGAACA	59.602	20	277	65482445	65482721	1	N/A	N/A	N/A
A01_1960	(AC)18	p2	36	65686407	65686442	TGCACACATTACGCTGACAAT	58.85	21	CCGTCGTTCAAGCCTCAGTA	59.757	20	280	65686235	65686514	1	N/A	N/A	N/A
A01_1961	(AT)9	p2	18	65697592	65697609	TGTGACCCCTGCAGTTTGAA	59.743	20	GCCACACCCGTAACCCATAT	59.818	20	267	65697457	65697723	3	N/A	N/A	N/A
A01_1962	(AGGCCA)3	p6	18	65834408	65834425	TGTAGTCACCTGTTGTGTGTT	57.38	21	TCCAAAACATAACTGCTCAGTCA	58.286	23	254	65834228	65834481	1	N/A	N/A	N/A
A01_1963	(ATTA)7	p4	28	65864324	65864351	GCCCGTTAACAAGTCCCTGT	60.251	20	GGGTTTTGGGCCTAGCATCT	60.033	20	252	65864146	65864397	>11	N/A	N/A	N/A
A01_1964	(ATGTAT)3	p6	18	65928471	65928488	GGACCAAGAACGGGGGAAAA	60.179	20	TTCCTAAGGTTCAACCGGGA	58.268	20	236	65928337	65928572	>11	N/A	N/A	N/A
A01_1965	(GACAG)4	p5	20	65992046	65992065	GCCCCGTTTGAACCTTAGGA	59.963	20	ATGACCCGTTGAACCACTCG	60.32	20	257	65992006	65992262	>11	N/A	N/A	N/A
A01_1966	(TA)9	p2	18	66002816	66002833	TGAAAGTTGACATCAAATAAGGCA	57.353	24	CGAACTACATTTTACAGGTTGCAC	58.856	24	275	66002774	66003048	1	N/A	N/A	N/A
A01_1967	(AAAAAG)3	p6	18	66212774	66212791	AAAAAGCACGGAAATGGCCA	59.244	20	TGGGCTTGATAGTATCGAAGCA	59.302	22	176	66212722	66212897	1	N/A	N/A	N/A
A01_1968	(ATACAT)3	p6	18	66310296	66310313	TCCCAGACATGGTCTTGCAC	59.963	20	GGGAAAACGCATATTTGACGGT	59.837	22	272	66310162	66310433	9	N/A	N/A	N/A
A01_1969	(AGAAA)4	p5	20	66526399	66526418	AGCGTCCTAAGTCTAGCCCA	60.033	20	TGATTTGGGGACTTGGAGCC	59.96	20	224	66526329	66526552	>11	N/A	N/A	N/A
A01_1971	(AATTA)4	p5	20	66703582	66703601	CATCGGACACGGGTAAGGAG	59.898	20	TGACCCCTTTTATAGTGTCAGTCAA	59.692	25	280	66703530	66703809	1	N/A	N/A	N/A
A01_1972	(ATTAT)5	p5	25	66773066	66773090	TCCTCTCATGCACATCTTGTCT	59.164	22	ACCAAAGGAATATCGGACAAGAGT	59.775	24	238	66772951	66773188	1	N/A	N/A	N/A
A01_1973	(TGA)6	p3	18	66971566	66971583	TCAGAAAACACGGGGCTGAA	59.818	20	TGCGGTGTCTCGTAGGAAAG	59.757	20	164	66971531	66971694	>11	N/A	N/A	N/A
A01_1974	(ATA)8	p3	24	67153798	67153821	AGTTGGGATTTGGGATGCTT	57.371	20	ATTCGAGGTGTGCTCTTTGA	57.161	20	238	67153607	67153844	1	N/A	N/A	N/A
A01_1975	(CAGAAT)3	p6	18	67168097	67168114	AGTTAGCCCCAGCCCTACTT	60.253	20	GTGGAGTGTAGCGGTTGGTT	60.25	20	263	67167965	67168227	>11	N/A	N/A	N/A
A01_1976	(AGAATC)3	p6	18	67171205	67171222	AGTTAGCCCCAGCCCTACTT	60.253	20	GTGGAGTGTAGCGGTTGGTT	60.25	20	275	67171091	67171365	>11	N/A	N/A	N/A
A01_1977	(TCAGAA)4	p6	24	67484497	67484520	TGGAACACAAAGTCTATTTCTGAACC	59.738	26	CCCGGGAAAAGCAAATGTGG	60.037	20	268	67484441	67484708	>11	N/A	N/A	N/A
A01_1978	(TAAAAA)3	p6	18	67661961	67661978	AGTACCCAACCCAACCCAAC	59.813	20	CGGTTAATTCGGTCGGTTAACC	59.652	22	254	67661874	67662127	>11	N/A	(TTTAGT)4	250
A01_1979	(AAAT)5	p4	20	67726603	67726622	TCGGCAACTTTGGTATAGACA	57.035	21	ACCATCATAAGCCGAATCTGAT	57.369	22	223	67726458	67726680	5	N/A	N/A	N/A
A01_1980	(TCCTG)4	p5	20	67848115	67848134	TCCTGCCAATGCCATGTCTT	59.96	20	AGCCCCGTTTGAACCTTAGG	59.962	20	206	67847970	67848175	>11	N/A	N/A	N/A
A01_1981	(AATTT)4	p5	20	67863080	67863099	GTTTTTGGCACCGTTGTCGA	59.901	20	GTGGTCCTGACGGGTTTCTT	59.892	20	177	67863002	67863178	>11	N/A	N/A	N/A
A01_1982	(AATCG)4	p5	20	68018181	68018200	CGCGGACAAACAAACCCAAA	60.179	20	GGTGACAGTGGTTGCAAGGA	60.465	20	261	68018000	68018260	1	N/A	N/A	N/A
A01_1984	(AAT)6	p3	18	68045980	68045997	AGGGAATTAATAAGCCAGTGGACA	59.77	24	CCCTAAAACCCCGTTTGGCT	60.541	20	221	68045828	68046048	2	N/A	N/A	N/A
A01_1985	(TCT)7	p3	21	68455644	68455664	ACTCCATCTCTGCTCCATCCA	60.344	21	GAGTGGCACGCATAGCATTG	59.971	20	154	68455616	68455769	2	N/A	N/A	N/A
A01_1986	(AAAAT)5	p5	25	68460680	68460704	ACAGCCAATTGAACACACACT	58.622	21	TCTTCTCCTTTGCCCATGGT	58.924	20	113	68460651	68460763	1	N/A	N/A	N/A
A01_1987	(AAAATA)3	p6	18	68465174	68465191	CGCAAATCTGGTGTTGCGAT	59.831	20	TTCCTCTGCCCGTGGTTTTT	60.106	20	184	68465062	68465245	>11	N/A	(AAATAG)3	226
A01_1988	(ATTTTT)3	p6	18	68466418	68466435	GAGGGATCCTCGCTTGCTAT	59.027	20	ACGACCTGTGCGTAGTAGTG	59.48	20	272	68466188	68466459	10	N/A	N/A	N/A
A01_1989	(TATTTT)3	p6	18	68503188	68503205	AGCCCCTTGAATGGTTGACA	59.518	20	ACACGCCTTGAAACCTTCAT	58.019	20	207	68503080	68503286	3	N/A	N/A	N/A
A01_1990	(ATA)10	p3	30	68536732	68536761	AGGAAAAGGAAATGTCACTTGGT	58.453	23	CGGCCCGACTAACACTTCTA	59.187	20	225	68536568	68536792	1	N/A	N/A	N/A
A01_1991	(AGGAAT)3	p6	18	68555413	68555430	TAGATCTTGCCCGGCCTAGT	60.106	20	GGTTGTGTTGAATTTGGCCTCT	59.635	22	169	68555291	68555459	1	N/A	N/A	N/A
A01_1992	(ATTT)5	p4	20	68563419	68563438	CTCTGCTCCCCTTTGGTGTC	60.322	20	TCGTGCCTCTTTTGGTGTCC	60.534	20	216	68563273	68563488	2	Gh_A01G1234	N/A	N/A
A01_1993	(AAAATA)3	p6	18	68564408	68564425	TCACTTTCCATCACCGGAGC	60.036	20	TTCATTTTTGCTGCGAGGCC	60.038	20	261	68564246	68564506	2	Gh_A01G1234	N/A	N/A
A01_1994	(TTTAAT)3	p6	18	68614539	68614556	CTTTGATAGGTGCGCTTGCC	59.901	20	CTACAAGAACCTGCCAGAAGC	58.92	21	218	68614391	68614608	>11	N/A	N/A	N/A
A01_1995	(A)19	p1	19	68636730	68636748	AGTGCTAGACCTTGTTGCCC	59.963	20	CTCGATCGGACTCTGACTGC	59.971	20	245	68636642	68636886	3	N/A	N/A	N/A
A01_1996	(GAA)8	p3	24	68641632	68641655	GGCGGTATCGGTCATGCTTA	59.967	20	TCTTTCTTTCCTTTCTTGCCGC	59.707	22	128	68641553	68641680	1	N/A	N/A	N/A
A01_1997	(AT)9	p2	18	68656864	68656881	TCTAAATGCCGGAGATTGTGA	57.095	21	AGTGTTCGATCCACTTCTTACA	57.133	22	205	68656733	68656937	1	N/A	N/A	N/A
A01_1998	(TATT)5	p4	20	68662072	68662091	AAGGTTTTGGGTAGTGGGCC	60.179	20	CCAAATTCGTCCGGGCCTTA	60.393	20	157	68661967	68662123	4	N/A	N/A	N/A
A01_1999	(TAT)9	p3	27	68680074	68680100	CAAGAAACCTAATCCAGTTTTG	59.679	20	CCCGTGTCTCCTACGATTAG	59.822	20	218	68679989	68680206	1	N/A	N/A	N/A
A01_2000	(T)19	p1	19	68761402	68761420	GGCCGAACCTCTTCACCTTT	60.251	20	CCCCATTGCCGTGAGCTAAA	60.68	20	177	68761327	68761503	>11	N/A	N/A	N/A
A01_2001	(ATT)6	p3	18	68769596	68769613	ACATTGACTTGGTGATGGCT	57.408	20	AAACCCTAGTCGCATGCCTC	60.108	20	207	68769549	68769755	4	N/A	N/A	N/A
A01_2002	(ATTTTA)3	p6	18	68809751	68809768	ACCTCAACACCTCGAACGAC	59.968	20	TGAAGTGCATGTTTTCAACCAA	57.537	22	267	68809657	68809923	1	N/A	N/A	N/A
A01_2007	(TTTCT)6	p5	30	68875622	68875651	GAGACCCAATACCAAACGCG	59.275	20	TGCGTCCTTACTTCCTGTCTC	59.455	21	195	68875535	68875729	1	N/A	N/A	N/A
A01_2008	(TC)11	p2	22	68904184	68904205	GAGAGTCAACCAGGTGATGCA	59.998	21	GGGCCTGCTGCATACATCTT	60.467	20	171	68904150	68904320	1	N/A	N/A	N/A
A01_2009	(TTTTTA)3	p6	18	68941229	68941246	ACCCTTCTGATTTCAACCTTGGA	59.86	23	GCTCAAAGAGTTTGCAGGGC	60.039	20	224	68941102	68941325	1	N/A	N/A	N/A
A01_2010	(ATAA)9	p4	36	68975066	68975101	GGGGTGTTACATTGAGCCTCT	59.718	21	CCGGTTACTTAATTCGGTCACG	59.4	22	278	68974892	68975169	1	N/A	N/A	N/A
A01_2011	(TTA)6	p3	18	68980614	68980631	TGTCTTTCCAATTGCCTCACCT	60.158	22	TGTCCTAGGTTTTGCATGCCT	59.925	21	249	68980566	68980814	3	N/A	N/A	N/A
A01_2013	(TA)11	p2	22	68995680	68995701	TCGGCCTATTTCAAAGACCCA	59.369	21	AGAAGTGGATGAGTTAGGAGGT	57.932	22	158	68995572	68995729	1	N/A	N/A	N/A
A01_2014	(TTAAA)4	p5	20	69094081	69094100	AGGACTAAATCGCATAAAGTGGT	57.901	23	AGCTTGGACATGGCTTCCTT	59.593	20	277	69093889	69094165	1	N/A	N/A	N/A
A01_2015	(ATTTTT)3	p6	18	69107831	69107848	ACGATGGCAAAACTTAGAGGT	57.581	21	ACAAGTTAAACAACTTCAACTTCCT	57.537	25	179	69107748	69107926	1	N/A	N/A	N/A
A01_2016	(ATGGG)4	p5	20	69253190	69253209	AGACGACTGTGGGGCTACTA	59.669	20	AGAGCTGCCAGTAATACGCT	58.885	20	245	69253021	69253265	1	N/A	N/A	N/A
A01_2017	(TTTTTA)3	p6	18	69266326	69266343	TACTTTCACATCGCCGGTCC	60.109	20	AGCAGCTTTGCTTGGAAGTTT	59.241	21	255	69266254	69266508	1	N/A	N/A	N/A
A01_2018	(AAAATA)3(AAATA)4*	c*	37	69279992	69280028	GAAGAGAGCGCAGTGGGATT	60.108	20	ATCGCCATTCTAGTGCCACC	60.179	20	227	69279881	69280107	6	N/A	N/A	N/A
A01_2019	(ATTCTG)3tcac(CTGATT)4	c	46	69312551	69312596	GTGGGTCGAGTAGTCTCCCT	60.034	20	CGGTTTTGTGGTCCCGAAAC	59.97	20	273	69312408	69312680	>11	N/A	N/A	N/A
A01_2020	(TTTTC)4	p5	20	69424472	69424491	GAGCGTCCCACATTAGCCTT	60.108	20	TGAGTGGTTCACGGAGTTCG	59.968	20	217	69424359	69424575	>11	N/A	N/A	N/A
A01_2021	(CAGAAT)3	p6	18	69488813	69488830	GCCCCAGCCCTACTTACAAT	59.449	20	GTACAGGTGGAGTGTAGCGG	59.827	20	239	69488680	69488918	>11	N/A	N/A	N/A
A01_2022	(ATAAAA)4	p6	24	69548396	69548419	TGCATGATTCCGAGCAAACG	59.553	20	CACTCAGTGCCGATGACTCA	59.755	20	232	69548251	69548482	5	N/A	N/A	N/A
A01_2023	(T)18	p1	18	69568278	69568295	AGCAAACCACCATAGCCGAT	59.744	20	TGTGTTGGTGCATCATGGGA	59.888	20	237	69568193	69568429	>11	N/A	N/A	N/A
A01_2024	(TTCCTT)5	p6	30	69638916	69638945	CGCTTGAAGCTCAACAAAGTGT	60.223	22	ACCTTGTTTCGGGTGTTGGT	60.034	20	233	69638872	69639104	1	N/A	N/A	N/A
A01_2026	(TTTAAT)4	p6	24	70104140	70104163	CCCCTCTAACCTTTCACGGG	59.748	20	TACTTAGGCCTTGACCCCCT	59.58	20	198	70104027	70104224	1	N/A	N/A	N/A
A01_2027	(TAAAA)4	p5	20	70245062	70245081	TTTAGAATCGCCCTGGAGCC	59.82	20	AAGCTTCTTCTGGGTGAATCGT	59.961	22	176	70244932	70245107	1	N/A	N/A	N/A
A01_2028	(TTATTT)3	p6	18	70245265	70245282	TGGAAATCTAGCATCTTAAGGAAAACA	59.112	27	TGGTCACTTGTCTGTTAACTACCA	59.594	24	261	70245159	70245419	2	N/A	(CGGGC)4	676
A01_2029	(AAAATG)5	p6	30	70271018	70271047	AGGTCTAATTGGTCCCTTCGT	58.452	21	TTCTTGTTCACTTCTAACTGAATTCA	57.269	26	242	70270893	70271134	1	N/A	N/A	N/A
A01_2030	(TTTCAT)3	p6	18	70296808	70296825	AGGATTGCAAATGGATCATTTCC	57.714	23	TTGCTAGCTCGTTGAAACCA	57.752	20	197	70296782	70296978	>11	N/A	(CATTTC)4	197
A01_2031	(AAAATG)3	p6	18	70300131	70300148	TTGGTCCCTCTGTTAGCTCG	59.104	20	ACTATGACCAAATAATTTGCTTGCA	58.066	25	237	70299967	70300203	1	N/A	N/A	N/A
A01_2033	(AAT)11	p3	33	70344590	70344622	TCACAAACCCAATATAGGATACCTT	57.54	25	ACTTTTAACGGTAACCCTAAAGGA	57.814	24	258	70344521	70344778	2	N/A	N/A	N/A
A01_2034	(ACCAAA)3	p6	18	70570594	70570611	TGCGTCCTCATTGACACCAT	59.675	20	GGTTGGCGTAGAGTTCTTTAAGC	59.875	23	246	70570416	70570661	1	N/A	N/A	N/A
A01_2035	(AT)11	p2	22	70571924	70571945	AGTTTGTGATGTCAGGGGCA	59.522	20	TTGAAGTGTTGGGTTTAGGGACT	59.797	23	230	70571851	70572080	1	N/A	N/A	N/A
A01_2036	(CAGAAT)4	p6	24	70745779	70745802	AGACAGTACCAGATGGGCCT	59.957	20	GTGTAGCAGATGGGTGGGTC	60.108	20	232	70745663	70745894	>11	N/A	N/A	N/A
A01_2037	(TTTTTA)3	p6	18	70929110	70929127	CATTCGGCGATGACGATGTT	59.07	20	ACCTTTCCCAGTGGAGTTTGT	59.431	21	278	70929082	70929359	>11	N/A	N/A	N/A
A01_2038	(TCAGAA)3	p6	18	71089408	71089425	TTTCTTTCCCAGCCACCAGT	59.444	20	ATCGAAGCTCAGAAGGTTGAT	57.097	21	249	71089229	71089477	>11	N/A	N/A	N/A
A01_2040	(TA)9	p2	18	71156682	71156699	GGTAACCTGTACACGGTAGCA	59.454	21	TGTTTGTCGTTGATCTTCTGTCC	59.192	23	233	71156643	71156875	2	N/A	N/A	N/A
A01_2041	(AGAAA)4	p5	20	71227243	71227262	CATCCACTGAAGTGCAAGCG	59.833	20	TAGCACCTCGTGTTCGACTC	59.48	20	270	71227137	71227406	1	N/A	N/A	N/A
A01_2042	(AAATAA)3	p6	18	71266597	71266614	CTACCCCACAACACCACCAA	59.816	20	GTGACAGAATAGGCCCGCTA	59.249	20	277	71266498	71266774	1	N/A	N/A	N/A
A01_2043	(GAT)6	p3	18	71317929	71317946	CTTCCTACGAAGTCCACCGG	59.827	20	GTGGGATGGAGGCGAGTATG	59.966	20	225	71317754	71317978	1	N/A	N/A	N/A
A01_2044	(ACATC)4	p5	20	71328971	71328990	AGTTGCCAACTTGCATTGCA	59.535	20	GCATGCCTGCCTTTCTAATCAT	59.373	22	180	71328915	71329094	2	N/A	N/A	N/A
A01_2045	(CAATAC)4	p6	24	71350384	71350407	GTCCTAATCATCCCATCGTGCA	60.224	22	GCCCGGACAAAAATTAGGCC	59.825	20	257	71350349	71350605	1	N/A	N/A	N/A
A01_2046	(ATTTTT)3	p6	18	71351045	71351062	GGCCTCCTTCACATGTCTCC	60.107	20	TATTCAATGTGCGTGCGTGC	60.179	20	191	71350949	71351139	1	N/A	N/A	N/A
A01_2047	(GAA)6	p3	18	71371407	71371424	TAACCCTAAACAGCCCTGGG	59.003	20	TTGGCCATGGAGGTGTCAAT	59.591	20	177	71371350	71371526	2	N/A	N/A	N/A
A01_2049	(GTAT)5	p4	20	71425744	71425763	CCCATAGCATGCACCATTTGA	58.967	21	TGCTGTGGGAGTTGATTCGA	59.315	20	191	71425622	71425812	2	N/A	N/A	N/A
A01_2050	(TATCAG)3	p6	18	71436295	71436312	CCAATCCGTCAAGTCTGGGG	60.393	20	GAGGCTAGCTGGGTAGGACT	60.106	20	275	71436158	71436432	>11	N/A	N/A	N/A
A01_2052	(AACAGT)3	p6	18	71460294	71460311	TTTATCGGCCGAAGCTGGAA	59.749	20	ACTGTATCGGGCTAGTCGGA	59.818	20	250	71460205	71460454	>11	N/A	N/A	N/A
A01_2053	(CGAAT)4	p5	20	71465939	71465958	TAGGGGTGAGCGTTCAATCG	59.825	20	ACGATGGGTGACAATGGTTACA	59.961	22	206	71465816	71466021	>11	N/A	N/A	N/A
A01_2054	(ATT)6	p3	18	71473392	71473409	CTCACGCGAATTGTAGCAGC	59.974	20	CTGCTTGTCACAGCTGCTTT	59.333	20	252	71473322	71473573	2	N/A	N/A	N/A
A01_2055	(TATTA)5	p5	25	71550123	71550147	GTGGTGTGCCTAATTAGGTTCT	58.048	22	TCATTACCATCCACTTGTCCTT	57.073	22	274	71549910	71550183	>11	N/A	N/A	N/A
A01_2056	(TAAAT)4	p5	20	71550259	71550278	AAGGACAAGTGGATGGTAATGA	57.073	22	CGCGTGTTTTATCATCACCCT	58.993	21	150	71550162	71550311	>11	N/A	N/A	N/A
A01_2057	(AAT)9	p3	27	71569553	71569579	TGTTCCCACAACAATGGTCGA	60.134	21	ACGAGGTTAGACCAACAACAGT	59.567	22	214	71569476	71569689	1	N/A	N/A	N/A
A01_2060	(TTA)7	p3	21	71609748	71609768	TGGGTTTGGGTTGTTTGGGT	60.253	20	GGCACTAGGTACATGCCACT	59.458	20	201	71609668	71609868	2	N/A	N/A	N/A
A01_2061	(AAAAGA)3	p6	18	71684324	71684341	TGCGCCATACCACAGTACAA	59.678	20	CAGACTGCTCAGGAAAGCCA	59.964	20	220	71684292	71684511	>11	N/A	N/A	N/A
A01_2062	(TTTATT)3	p6	18	71713113	71713130	TGGACGCGTTTTGCCAAAAT	59.897	20	TGCTTAAATAACCAGAGTACCATTGG	59.398	26	247	71712981	71713227	1	N/A	N/A	N/A
A01_2063	(GAA)6	p3	18	71713740	71713757	GAGGAGAAAAAGGGGGCCAA	59.886	20	TCCAAACCAACCTAGACTGAAACT	59.835	24	270	71713675	71713944	1	N/A	N/A	N/A
A01_2064	(TTTATT)4	p6	24	71716238	71716261	TCATGCTGAGATTCTTCGCA	57.322	20	AATTTTAAAAGGGGAAAAAGGGGA	57.15	24	276	71716013	71716288	1	N/A	N/A	N/A
A01_2067	(AGATAC)11	p6	66	71729993	71730058	TCGAAAACTCAGTGTGTAACCCA	60.119	23	GGATGGTCGGAGATGGTGTG	60.179	20	256	71729890	71730145	>11	N/A	(TACAGA)3	184
A01_2068	(AT)9	p2	18	71772133	71772150	ACTCAATCCGGTGTTCCATCC	60.065	21	GAAGTGGAGTGGGGCTGAAA	59.89	20	271	71772073	71772343	1	N/A	N/A	N/A
A01_2069	(ATA)8	p3	24	71861679	71861702	GAGAAAATTAGTCGCACTCCACT	58.754	23	TGGTATCACTACTGTTTGTATTGCT	58.293	25	250	71861537	71861786	1	N/A	N/A	N/A
A01_2070	(TTTAAT)3	p6	18	71965677	71965694	GATCAAGTTTTTGGCGCCGT	60.04	20	CCCTTGCTCGTTCTCTGTGT	59.966	20	273	71965590	71965862	>11	N/A	N/A	N/A
A01_2071	(A)19	p1	19	72507712	72507730	CCCCATTGCCGTGAGCTAAA	60.68	20	GGCCGAACCTCTTCACCTTT	60.251	20	177	72507627	72507803	>11	N/A	N/A	N/A
A01_2072	(AAAAT)4	p5	20	72517808	72517827	TGCCACAATGCAAATCTGGTG	59.999	21	TTTTTCTCCTCTGCCCGTGG	60.251	20	201	72517697	72517897	>11	N/A	N/A	N/A
A01_2073	(ATGAC)6	p5	30	72574532	72574561	CTGAAATGCCGCAACATGGT	59.756	20	ACCCATCCCCATGCAATGAA	59.661	20	178	72574415	72574592	1	N/A	N/A	N/A
A01_2074	(CTATTA)3	p6	18	72576891	72576908	GGTGCCTAGGGAATGTTGCT	60.034	20	TGTTTGGGCCTTGTCCCATT	60.105	20	163	72576787	72576949	1	N/A	N/A	N/A
A01_2075	(AGAAAA)3	p6	18	72703948	72703965	CGCTCGTACTCGCATCAGAA	60.248	20	ACACTCCAACCTGCATCCTT	59.226	20	153	72703913	72704065	1	N/A	(AGAAAA)3	153
A01_2076	(AAAAAT)3	p6	18	72716745	72716762	GGGAGATGCGGATGACTCAC	60.25	20	TCGTGATAGTGTAACCATTGATACCT	59.677	26	270	72716589	72716858	2	N/A	(AAAAAT)3	269
A01_2077	(AAAACA)3	p6	18	72864271	72864288	AGATGGTGGATGGTTAGTGGAAC	60.054	23	ACGGGTTAGCTGGACCTAGT	59.959	20	275	72864178	72864452	3	N/A	N/A	N/A
A01_2079	(CATATA)4	p6	24	72985056	72985079	ACAGAGGAGATTGATTCAAGGTT	57.489	23	CTCTCTCACCCCTCTCCCTT	59.662	20	270	72984999	72985268	1	N/A	N/A	N/A
A01_2082	(TCAGAA)3	p6	18	73032263	73032280	CGTACTTCCCGGATGTACAGA	58.981	21	ACGAGGCTCAGAAGAGGGAT	60.033	20	200	73032132	73032331	>11	N/A	N/A	N/A
A01_2083	(CTGATT)3	p6	18	73044310	73044327	CGTCGAGTTGTCTCCCTACA	58.837	20	AGTCTGGCCCTAGCTCTACT	59.069	20	277	73044160	73044436	>11	N/A	N/A	N/A
A01_2084	(TA)9	p2	18	73161568	73161585	TGGAGACTTGCTCTGGTTGG	59.602	20	GCCAAACCGTATAACCAAATACCA	59.601	24	276	73161432	73161707	4	N/A	N/A	N/A
A01_2085	(ATA)9(ATT)12	c	63	73217514	73217576	ACGTGCCCTACCCACTACTA	59.667	20	TCCATTAACGCATCACACCA	57.519	20	124	73217488	73217611	2	N/A	(TAT)13	100
A01_2087	(AT)9	p2	18	73283314	73283331	GAGCTGTTGGCATAGGTGGT	60.035	20	CCTTAGGGATATCTTCGAAAGTGGA	59.695	25	253	73283221	73283473	2	N/A	N/A	N/A
A01_2088	(TTA)7	p3	21	73309542	73309562	TGGTGTCAGGGTTCCGAAAA	59.453	20	AGTGGACGATAATGTGGCTGT	59.445	21	277	73309334	73309610	3	N/A	(ATT)14	310
A01_2089	(TAT)6	p3	18	73312019	73312036	GAGGGTCAAGGGAGGAAAGC	60.035	20	CCAGATACACGAATCCGCCA	59.896	20	162	73311984	73312145	4	N/A	N/A	N/A
A01_2090	(AAAT)5	p4	20	73314346	73314365	AATAGCCCAAATTTGCCCGG	59.17	20	GTTAACCCCTCGTGTCCGAC	60.389	20	157	73314318	73314474	4	N/A	N/A	N/A
A01_2092	(TATTTT)3	p6	18	73440582	73440599	GCGTACAACAGAGCTTTTTCTCA	59.752	23	AGTGAACCCCCTTGAGCCTA	60.179	20	274	73440500	73440773	>11	N/A	N/A	N/A
A01_2093	(A)20	p1	20	73444794	73444813	GGGGATCGTCAGCACTTCAT	59.821	20	AAGGGGCATTACCGGACTTG	60.034	20	274	73444583	73444856	>11	N/A	N/A	N/A
A01_2094	(TTTTCT)3	p6	18	73480332	73480349	AGCGTCGAAACCCTAGAACT	58.745	20	GGAAGGGTCCGTATGTTGTT	57.515	20	223	73480308	73480530	1	N/A	N/A	N/A
A01_2095	(AAAAGT)3	p6	18	73598336	73598353	GGCCCAATACTTCTAGGCCC	59.889	20	GCAATTTACCGAGTTGCTGTGA	59.775	22	195	73598296	73598490	3	N/A	N/A	N/A
A01_2097	(CAT)6	p3	18	73977584	73977601	CAGCTGTCGTACTTCACAGTC	58.68	21	ACAATTCAGTCACATTTTTCACCA	57.781	24	190	73977560	73977749	1	N/A	N/A	N/A
A01_2098	(TAATTC)3	p6	18	74048017	74048034	ATCGAAGCTCAGAAGGTTGAT	57.097	21	CGTACTTCCCCGATGTACAGA	58.981	21	201	74047966	74048166	>11	N/A	N/A	N/A
A01_2099	(TTTTTA)4(TGTTTA)3	c	42	74143398	74143439	TTCCACATCGACACTCCAGC	60.037	20	TGGTGTAGAAGAGAGCGTAATGG	59.869	23	209	74143328	74143536	6	N/A	N/A	N/A
A01_2100	(AGAGGA)3	p6	18	74147376	74147393	CGATCGCACAGTTCGCAAAA	60.111	20	GCCATCTCCTTGGTTGTGGT	60.251	20	102	74147321	74147422	>11	N/A	N/A	N/A
A01_2101	(A)21	p1	21	74183877	74183897	TGGGTGGAAACATGTCACCA	59.447	20	TCCTTCCTTTAGCTCACGGC	59.751	20	168	74183778	74183945	>11	N/A	N/A	N/A
A01_2102	(CTGATT)3ctgtcaccta(ATTCTG)3	c	46	74189566	74189611	GCTGGGTGGGTTGAGCTATT	60.034	20	ACAGACAGTACCAGATGGGC	59.095	20	267	74189406	74189672	>11	N/A	N/A	N/A
A01_2103	(TAAT)5	p4	20	74362825	74362844	GGTCCCTCGGCTAGCTTATT	58.951	20	CGATGGGTTCGCTCTAACC	58.027	19	229	74362662	74362890	1	N/A	N/A	N/A
A01_2104	(CAGAAT)3	p6	18	74801224	74801241	AGCCCATCACAACAGACAGT	59.233	20	GTAAGGTTGGTACGGGGGTG	60.036	20	193	74801101	74801293	>11	N/A	N/A	N/A
A01_2105	(TTGATT)3	p6	18	74820962	74820979	AAGGTTCTCCTGGCGGAAAC	60.251	20	TGGCACAAACATGATAATCCATGG	59.9	24	246	74820908	74821153	1	N/A	N/A	N/A
A01_2106	(AC)15	p2	30	74923311	74923340	CCATCAAACTCGCAAGTTAGCA	59.516	22	AGCAAATGGAATGAAACATGATTGT	58.531	25	147	74923260	74923406	5	N/A	N/A	N/A
A01_2107	(TTTTTC)3	p6	18	74952659	74952676	CCTTTGGGTTCTCGGTTCGA	59.966	20	TGGCCAAACACTGACTCCAT	59.522	20	255	74952553	74952807	1	N/A	N/A	N/A
A01_2108	(AG)14	p2	28	74970206	74970233	GAGCTTTGACTCGTGGGTGA	59.966	20	ACAGGAAGTGCTTGGGGATG	59.961	20	276	74970096	74970371	2	N/A	(AG)14	282
A01_2109	(TATCA)4	p5	20	74985207	74985226	GCCTAGTGTGTGATTTGACCC	58.915	21	CCACTGTTTTGACTAGGCCC	58.465	20	245	74985030	74985274	1	N/A	N/A	N/A
A01_2110	(AAAAG)4	p5	20	75002590	75002609	TGGCAGCAAGTGAAACAGGA	60.107	20	ATTTGCTCCCACTCCCAACC	60.252	20	162	75002564	75002725	2	N/A	N/A	N/A
A01_2111	(TTTTAG)4	p6	24	75007581	75007604	ATCTTTGCTCTATTTTAGTCCCTTGT	58.594	26	CGCCCATCCTTGCCTAACTA	59.532	20	194	75007505	75007698	2	N/A	(TTTTAG)5tttagtttag(TTTGTT)3	218
A01_2112	(CTCTCC)3	p6	18	75071805	75071822	TGCCTGCTAAATTTGAAGCGAG	59.838	22	CCCCTCTCTCCCCATAGTGT	59.734	20	155	75071778	75071932	3	N/A	N/A	N/A
A01_2113	(CTCTCC)3	p6	18	75084427	75084444	TGCCTGCTAAATTTGAAGCGAG	59.838	22	CCCCTCTCTCCCCATAGTGT	59.734	20	155	75084400	75084554	3	N/A	N/A	N/A
A01_2114	(GAAGAG)3	p6	18	75122607	75122624	AAAAGACGCTTTGCAGCCTG	59.969	20	AGGGATTTTGCAGCGTCTGA	59.963	20	107	75122558	75122664	2	Gh_A01G1263	(GAG)10	122
A01_2115	(GA)9	p2	18	75122923	75122940	CTCCAGCGGCCATTAGTGAA	60.108	20	CTTCCATTTTGGCTCACCGC	60.109	20	196	75122808	75123003	2	N/A	N/A	N/A
A01_2116	(AGTAAC)4	p6	24	75159737	75159760	TGACTCGGACCTAGACGGAT	59.455	20	TGGGTTTGTTCCGTTGAGGT	59.744	20	147	75159650	75159796	>11	N/A	N/A	N/A
A01_2117	(TATTTT)3	p6	18	75166379	75166396	TGTTTTACCAATCCAATTGACGT	57.224	23	GCCCTTTACTGAATTGGTGTCA	58.846	22	190	75166332	75166521	2	N/A	N/A	N/A
A01_2118	(AAGGGG)4	p6	24	75218844	75218867	CCAACCTTAGCGTTGGTCCT	59.964	20	TCCAAAACACGGGAAAACGC	59.899	20	255	75218637	75218891	1	N/A	N/A	N/A
A01_2119	(TTTATT)3	p6	18	75242875	75242892	ATCCGGCGATGAGGATTTTT	57.652	20	ACCTTTTCCAGTGGAGTTGC	58.308	20	279	75242843	75243121	>11	N/A	N/A	N/A
A01_2120	(GGGAAG)3	p6	18	75354997	75355014	GACAACAATGGGACGGGACT	59.964	20	TCCTCCATTCTCTCTATTCCGC	59.106	22	196	75354868	75355063	1	N/A	N/A	N/A
A01_2121	(CA)13	p2	26	75367992	75368017	TCAGCGACCAACTCGTTCAA	59.897	20	ACGGATCTTGCGTTGCAGTA	60.038	20	232	75367902	75368133	2	Gh_A01G1266	N/A	N/A
A01_2122	(GAAGGG)4	p6	24	75404612	75404635	CGGTGGTAGTGATGGGACTG	59.824	20	CCCAAGCACAACATCTTCTCC	59.185	21	251	75404448	75404698	1	N/A	N/A	N/A
A01_2124	(TAAAAA)4	p6	24	75420176	75420199	TCTCCCTTCTCTGTTTGGTCA	58.31	21	AGGAAGGAAAGAGGGAGAAGAA	58.124	22	271	75420004	75420274	1	N/A	N/A	N/A
A01_2125	(TC)11	p2	22	75425017	75425038	GCATCCCCCTTCACACATGA	60.034	20	GCTCATGATTCCCAAAGCCG	59.617	20	159	75424940	75425098	2	Gh_A01G1268	N/A	N/A
A01_2127	(TAAAA)4	p5	20	75449164	75449183	TGCGCAATATGTAATTACATGCTCA	59.762	25	GGACCATTCAAGTTGCCATGAG	59.835	22	269	75449127	75449395	1	N/A	N/A	N/A
A01_2129	(CTT)7	p3	21	75626748	75626768	GCCACGTACGAAATCGAAGC	59.975	20	GAGGGCTTCTTTGTTTAAAACCCA	59.9	24	199	75626635	75626833	2	N/A	N/A	N/A
A01_2130	(ATCAT)4	p5	20	75627114	75627133	GTCATCAAGCCGCCTTCCTA	59.822	20	AGGTTTTGTTCTCAGCCCCA	59.444	20	256	75627021	75627276	2	N/A	N/A	N/A
A01_2131	(CATCTT)4	p6	24	75637571	75637594	TCGACGACAAATCAAGCATCT	58.04	21	TGACTCAATCATTCCAGGCC	57.575	20	260	75637543	75637802	2	N/A	N/A	N/A
A01_2132	(AAAC)5	p4	20	75655175	75655194	CCAGGTTCATTACAACATCTAAACGT	59.851	26	TCAATCGCAGTTGCTCACCT	59.965	20	215	75655116	75655330	2	N/A	(AAAC)5	213
A01_2133	(TGTTG)6	p5	30	75769965	75769994	TCTGTTGGAAGGAAGCTGCA	59.526	20	CCAAAATGGTTCAGGTTTCATATTCA	58.615	26	280	75769744	75770023	3	N/A	N/A	N/A
A01_2134	(AACCTC)3	p6	18	75789677	75789694	AGGAAAACGAAGCTGCAGGA	59.891	20	GAACCTGCAGCAGAGTCTCA	59.68	20	233	75789623	75789855	2	Gh_A01G1274	(AACCTC)5	245
A01_2135	(AAAAAT)3	p6	18	75800874	75800891	CCATCAATTGTCCAATTAAGACGA	57.565	24	AGTTAGGAGGGTTGAAGGAGA	57.438	21	258	75800810	75801067	2	N/A	N/A	N/A
A01_2136	(TA)11	p2	22	75802860	75802881	TGCTTCCCTTCGTATCCACT	58.431	20	TGCTCATCCAAGTCCTGTGT	58.941	20	259	75802752	75803010	1	N/A	N/A	N/A
A01_2137	(ATT)7	p3	21	75889292	75889312	GGCTATAAGTTTTGTGTTGTAGGGAT	59.398	26	TGCCAATGCCTCGGGTTATT	60.034	20	280	75889103	75889382	>11	N/A	N/A	N/A
A01_2138	(ATAAGA)4ataataacaataacaagtac(ATGTTT)3	c	62	75946604	75946665	TCTGTGTCACAAGTGAGGCA	59.17	20	ACCTGGCTTGTTTCCAAAAGG	59.238	21	198	75946496	75946693	3	N/A	N/A	N/A
A01_2140	(ATTCTG)3	p6	18	76035753	76035770	GTGGTTGCTGATGCTTTGAGT	59.389	21	TGGATTTCTTGGAACACAAAGTCT	58.8	24	255	76035580	76035834	>11	N/A	N/A	N/A
A01_2141	(TTC)10	p3	30	76161717	76161746	AGCAGACATGGCTGGTTGAA	59.889	20	ACGTGGCCTGTTAACTAGCC	60.037	20	134	76161652	76161785	1	N/A	N/A	N/A
A01_2142	(TATTTT)3	p6	18	76164573	76164590	GTTAAAACCAGAGCTAATTTGTTTGA	57.134	26	GGCTTTTTGGTTTTAGGAAATAGAGG	58.903	26	228	76164450	76164677	2	N/A	N/A	N/A
A01_2143	(TATTTT)3	p6	18	76166373	76166390	GTTAAAACCAGAGCTAATTTGTTTGA	57.134	26	GGCTTTTTGGTTTTAGGAAATAGAGG	58.903	26	228	76166250	76166477	2	N/A	N/A	N/A
A01_2144	(TGATTC)3	p6	18	76203849	76203866	GTAAGGTTGGTACGGGGGTG	60.036	20	GCCCCAGCCTTACTTACAGT	59.381	20	209	76203766	76203974	>11	N/A	N/A	N/A
A01_2145	(TCTTT)4	p5	20	76315219	76315238	GAGGGGATTTCGGCAGAGAG	59.894	20	ACGGAAGAGAGTAGTGGGCT	59.96	20	187	76315135	76315321	>11	N/A	N/A	N/A
A01_2146	(AGAATC)4	p6	24	76321000	76321023	GCCCCAGCCTTACTTACAGT	59.381	20	GTAAGGTTGGTACGGGGGTG	60.036	20	209	76320891	76321099	>11	N/A	N/A	N/A
A01_2147	(CAGAAT)3	p6	18	76324370	76324387	GCCCCAGCCTTACTTACAGT	59.381	20	GTAAGGTTGGTACGGGGGTG	60.036	20	209	76324256	76324464	>11	N/A	N/A	N/A
A01_2148	(AGAATC)3	p6	18	76327681	76327698	GCCCCAGCCTTACTTACAGT	59.381	20	GTAAGGTTGGTACGGGGGTG	60.036	20	209	76327572	76327780	>11	N/A	N/A	N/A
A01_2149	(GAGAGT)3	p6	18	76460184	76460201	CAATCAGGTCCTTCCATTATTGG	57.22	23	AGTTTTGAGGTTTTCGAAGCTT	57.016	22	230	76460020	76460249	2	N/A	N/A	N/A
A01_2150	(TA)9	p2	18	76464819	76464836	CGAGACCGAGATAGCTTCGG	59.764	20	TTGTCGTACCCGTTGAACCA	59.537	20	195	76464751	76464945	8	N/A	N/A	N/A
A01_2151	(GAAA)5	p4	20	76487128	76487147	ATGGAGGATTTTTGGAATGA	57.162	21	GCCAATATTTGGGGTTAAAA	58.97	20	264	76486977	76487240	1	N/A	N/A	N/A
A01_2152	(ATT)6	p3	18	76495925	76495942	GCAACCCAAACCCACATGTG	60.25	20	CGCAATTAGCCTCACAACGC	60.521	20	277	76495740	76496016	1	N/A	N/A	N/A
A01_2153	(AAATT)4	p5	20	76586387	76586406	TGGGGGTTGAGTATCGTCCT	59.958	20	CCGTTGCAGGGGAACTAAGA	59.676	20	274	76586200	76586473	>11	N/A	N/A	N/A
A01_2154	(TTTTA)5	p5	25	76821668	76821692	GCTCCAAAATGGCTATTCTTGCT	59.868	23	GGGCTAAATCGCGTAAAGTGC	60.268	21	279	76821605	76821883	>11	N/A	N/A	N/A
A01_2155	(AACCAC)3	p6	18	76839320	76839337	GTCCATGTCCATGTCCACGT	60.036	20	TGGCTCTACTCCATTCCCTGA	59.992	21	137	76839295	76839431	1	N/A	N/A	N/A
A01_2156	(TTTTA)4	p5	20	76844560	76844579	GGGTTTCCACGTAAAATCTGTGT	59.433	23	GGGCATCCTCCAGATCCATC	59.672	20	214	76844525	76844738	>11	N/A	N/A	N/A
A01_2157	(TTTTA)4	p5	20	76888563	76888582	CCATGCACTTGGCCAAATGT	59.678	20	CCACATTGGAATTTAGTAGACGGT	58.817	24	213	76888433	76888645	1	N/A	N/A	N/A
A01_2158	(ACCTCC)3	p6	18	76920882	76920899	TGGGAGTCAAGGAGGAGAGG	59.958	20	GCCAAAACTCGGCTCTCTCA	60.321	20	257	76920788	76921044	>11	N/A	N/A	N/A
A01_2159	(AGAATC)3	p6	18	76977864	76977881	ACAGACAGTACCAGATGGGC	59.095	20	AGCGGTTGGTTATAGGCTGG	59.82	20	266	76977806	76978071	>11	N/A	N/A	N/A
A01_2160	(CCCCTC)3ccccctctccttcatcnagcccccgctctctcgaatctcgatctccaacccaaaatatttcatcaaaccaaaacttatctttcaattc(ATT)10	c	136	77032473	77032608	TGTCTTGCCAACTCTTCGGT	59.532	20	GCGACGTACCAGTAGAGGTC	59.623	20	266	77032423	77032688	2	N/A	(TTA)9	338
A01_2161	(TAAA)5	p4	20	77151190	77151209	TGCGACTGAAGCACACAAAA	58.909	20	ACGCAGGGAAGGATTGCTAT	59.16	20	277	77151115	77151391	>11	N/A	N/A	N/A
A01_2162	(ATCAA)5	p5	25	77178639	77178663	ACAAATGAGGGGGAGACTCTCT	60.226	22	TGTAGGTGGAAATCGAGTTGCA	59.962	22	223	77178511	77178733	1	N/A	N/A	N/A
A01_2163	(ATTTTT)3	p6	18	77180722	77180739	CGTAGATTCTGACCTGCCACA	59.795	21	GGCTGATATGGCCTAATGGGT	59.644	21	196	77180625	77180820	1	N/A	N/A	N/A
A01_2164	(AAAAAT)3	p6	18	77202704	77202721	ACTCCATGGAATCTACACCTGC	59.829	22	AATTGGGCCGTTACAAGGCT	60.252	20	248	77202641	77202888	1	N/A	N/A	N/A
A01_2165	(ATTTTA)3	p6	18	77293031	77293048	CCGACCAGGCCCGAATTATA	59.317	20	AAATTATTAAGCCCGAGCCCG	58.773	21	278	77292972	77293249	>11	N/A	(TAAAAA)3	174
A01_2166	(ATA)7	p3	21	77330482	77330502	AAAAGTAGTGGCCCTGACGG	59.964	20	TCAAGTTTTTGGCGCCACTG	59.898	20	189	77330399	77330587	>11	N/A	N/A	N/A
A01_2168	(AAAATA)3	p6	18	77442471	77442488	AGGTGGTTTGGTATCAAGATTGT	58.002	23	GGGAACACGGACCTTCATCA	59.676	20	275	77442319	77442593	1	N/A	N/A	N/A
A01_2169	(TTCTTT)3	p6	18	77464974	77464991	CACAGACTCAAGCACGGTGA	60.249	20	GACCGATGGCATCTACACCC	60.25	20	263	77464934	77465196	1	N/A	N/A	N/A
A01_2170	(AAAAAG)3	p6	18	77555775	77555792	ATCCTGTCTTTGGCTGGCAA	59.887	20	AATCAGACACCGACACTGCT	59.318	20	153	77555695	77555847	2	N/A	N/A	N/A
A01_2171	(GAAATA)3	p6	18	77631273	77631290	CCACAGTTTCCTTGGGACTGT	60.134	21	TGTTTTGGGCATCGTAGGCT	59.962	20	268	77631189	77631456	1	N/A	N/A	N/A
A01_2172	(TAAA)6	p4	24	77653070	77653093	AGCTCTCCATGACTTTGCCTT	59.646	21	TGGGTGTTTGGGAAGGTTTGA	59.993	21	204	77652942	77653145	1	N/A	N/A	N/A
A01_2173	(TAAA)5	p4	20	77676719	77676738	TCCACCACTTTGCCCTTACC	59.888	20	TGGATGTTAGGGAAGGTTTGAGT	59.344	23	196	77676595	77676790	3	N/A	N/A	N/A
A01_2174	(AATTAA)3	p6	18	77764763	77764780	TGTGGGACGGTTTTGGGTAG	59.891	20	AAAATGGCTCGGTGGACACT	59.89	20	248	77764651	77764898	7	N/A	N/A	N/A
A01_2175	(TTAAAA)3	p6	18	77833293	77833310	TGCAATCCACATTCCTTATCAACT	58.736	24	GGGACGATTGAGGGGTGATA	58.58	20	207	77833129	77833335	1	N/A	N/A	N/A
A01_2177	(AAATAA)3	p6	18	77924276	77924293	GACCCCACAACACCACTGAT	59.89	20	CTGCTGGTCTAGTGGTTGCA	59.965	20	268	77924178	77924445	1	N/A	N/A	N/A
A01_2178	(AAAATA)3	p6	18	77927991	77928008	ACCCCACAACACCACCAATT	60.032	20	GCCCGCTGGTCTAGTAGTTG	60.179	20	269	77927895	77928163	6	N/A	N/A	N/A
A01_2179	(ATTTGT)5	p6	30	78163209	78163238	TGAGGCGTTACAATAAGTGTCA	57.74	22	ACATCAGTGTAAATGATTCCCTTTT	57.219	25	266	78163061	78163326	1	N/A	N/A	N/A
A01_2180	(AAATAA)3	p6	18	78165435	78165452	CCCTCAATCGAAGCCTCTCC	59.894	20	GTCATGTGATGCGTTCGCTC	59.974	20	276	78165289	78165564	1	N/A	N/A	N/A
A01_2181	(AAT)11	p3	33	78181750	78181782	GGGTTAGGGATTTAGGGTTTAGGA	59.272	24	ACGCCACTAAGTATGTAGCCC	59.588	21	268	78181566	78181833	1	N/A	N/A	N/A
A01_2182	(ATA)16	p3	48	78233766	78233813	TGGAACGGATGGATGCATCT	59.161	20	AAACGCGTTTAACTCTCGCC	59.49	20	200	78233697	78233896	1	N/A	N/A	N/A
A01_2183	(GAAAAA)3	p6	18	78394025	78394042	CAACTCCATGGCACCACTGT	60.538	20	TGCGTTCTACAGTGCACGTT	60.529	20	215	78393918	78394132	1	N/A	N/A	N/A
A01_2184	(TTGAA)4	p5	20	78515836	78515855	TCGAGTCTAGGGATGAAACCG	58.978	21	ACCTCGACAAATGTTCGTGT	57.766	20	213	78515769	78515981	>11	N/A	N/A	N/A
A01_2185	(CTTTTT)3	p6	18	78521522	78521539	GTGGCTGGGCTTAAGGGTAG	60.107	20	ACATTCAGGAAAATGCTCGTGT	58.851	22	207	78521365	78521571	>11	N/A	N/A	N/A
A01_2186	(TAA)6	p3	18	78696978	78696995	AATTCATCTCATGGCTGGCC	58.299	20	GGAATGGTGATCTCGGGACC	59.893	20	279	78696757	78697035	5	N/A	N/A	N/A
A01_2191	(TTCTT)4	p5	20	78902682	78902701	TGCATGCTTTTGTTTACATGCC	58.934	22	TTCCATCAACCAACCCCCTT	59.136	20	171	78902596	78902766	3	N/A	N/A	N/A
A01_2192	(TTTA)6	p4	24	78927494	78927517	GGATGACAACTCAAGCACCC	58.831	20	CTGAGGTAAGGTGCTTGGGT	59.307	20	180	78927446	78927625	>11	N/A	N/A	N/A
A01_2193	(TTAT)5	p4	20	78927685	78927704	CCCAAGCACCTTACCTCAGT	59.307	20	TGAGCCTTTAATCTCATACTTAGCCA	59.9	26	258	78927607	78927864	2	N/A	N/A	N/A
A01_2195	(TTATTT)3	p6	18	78994444	78994461	GCTACGCATTGGCTAACGTG	59.974	20	GACAACGAGCAAAGAAGGGC	59.761	20	267	78994263	78994529	1	N/A	N/A	N/A
A01_2197	(ATTCTT)3	p6	18	79014243	79014260	AAGGAGCGACACAAAGGAGG	59.965	20	GCCCAATTTTGTCCAGGCC	59.704	19	212	79014094	79014305	1	N/A	N/A	N/A
A01_2198	(TTACTG)4	p6	24	79273305	79273328	TTGGCATGCCCTAGGATTGG	60.106	20	GGACCTGAACGGATACACGG	60.179	20	191	79273232	79273422	>11	N/A	N/A	N/A
A01_2199	(TATAA)10	p5	50	79303669	79303718	GCTTTGAACCCTTGAAACCCT	58.961	21	TGCATAAATTGAGGTGGCATAAGT	59.045	24	277	79303542	79303818	8	N/A	N/A	N/A
A01_2200	(TAATA)4	p5	20	79304309	79304328	AGGGAATAGTGCCAAATGTATGGA	59.832	24	TCCTCCCAATTTTCGTTCCCA	59.574	21	209	79304208	79304416	9	N/A	N/A	N/A
A01_2201	(AT)10	p2	20	79366537	79366556	TCTCGGTCGATTTCCCTCCT	60.033	20	CTCTCTTTCCCTCTCGCACC	59.825	20	270	79366318	79366587	2	Gh_A01G1310	N/A	N/A
A01_2202	(AATGAT)3	p6	18	79368150	79368167	TGGATCGTATTAGGATGGTGCA	59.031	22	TCCCCTTATCATCATCTATTGGTTCT	59.206	26	174	79368033	79368206	1	N/A	N/A	N/A
A01_2204	(GA)14	p2	28	79390337	79390364	TCAGATGACTTTTTGCCCAACT	58.435	22	ATCAGGTGGGGGTTTTCAGT	58.842	20	220	79390220	79390439	>11	N/A	(AG)16	223
A01_2205	(AAT)7	p3	21	79428759	79428779	TGTCTCCATGTTCAGCCACT	58.941	20	TGGGCCTAGTCGAAACCATT	59.011	20	268	79428548	79428815	>11	N/A	N/A	N/A
A01_2206	(TAAAA)4	p5	20	79435283	79435302	TCACAATATGCACTCACTTTTAACA	57.496	25	AAATCGTGAAGCCAGGTTGT	58.019	20	238	79435175	79435412	6	N/A	N/A	N/A
A01_2207	(AAAGAA)3	p6	18	79673129	79673146	GGGCTAAATTGCACTTGGCT	59.102	20	TGACTTGAATGAAGCCGAACC	58.849	21	256	79672915	79673170	>11	N/A	N/A	N/A
A01_2208	(TG)12	p2	24	79708519	79708542	AGCTAGGCTAAGGTTGTATCGTG	59.932	23	TTGGGAAAAACAGGGCCTCA	59.737	20	254	79708382	79708635	2	N/A	N/A	N/A
A01_2210	(TA)9	p2	18	79761299	79761316	CCCGAATCAAGACGTAAAACCA	58.931	22	ATCCGTCACACTACCGTTCG	59.83	20	247	79761172	79761418	3	N/A	N/A	N/A
A01_2211	(TTAA)5	p4	20	79783125	79783144	TACCGTGGCATGCTATCGTC	59.968	20	AAAGTCACGACGATTTTAATGGAA	57.452	24	219	79783033	79783251	1	N/A	N/A	N/A
A01_2212	(TCTTT)4	p5	20	79814096	79814115	TGTTGCCGAAACCTACCCTC	59.964	20	TGGTGGATCGAGTGGGTTTG	59.964	20	204	79813995	79814198	1	N/A	N/A	N/A
A01_2213	(TTTTAT)3	p6	18	79816002	79816019	GATGAGGACCATTGAGTCCGA	59.243	21	TGCCCTGAATGGTGGATGAA	59.297	20	274	79815944	79816217	>11	N/A	N/A	N/A
A01_2214	(TGAG)7	p4	28	80030001	80030028	TGTTTCCCAACACGCCTTGA	60.394	20	CGGCCATGGGGAGAGATTTT	60.107	20	208	80029902	80030109	1	N/A	N/A	N/A
A01_2215	(TATTT)5	p5	25	80179618	80179642	GCTAGGCCAGGGGATTTTT	57.384	19	ACCAAAAATCGGGTTTGTAGAATTG	58.78	25	277	80179443	80179719	1	N/A	N/A	N/A
A01_2216	(TAAAAA)3	p6	18	80184169	80184186	ACGTTGACTCAGCCTTGCTT	60.179	20	GTGTCGTTGCCGAGGACTAA	60.039	20	227	80184015	80184241	1	N/A	N/A	N/A
A01_2217	(TTTA)5	p4	20	80192164	80192183	TTGCATATGCTATTCGAAAGATGAA	57.505	25	ACCAATTACACAGTCCAATTGGA	58.265	23	198	80192136	80192333	4	N/A	N/A	N/A
A01_2218	(AG)12	p2	24	80320205	80320228	TGAAAGCTCTCGGGGACTTC	59.391	20	CCACCCAGTTCCTGTACGAG	59.753	20	280	80320122	80320401	2	N/A	(CT)11	280
A01_2219	(AAT)17	p3	51	80349086	80349136	GCAGTTGGATGGTCCTCCTC	60.107	20	TTTTGGGGATGTGGGGCATT	60.179	20	169	80349000	80349168	1	N/A	N/A	N/A
A01_2220	(ATTTTA)3	p6	18	80358317	80358334	CAAGTTTTTGGCGCCATTGC	59.765	20	TGGTCCTGACGTGTTTCTTCT	59.239	21	178	80358251	80358428	>11	N/A	N/A	N/A
A01_2221	(TTAATT)3	p6	18	80398664	80398681	TCCCCATCCATCCTAAGCCA	60.029	20	CACGAGTTCTCTTGCGAGGT	60.039	20	255	80398536	80398790	>11	N/A	N/A	N/A
A01_2222	(TA)9	p2	18	80414344	80414361	GGTTGGAACCTAGTCGGAGC	60.108	20	GCTCAATCCACTTCATATTGGCA	59.366	23	141	80414247	80414387	1	N/A	N/A	N/A
A01_2223	(AAAAGA)3	p6	18	80600628	80600645	AAAAGGATGGACGGTTTTGGT	58.327	21	ACTCACCTTGAATCAAGCTTGC	59.444	22	211	80600475	80600685	>11	N/A	N/A	N/A
A01_2226	(ATTTT)8	p5	40	80632430	80632469	TTAGTGGGAGGCAGAACACG	59.68	20	GTGACCTTCTTATCACAATGCCA	58.99	23	265	80632232	80632496	1	N/A	N/A	N/A
A01_2227	(ATAAA)4	p5	20	80864458	80864477	CACGCCCTAAGTCTAACCCA	59.1	20	GGACTCAGAGATGGCCACAC	60.108	20	214	80864321	80864534	>11	N/A	N/A	N/A
A01_2228	(TTTTC)4	p5	20	80965230	80965249	AGCACGATCTCCACTCGACT	60.678	20	AATCTCCGCCCGTCAAGTTC	60.391	20	195	80965100	80965294	1	N/A	N/A	N/A
A01_2229	(TAAAAT)3	p6	18	81012280	81012297	AGTGGTCTCGACAGGTTTCT	58.294	20	CTGTTGCCGGGGAACTAAGA	59.676	20	172	81012199	81012370	>11	N/A	N/A	N/A
A01_2230	(TTTA)5	p4	20	81121468	81121487	CGTCGCTCCTCCATAACCTC	59.969	20	ACTCAAGAACAACGAGCAAGGA	60.159	22	278	81121407	81121684	1	N/A	N/A	N/A
A01_2231	(AAATT)4	p5	20	81250715	81250734	TCAGCCATCTCTTCGGTTGG	59.75	20	AGTTTTTGGCACCGTTGTCG	59.9	20	278	81250535	81250812	>11	N/A	N/A	N/A
A01_2232	(TACACA)3	p6	18	81451833	81451850	TACCAAGCCATTGTCACCCC	59.961	20	TGACAAGGGGCTTGATTTGGT	60.133	21	226	81451807	81452032	1	N/A	N/A	N/A
A01_2235	(A)21	p1	21	81520652	81520672	TGGGTGGAAACATGTCACCA	59.447	20	TCCTTCCTTTAGCTCACGGC	59.751	20	168	81520553	81520720	>11	N/A	N/A	N/A
A01_2236	(AT)10	p2	20	81521828	81521847	GCCGAGTTGGAACCGTCTTA	60.038	20	AGCGCCAATCTCATGGTCAT	59.818	20	249	81521718	81521966	>11	N/A	N/A	N/A
A01_2237	(TCTTTG)3	p6	18	81628226	81628243	GCCCCTCCAACCTTTCCTAG	59.744	20	TGGGCCAATTTGACCCCTTT	60.105	20	180	81628113	81628292	>11	N/A	(AAAAAT)3	145
A01_2238	(AATTA)4	p5	20	81632448	81632467	AGTAGTGGTCCTGACGGGTT	60.179	20	CGTTGCCGGGGAACTAAGAT	60.108	20	175	81632363	81632537	>11	N/A	N/A	N/A
A01_2239	(ATTCTG)4ttactaata(CTGATT)3ctgtta(CTGATT)3ctgtcaccta(ATTCTG)4ttactaatat(TGATTC)3tgtta(CTGATT)3	c	160	81743981	81744140	GGCTGGATTGGGTTGGGATT	60.326	20	ACCAGATGGACCTTAGCCCA	60.253	20	275	81743927	81744201	>11	N/A	N/A	N/A
A01_2240	(TTTTCT)6ttttattttccctcttttcttcact(TTTTC)4	c	81	81812308	81812388	GCCACCACGTAGCATTCTCT	60.108	20	GTGGCTGGAAAATGGGGAGA	59.96	20	279	81812278	81812556	1	N/A	N/A	N/A
A01_2241	(AAAT)5	p4	20	81825363	81825382	TACCCAGTTGCAAGCCCAAA	60.106	20	ACAAGGGTGGTGGAGTAGGT	60.105	20	163	81825287	81825449	>11	N/A	N/A	N/A
A01_2242	(GGCAAA)5	p6	30	81830903	81830932	GGGTGCCAATAAAGAGTGCC	59.182	20	GTCTCAAGGCTCCATTTGCG	59.551	20	229	81830812	81831040	7	N/A	N/A	N/A
A01_2243	(AAAT)8	p4	32	81833626	81833657	ACAATGAGCAAAGAGGGGCA	59.887	20	CAAGGTGGGTGGCCAAAAAG	59.893	20	230	81833472	81833701	>11	N/A	N/A	N/A
A01_2244	(GGGGCA)3	p6	18	81836231	81836248	TGGCATGGTTATATGTGACTC	59.888	20	CCCCTCGTATATCTCCATTG	59.961	20	133	81836139	81836271	2	Gh_A01G1319	N/A	N/A
A01_2245	(CACCTT)3	p6	18	81845933	81845950	AGCCACCTGTTCTCACACAG	59.893	20	AGGAGCTGCAGAGTAAAGCG	60.108	20	241	81845745	81845985	2	Gh_A01G1321	N/A	N/A
A01_2246	(TATTTT)3	p6	18	81857149	81857166	TGGAGTACACAGAGACTAAGGC	58.91	22	GATGTCACGGTCACAGTCGT	60.039	20	221	81856992	81857212	2	N/A	N/A	N/A
A01_2247	(AAAGTA)3	p6	18	81883670	81883687	AGTGTTGAAGGTGTGTGGGA	59.084	20	TCCCGACTCATCTAACTTGACA	58.572	22	264	81883606	81883869	1	N/A	N/A	N/A
A01_2249	(AT)9	p2	18	81912518	81912535	TGAATACACAAGAAATTTCCAGCACA	59.96	26	CGGAAAACCACCGTCGAGTA	60.039	20	270	81912371	81912640	>11	N/A	N/A	N/A
A01_2250	(AT)9	p2	18	81978757	81978774	TGGTTCTAGTAGCATCATTTCCACA	60.046	25	CCTTCTCTCAACGCCTCATCC	60.472	21	171	81978665	81978835	3	N/A	N/A	N/A
A01_2251	(TTTTA)4	p5	20	81985917	81985936	TTCTTCTCCTCTGCCCTTGA	57.97	20	ATGAACAACCCGGAAGCTCT	59.307	20	120	81985855	81985974	>11	N/A	N/A	N/A
A01_2252	(TTTTA)4	p5	20	81990357	81990376	TCTCCTTTGCCCGTGGTTTT	60.106	20	GGGGATCTGCGAAAGGCTTA	59.82	20	158	81990299	81990456	1	N/A	N/A	N/A
A01_2253	(AAATA)5	p5	25	81995988	81996012	TGGATGTGCATGGCATGGTA	59.742	20	CCGCCCAATTATCCACGAGA	59.894	20	182	81995911	81996092	1	N/A	N/A	N/A
A01_2254	(AAAAAT)3	p6	18	82020508	82020525	TTCCCACTCACCCATCAAGC	59.962	20	TCGATTCAAAATCAAAACTCGAACT	58.045	25	178	82020396	82020573	3	N/A	(ATTTTT)3	178
A01_2256	(AAAT)9	p4	36	82025781	82025816	TGGTTTTGAATAATCGCGGTTGT	59.746	23	AGGGTGATTTAACAAAAAGCGCA	59.931	23	263	82025663	82025925	1	N/A	N/A	N/A
A01_2257	(TTGATT)3	p6	18	82115881	82115898	CGGCTGGATTGGGTTAGGAT	59.526	20	GCCCAAGCCTTACTTACAGTT	58.208	21	265	82115761	82116025	>11	N/A	N/A	N/A
A01_2258	(CTGATT)3	p6	18	82118759	82118776	CGGCTGGATTGGCTTAGGAT	59.891	20	GCCCCAGCCTTACTTACAGTT	59.996	21	268	82118602	82118869	>11	N/A	N/A	N/A
A01_2259	(AAAATG)4	p6	24	82210547	82210570	CCCTCCGCTAGCTCATTGAA	59.534	20	TCATTTTGGAGAAAACCACATTCA	57.523	24	190	82210426	82210615	>11	N/A	N/A	N/A
A01_2261	(GA)19	p2	38	82237664	82237701	GAGAGGGAGGGAGAGAGAGG	59.521	20	CGATCAAATTCGCTTAGCCCAA	59.645	22	261	82237637	82237897	1	N/A	N/A	N/A
A01_2262	(CTCTTC)3(TCT)17*	c*	64	82271071	82271134	TAGGCGTCACTGGCTCTTTC	59.753	20	TCACCCACCATAGCTACTCCT	59.709	21	261	82270941	82271201	>11	N/A	N/A	N/A
A01_2263	(CAGTAT)3	p6	18	82275614	82275631	CAAGTCCCTCACAACACCGA	59.894	20	AGTGGAGTGTAGAGGCTGGT	59.885	20	279	82275397	82275675	>11	N/A	N/A	N/A
A01_2264	(TC)12(AC)9	c	42	82362121	82362162	ACAAGTTGCTGTGACAGGGT	59.744	20	ATACGGCTTGAACCTGTGCA	59.964	20	276	82362018	82362293	2	N/A	(GA)10	285
A01_2265	(ATTAAA)3	p6	18	82496059	82496076	GATTGGGTCAGCATGTGGGA	60.034	20	GAGTGAAAAACGGCTGGACG	59.765	20	271	82495929	82496199	1	N/A	N/A	N/A
A01_2266	(TCT)6ta(TTC)7	c	41	82498924	82498964	TCTGAGCATTGAGGTTGCGA	59.679	20	AGCTAGGGCACAAACACAGAT	59.648	21	237	82498814	82499050	>11	N/A	N/A	N/A
A01_2267	(AGAAA)4	p5	20	82574215	82574234	GATGGCTACGGTGACAGTGG	60.46	20	TGCCTTCTCAACCAGTCGAC	59.966	20	279	82574058	82574336	>11	N/A	(AGAAA)4	279
A01_2268	(TATAA)7	p5	35	82613787	82613821	AGCTTGAAACCTTGAAACCCT	57.968	21	ATGAGGCGGCATAAGTGTTT	57.871	20	256	82613661	82613916	>11	N/A	N/A	N/A
A01_2269	(AAATGA)3	p6	18	82616041	82616058	TGTCTAATCGGTCCTTTTGCT	57.304	21	TCAAGCTTCAAAACAATCCAAAAAC	57.929	25	276	82615862	82616137	1	N/A	N/A	N/A
A01_2270	(TTAA)6	p4	24	82651137	82651160	ACGGAATTAGAATTGGGTTGAGA	57.826	23	AGTTATAGGGCCGGCAACAT	59.156	20	252	82651081	82651332	1	N/A	N/A	N/A
A01_2271	(A)21	p1	21	82725507	82725527	TGGGTGGAAACATGTCACCA	59.447	20	TCCTTCCTTTAGCTCACGGC	59.751	20	168	82725408	82725575	>11	N/A	N/A	N/A
A01_2272	(AT)9	p2	18	82726683	82726700	GCCGAGTTGGAACCGTCTTA	60.038	20	AGCGCCAATCTCATGGTCAT	59.818	20	247	82726573	82726819	>11	N/A	N/A	N/A
A01_2274	(ATC)6	p3	18	82783258	82783275	ACATATCATCCGCCATGTGG	57.81	20	AGCTCAATTTTTGTTGAACTTCATC	57.295	25	249	82783055	82783303	2	N/A	N/A	N/A
A01_2275	(TTTTTA)4	p6	24	82799689	82799712	CTGTCCAGATAAGTTCGTAGGGT	59.3	23	ACCCAAGTACCCAACCCAAC	59.813	20	160	82799631	82799790	1	N/A	N/A	N/A
A01_2276	(A)21	p1	21	82829729	82829749	AAAGGGGTGGACTTGCATGT	59.812	20	CGGCCAAGTTCACAACATGA	59.049	20	225	82829548	82829772	>11	N/A	N/A	N/A
A01_2277	(CCAACA)3	p6	18	82831566	82831583	GCAACTCCAGCAATACCCCT	60.034	20	ACCTATGGCTGAGACAGGGT	59.957	20	186	82831493	82831678	>11	N/A	N/A	N/A
A01_2278	(AAACAT)4	p6	24	82865129	82865152	TGTTGCGGTATGCCACTGAT	60.036	20	GCAAGGGTCAGCCTAGGAAA	59.672	20	270	82865017	82865286	2	Gh_A01G1332	N/A	N/A
A01_2279	(AAAAAT)3	p6	18	82870352	82870369	GGCTCTCAATGATGGTGGCT	60.107	20	TGCTAAACCTTGGTTTGTCTTTCC	59.901	24	265	82870188	82870452	2	Gh_A01G1332	N/A	N/A
A01_2285	(TCATTT)3	p6	18	82938922	82938939	TGCATTCAATGGTTCACTATGACT	58.744	24	TCGTTGAAACCATAAATGAATTGCA	58.549	25	277	82938826	82939102	>11	N/A	N/A	N/A
A01_2287	(TTTC)7	p4	28	82953522	82953549	GTCACTGTTCACGCCAGACT	60.249	20	CTTGTGGTGGAGGAAGGGTG	60.251	20	119	82953499	82953617	1	N/A	N/A	N/A
A01_2292	(TA)10	p2	20	82985623	82985642	GGTGGCAGTATAGAGGTGGC	59.893	20	TCATGTGTGTAGTGGGCCAT	59.009	20	273	82985432	82985704	1	N/A	N/A	N/A
A01_2293	(TTTAT)4	p5	20	82990940	82990959	TCTTCTCGTTTACCCGTGGTT	59.312	21	ACATTCTTCAACAGCTGAGTGC	59.449	22	141	82990879	82991019	1	N/A	N/A	N/A
A01_2294	(AAAATT)3	p6	18	82994425	82994442	AGCTCATCATCGAAGGGCAG	59.894	20	AAGCAAGGGATTGGTGGATCA	59.641	21	278	82994241	82994518	2	N/A	N/A	N/A
A01_2295	(TAAAAA)3	p6	18	83017170	83017187	ACTTGTAGTAACGATGTTTTAGCCA	58.775	25	TGTTATCGTTGCTGTGTGTGTT	59.06	22	220	83017026	83017245	1	N/A	N/A	N/A
A01_2296	(TGA)8	p3	24	83018877	83018900	GCTCATCATCGAAAGGCAGC	59.693	20	ACGGTCCGATATGAATGTGAGG	59.964	22	169	83018758	83018926	2	Gh_A01G1334	N/A	N/A
A01_2297	(GTGAAT)3	p6	18	83024309	83024326	TGCTCCTATGCTCCACCCTA	59.735	20	AAGGAACACACTCTTTGCTCA	57.718	21	202	83024214	83024415	1	N/A	N/A	N/A
A01_2298	(GT)10	p2	20	83025781	83025800	TGCAGTTGAGGACTAAAGAAAGC	59.185	23	TGTCTGTCTGTGGTTGAAGTGA	59.5	22	272	83025671	83025942	2	Gh_A01G1335	N/A	N/A
A01_2299	(AG)9	p2	18	83027485	83027502	ACAAGTCAAGCCGTCCAAGA	59.532	20	AAAAACCGCACTGTTCGTCG	59.973	20	256	83027289	83027544	2	N/A	(AG)9	258
A01_2300	(TA)9	p2	18	83041832	83041849	AGTCCCTGAACTTCTGCAACA	59.51	21	ACCATCACCACTCCAAACCC	59.888	20	232	83041741	83041972	>11	N/A	N/A	N/A
A01_2301	(AAAAAT)3	p6	18	83058653	83058670	AGGCCAAAACGTCAAAATGTTT	58.132	22	TGCTACTGTTGATAAACTTAGGCA	58.2	24	160	83058545	83058704	10	N/A	N/A	N/A
A01_2302	(AAATCA)3aaatcgaaatca(AAATCT)3	c	48	83062088	83062135	ACAATAAACATCATGCACATGGC	58.565	23	ACTTTAACGGGTAAGTTTCTGCA	58.546	23	278	83061970	83062247	>11	N/A	(AAATCA)3	272
A01_2303	(TAAAAA)3	p6	18	83062905	83062922	TCAACACTCTTAACCGTTAGATCT	57.414	24	CACAAAACAAATAATTAACCCAGTGT	57.344	26	270	83062845	83063114	1	N/A	N/A	N/A
A01_2304	(AAG)6	p3	18	83074459	83074476	ACCTCCCAAACAACTGTTCGA	59.789	21	CAACACAGCTGAGCAACCAC	59.97	20	232	83074303	83074534	1	N/A	N/A	N/A
A01_2305	(CCCTTC)3	p6	18	83077680	83077697	AGGGTCTGTTTGATAGGGGGA	59.918	21	GCCGGTGTCTGGTGTTAAGA	59.966	20	278	83077487	83077764	>11	N/A	N/A	N/A
A01_2306	(TTG)6	p3	18	83108976	83108993	AGCTCCTATTGACATTTCACCA	57.425	22	AACCTTCAAATTGTGGAAAAGCT	57.642	23	254	83108791	83109044	2	N/A	N/A	N/A
A01_2307	(CCCTCC)3	p6	18	83258311	83258328	CACCAAGTTTGTTCGGGCAA	59.542	20	CTTCCGGTGTGCATGACAAC	59.762	20	248	83258271	83258518	>11	N/A	N/A	N/A
A01_2308	(GTTACT)3	p6	18	83277673	83277690	ACAGTATCGGGCTAGTCGGA	59.818	20	CTGGACGGATACACGGATCC	59.686	20	280	83277497	83277776	>11	N/A	N/A	N/A
A01_2309	(TCAATT)3	p6	18	83292495	83292512	TCTCTGTTTCAATCTCACAATTGCT	59.233	25	CATCAGAGTTCGGGTCGTGT	59.756	20	161	83292442	83292602	1	N/A	N/A	N/A
A01_2310	(AACTGA)3	p6	18	83333826	83333843	GTTGCCAGCCAAAACGTGAT	59.968	20	AGTGACTTGGGTGTAATTTACCAT	58.112	24	128	83333770	83333897	2	N/A	N/A	N/A
A01_2313	(AT)9	p2	18	83470054	83470071	TTGGTGTTGCTTGGGCTAGT	59.815	20	TGGGAGGGTTCATTAATTTACGC	59.051	23	276	83469833	83470108	2	N/A	N/A	N/A
A01_2314	(AG)9	p2	18	83515624	83515641	AGCCCATACACTCCAAAGGC	60.034	20	AGCTAACGCTACAGTAAAACTAAAGA	58.627	26	227	83515540	83515766	2	N/A	(AG)16	241
A01_2316	(TAATTT)3	p6	18	83542721	83542738	TCAACCACTGGCCAAGTTCT	59.449	20	GGTGAATTTCGAACACCGCT	59.128	20	280	83542552	83542831	1	N/A	N/A	N/A
A01_2319	(AGA)27	p3	81	83563363	83563443	GGCTACGTGAAAACCCACCT	60.251	20	CTCAACCAACCTTGAACCTTGA	58.713	22	280	83563306	83563585	1	N/A	N/A	N/A
A01_2320	(CA)10	p2	20	83605185	83605204	ACATGTTAATGCAATGCCATCATCT	59.93	25	TGCATGCATGTGCCAATTCC	60.108	20	251	83605101	83605351	>11	N/A	N/A	N/A
A01_2322	(CA)11	p2	22	83614017	83614038	TGGCACAATTCAAGGCATACT	58.194	21	GGCAAATGGTTGAGTGTGGT	58.96	20	258	83613880	83614137	>11	N/A	N/A	N/A
A01_2323	(TTTTA)4	p5	20	83620819	83620838	TCACACAAGTTACCACGTCA	57.509	22	ACATGCACTTGCAAGCTATC	59.737	21	224	83620783	83621006	>11	N/A	N/A	N/A
A01_2324	(TC)10	p2	20	83636189	83636208	TGGCAAAGAGAAATTAGGCGTT	58.846	22	GGCAACACAAAGTGGAGGGA	60.467	20	256	83636032	83636287	2	N/A	N/A	N/A
A01_2325	(TTTTAT)3	p6	18	83669787	83669804	GCCAACACTTTCACATCGCC	60.387	20	GAGCTGGTGTGGAAGAGAGC	60.391	20	262	83669679	83669940	>11	N/A	N/A	N/A
A01_2326	(AAAATG)4	p6	24	83752296	83752319	TGTCCAATTGATCCCTCCGA	58.421	20	GCATTCAATGGTTCATTATGACCA	58.095	24	276	83752164	83752439	2	N/A	N/A	N/A
A01_2327	(AATCAG)3	p6	18	83774156	83774173	AGACAGTACCAGATGGGCCT	59.957	20	CGGATGGATTGGGTTGGGTT	60.324	20	268	83774049	83774316	>11	N/A	N/A	N/A
A01_2328	(AG)10	p2	20	83787040	83787059	TGGGGGAGTTGAGAAGAAGT	57.882	20	GTTCGGTAACCCCTCAAGCT	59.676	20	220	83786957	83787176	1	N/A	N/A	N/A
A01_2329	(TTTGTA)3	p6	18	83853363	83853380	GTTGCGACATCCAAGACAGC	59.833	20	GGATCCGTGTGTTACAAGCG	59.281	20	224	83853237	83853460	1	N/A	N/A	N/A
A01_2330	(ATA)12	p3	36	83876172	83876207	AAAATTCCAAGCAAACCACGT	57.465	21	ACCGATTTTGCTCATTTTTGCT	58.006	22	180	83876058	83876237	1	N/A	N/A	N/A
A01_2331	(AG)9	p2	18	83935270	83935287	TCAAACTCGAGTACCAAATTATGCA	59.065	25	CCAGGGTTTGGGGTGTTACA	59.814	20	117	83935194	83935310	3	N/A	(AT)9(AG)9	117
A01_2332	(ATA)6	p3	18	83969709	83969726	TTTCTTGTCCCTATGGTCGGC	60.066	21	TGAGACCACAAATCTGATGCCA	59.96	22	267	83969487	83969753	2	N/A	N/A	N/A
A01_2333	(AAT)8	p3	24	83976259	83976282	TTCTTGTCCCTATGGTCGGC	59.46	20	TCGGGACCACAAATCTGAGG	59.387	20	264	83976045	83976308	>11	N/A	N/A	N/A
A01_2334	(TAAAAT)3	p6	18	83990213	83990230	ACCATAAAGGATTGACATGGACAA	58.421	24	CGGACGACTTACATGCAAGC	59.63	20	207	83990146	83990352	2	N/A	N/A	N/A
A01_2335	(ATAC)5	p4	20	84104606	84104625	AATCACACCCATGTCCTGCA	59.595	20	AGCCATTGGAATCGCTAGTGA	59.514	21	276	84104405	84104680	7	N/A	N/A	N/A
A01_2336	(AGAATC)3agaattaggtga(CAGAAT)3	c	48	84132129	84132176	ACAGACAGTACCAGATGGGC	59.095	20	GCTGGGTGGGTTGAGCTATT	60.034	20	267	84132071	84132337	>11	N/A	N/A	N/A
A01_2337	(AAACAG)3	p6	18	84305613	84305630	AGACGGGGCGAGAGTATGAA	60.395	20	GGAGGCAAGTAGAGGCTTGG	60.107	20	271	84305547	84305817	1	N/A	N/A	N/A
A01_2338	(AAAATA)4	p6	24	84370551	84370574	ACTTTCTTGAAAATTCGAGGCCT	58.855	23	GCAGGAAATCCCCAGGCTTA	59.741	20	216	84370485	84370700	10	N/A	N/A	N/A
A01_2339	(GCCCTC)3	p6	18	84406262	84406279	ATCCTCTGACCCCCTCACTC	60.032	20	CATGGGGGTGGTTCACATGA	59.961	20	157	84406186	84406342	1	N/A	N/A	N/A
A01_2340	(AATATT)3	p6	18	84484094	84484111	GGAAATGGAGGTTTTGGAATCCC	59.802	23	TCCTATCCCCCACTGTTTGG	58.705	20	238	84484048	84484285	1	N/A	N/A	N/A
A01_2341	(TTAAGT)3	p6	18	84484358	84484375	CCAAACAGTGGGGGATAGGA	58.705	20	TTGCAGCTGGTGGAGAAGAA	59.526	20	177	84484266	84484442	1	N/A	N/A	N/A
A01_2342	(AAT)6	p3	18	84537991	84538008	ATTTTAGCTAGTGGCCGGCC	60.466	20	TGACCGAATGCTTTCCTCCC	60.035	20	210	84537905	84538114	10	N/A	N/A	N/A
A01_2343	(AATGAG)3	p6	18	84687957	84687974	AGGGGAAGTAAACTATTTCAGCCA	59.709	24	AGGCACACCTCATATCCATGAC	59.895	22	229	84687896	84688124	>11	N/A	N/A	N/A
A01_2344	(ATT)6	p3	18	84817531	84817548	GATCAAGTTTTTGGCGCCGT	60.04	20	TGGTCTTGACGGGTTTCTTCT	59.234	21	188	84817430	84817617	>11	N/A	N/A	N/A
A01_2345	(ATT)6	p3	18	84852480	84852497	TGCAAAAACTCACCCCCTCT	59.444	20	AGTTGCGGAAACATAGAAAAGACA	59.18	24	279	84852283	84852561	>11	N/A	N/A	N/A
A01_2346	(GGAAGA)3	p6	18	84902804	84902821	CACCCTATATGACGGCCCAC	59.965	20	AAATTACCCATTTTTGGCACCT	57.008	22	182	84902722	84902903	1	N/A	N/A	N/A
A01_2347	(ATA)7	p3	21	84903657	84903677	AAATCATGAACCCGACATAGGA	57.229	22	AGAGGTTTTTACATTTAACGAGAACT	57.327	26	258	84903586	84903843	1	N/A	N/A	N/A
A01_2348	(TTTTA)4	p5	20	84922781	84922800	TCTTTTGAATGCGTGCATTGA	57.36	21	GCGCCAAAAACTTGGAGTGA	59.616	20	240	84922756	84922995	1	N/A	N/A	N/A
A01_2349	(GA)9	p2	18	85060093	85060110	AGAGGGCGTATGAGAGGAGT	59.446	20	CTTTTCCACTCTCCCCCACC	59.962	20	168	85059969	85060136	1	N/A	N/A	N/A
A01_2350	(TAA)6	p3	18	85073745	85073762	ATACACGAATCTGCCACCCC	59.82	20	GTCAAGGGAGGACATGCCAA	59.962	20	154	85073637	85073790	1	N/A	N/A	N/A
A01_2351	(AAAT)6	p4	24	85158445	85158468	ACCTGGTTTTGGGTATGTGATGA	59.925	23	ACCCGTATTCATTGCCGGAA	59.746	20	237	85158281	85158517	>11	N/A	N/A	N/A
A01_2352	(AAATAA)3	p6	18	85173529	85173546	GCGCTAAAAGCTGAGGGACT	60.392	20	TGAGGATCAGTGCGTTGACC	60.037	20	259	85173406	85173664	2	N/A	N/A	N/A
A01_2353	(TTTTA)4	p5	20	85179837	85179856	CGGTGAGGTCAGAACAGTGG	60.32	20	AGCTACTAGAATCCAACTTTCGCA	60.082	24	194	85179782	85179975	>11	N/A	N/A	N/A
A01_2354	(TTGAAA)3	p6	18	85191883	85191900	TCGAGGAGTAATTGCAAAATTCGG	59.906	24	ATATCCGACTCAGCCCGACT	60.179	20	271	85191674	85191944	>11	N/A	N/A	N/A
A01_2356	(TTTG)6	p4	24	85223124	85223147	AGGTTCTGGCAGGCATTCAA	59.887	20	TGTAGCGGAGGCAACCAAAT	59.962	20	156	85223015	85223170	1	N/A	N/A	N/A
A01_2358	(AAATTG)3	p6	18	85273793	85273810	TTCCTCGAAATCCTGGGCAC	60.035	20	CTAACCGGATGCTGGGATCC	59.965	20	184	85273688	85273871	1	N/A	N/A	N/A
A01_2359	(AAAAAT)5	p6	30	85276136	85276165	ACATTGCCCCCGATGTGAAA	60.252	20	TAACGGCGTTAAACAAGCGC	60.111	20	256	85275965	85276220	8	N/A	N/A	N/A
[truncated: 32,030 more rows]

## Sheet: D1-D13
Table S6. Summary of all 77,996 microsatellite markers on 26 chromosomes (A1-A13, SHEET 1; D1-D13, SHEET 2).
ID	Microsatellite markers	Type	Length of microsatellite	Start	End	Forward	TM value	Length	Reverse	TM value	Length	Product length	Start of amplification	End of amplification	Number of in silico PCR product	Gene ID of each genic-SSR	Corresponding microsatellite in G. raimondii	Amplicon size in G. raimondii
D01_1	(CTTTT)4	p5	20	14562	14581	ATGCCAAGGTCTTCAAGGGT	59.22	20	CGTCGCTTCTGTAATAGCAGG	58.88	21	278	14519	14796	1	N/A	N/A	N/A
D01_2	(AGTATC)5	p6	30	20766	20795	GTTGATGTTTTTAAAGGAAAAGGTGA	57.289	26	ACCATATACAAAATGTGTAGCTGAAA	57.426	26	250	20690	20939	1	N/A	(AGTATC)5	255
D01_3	(CTCAT)4	p5	20	22429	22448	AACACGTAGATGGAAGATCGAA	57.286	22	ACACCCTCATATCCGACCCA	60.032	20	264	22375	22638	1	N/A	(CTCAT)4	266
D01_4	(AAAT)5	p4	20	33345	33364	GCTCTCATCCGGCTATGCTT	59.965	20	AACTCGAGCACCCTTCGAAA	59.608	20	217	33248	33464	1	N/A	N/A	N/A
D01_5	(TTTTC)5	p5	25	50687	50711	TAAGGATTCGCCAATCGCCA	59.821	20	ACCCTAAAACCCTAGATTTACAGATCA	59.595	27	214	50630	50843	3	Gh_D01G0009	N/A	N/A
D01_6	(GAAAAA)3	p6	18	109072	109089	CCCCTGGTAGCCCCTCTAAT	60.104	20	TTTCGCAAACGCCTTCATCC	59.76	20	279	108881	109159	1	N/A	(GAAAAA)3	279
D01_7	(TAATAT)3	p6	18	112579	112596	CGTACGTACGTACTGAATTGAACC	59.739	24	TGAAAAGGCAAGTAATTTACAAAGCA	58.731	26	280	112443	112722	2	N/A	(TAATAT)3	280
D01_8	(TA)9	p2	18	116321	116338	TCCCAAAATAATTTCCATGACATCTGA	59.381	27	GCTAGCATAGAGGCGTTGGT	59.895	20	250	116290	116539	2	N/A	N/A	N/A
D01_9	(GTGTGA)3	p6	18	120734	120751	TGCTTTCCCTTCGTTTTTGCT	59.246	21	ATCGATCCTGAGGGAGAGCA	59.813	20	271	120674	120944	2	Gh_D01G0022	(GTGTGA)4	288
D01_10	(TCATCC)3	p6	18	130783	130800	TTGGGGAACAGAGTTGGAGC	59.89	20	TATCAGGCCATCCAGGGACA	60.03	20	228	130601	130828	2	Gh_D01G0024	(TCATCC)3	228
D01_11	(GAA)6	p3	18	136131	136148	GAAGACAAACGAACGCGCTT	60.042	20	TGGAATTTCGGACCCGGAAG	60.036	20	109	136085	136193	2	Gh_D01G0024	(GAA)7	112
D01_12	(ATACAT)3	p6	18	150139	150156	TCGAGATCATATCAGATCATTGCT	57.473	24	GCAATTATCAGGAAATGGTAGTGC	58.477	24	224	150008	150231	1	N/A	(ATACAT)3	224
D01_13	(TTTCT)4	p5	20	171362	171381	TCCTCGGCACCTTCTTTGAC	59.965	20	TCAAAACGTGCCATGGGGTA	59.889	20	181	171279	171459	2	N/A	N/A	N/A
D01_14	(AAAAAT)3	p6	18	189454	189471	TGTTTCTAAAGAATTTGAACTAGGGT	57.01	26	AGTTAGTGCATTTAGCTTCAGGA	57.834	23	271	189233	189503	3	N/A	N/A	N/A
D01_15	(GTAT)8	p4	32	198394	198425	CCCACGCTGTGATATATGCG	58.929	20	TGGCCCCCATGGAAAGTTAA	59.213	20	277	198361	198637	2	Gh_D01G0033	(GTAT)6	276
D01_16	(TTG)8	p3	24	199033	199056	AATCCGGGATTGCGTATGCT	59.891	20	AGGGGAAGAACTTTGGCAGG	59.887	20	180	198973	199152	9	Gh_D01G0033	N/A	N/A
D01_17	(ATC)6	p3	18	221710	221727	CGTCTCACTGCCACCAGATT	60.037	20	CTGGAGACGGATGTTGTGCT	60.037	20	264	221616	221879	1	Gh_D01G0036	(ATC)6	264
D01_18	(TATAA)10	p5	50	227506	227555	AGCTCGCTTTATACTCACCCA	58.892	21	GCTCAAGCTTGACCCTACCT	59.384	20	272	227324	227595	1	N/A	(TATAA)4	242
D01_19	(AGA)7	p3	21	246441	246461	ATAGGGATGAAAACGGTTGA	59.766	20	AACACACCAACCTAGCCAAT	59.604	20	253	246263	246515	2	Gh_D01G0038	(AGA)10	262
D01_20	(ATTAT)5	p5	25	248477	248501	ACACAACGTGACAAACAATAACC	58.336	23	TCACTTCCATTTACAACTGGAGT	57.695	23	278	248401	248678	2	N/A	(AAAAAT)3(TATAT)4*	279
D01_21	(CTCCC)4	p5	20	256242	256261	ACTCCTTCCCACTTTCCCCC	61.141	20	AATGGGAGGTGGGATGGGAA	60.555	20	224	256210	256433	>11	N/A	(CTCCC)4	224
D01_22	(TCT)8	p3	24	262960	262983	AACACTGAGCTGTGAACTGGA	59.514	21	AGCATTTTGAGCGGGAAGGA	59.962	20	247	262805	263051	2	Gh_D01G0039	(TCT)7	256
D01_23	(TTTTAT)3	p6	18	288213	288230	ACATCTAAATTGTCATGTGCATTGT	58.073	25	ACTGGCTGTGAATAAATTACATTCAA	57.879	26	265	288037	288301	2	N/A	N/A	N/A
D01_24	(AATTT)5	p5	25	296567	296591	TCAGTCCATAAATCTGTTTCCTATAGC	58.849	27	AGCAATTCGATTTACCTCCCCA	59.759	22	225	296437	296661	3	N/A	N/A	N/A
D01_25	(AT)9	p2	18	305171	305188	TCAACATCAAACACCCAAACAA	57.192	22	TCGCGCTAGTCACGTTGTTA	59.762	20	263	305109	305371	1	N/A	N/A	N/A
D01_26	(AT)9	p2	18	310475	310492	GTTGCAGGACCTGAACTCCA	59.891	20	TTGTTCTTAAATGGCCGCCG	59.476	20	163	310355	310517	3	N/A	N/A	N/A
D01_27	(AT)9	p2	18	310780	310797	CCAACGCTTAGTCCAAGAAT	59.824	20	CACAAGTTGCTGTGAAAAGG	60.107	20	259	310648	310906	1	N/A	N/A	N/A
D01_28	(CA)9	p2	18	317786	317803	TTCGGCCTTCAACTTTAGCA	57.736	20	TGGTGGACTTGCATGGATCT	59.006	20	261	317572	317832	2	N/A	(CA)12	269
D01_29	(GCCCG)4	p5	20	327857	327876	CCTGAAATTTTGCCCAGGCC	60.036	20	CCGAAATATGGGCTTGGGCA	60.755	20	257	327810	328066	>11	N/A	(AAAAAT)3	362
D01_30	(TA)12	p2	24	334824	334847	GGGAAACTCTCGGGGTTTCT	59.309	20	TTTTGTTTTCAAGACGCAACTTG	57.492	23	131	334759	334889	1	N/A	N/A	N/A
D01_31	(TC)11	p2	22	343324	343345	AGCGTTTGCCACTAGCCTTA	59.676	20	ACCTACTGGTCCTACCACCT	58.909	20	244	343170	343413	3	Gh_D01G0049	(TC)18	260
D01_32	(TTTTAT)3	p6	18	346674	346691	AGGCCAAATTGTCAAAGTGGC	59.929	21	TGTAATGTAGGGTGGCTGGC	59.745	20	245	346639	346883	>11	N/A	(TTTA)5	294
D01_33	(TTTTAG)3	p6	18	346797	346814	AGGCCAAATTGTCAAAGTGGC	59.929	21	TGTAATGTAGGGTGGCTGGC	59.745	20	245	346639	346883	>11	N/A	(TTTA)5	294
D01_34	(ACAT)13	p4	52	350744	350795	ATGCTCTCGTCCGCACTTAG	59.899	20	TCTCCAAAGAAAGAGGAAGGCA	59.289	22	250	350621	350870	2	Gh_D01G0050	N/A	N/A
D01_35	(AT)11	p2	22	360288	360309	GGGCCATTTCCAAAACTCCA	58.653	20	ACACTTACACCCAAACTCTGG	57.791	21	201	360240	360440	1	N/A	(AT)12	204
D01_36	(AT)9	p2	18	386491	386508	AATCAGTGGCCCGAGAATCC	59.819	20	ATGCGGTATATGCGCATATGC	59.401	21	251	386362	386612	1	Gh_D01G0055	(AT)9	249
D01_37	(GT)12	p2	24	398791	398814	TCGTGAACTGTTTGGGGCTT	60.107	20	GCCCATTGTTTGCTTGCCTT	60.25	20	151	398733	398883	2	N/A	(TG)11	145
D01_38	(TTTTTA)4	p6	24	399182	399205	ACACCCAAGAATCTAGGATCACT	58.634	23	TCGATCGTTAAATCATCGCTTGA	58.644	23	226	399025	399250	1	N/A	(TTTTTA)4	226
D01_39	(TTTAT)4	p5	20	410164	410183	CAACGACGCAATGTGAAGCA	60.041	20	TGGACTACGCTATCCATGGC	59.32	20	276	410019	410294	1	N/A	N/A	N/A
D01_40	(ATTTTT)3	p6	18	429036	429053	TCAAGGACTACAATAGATCTAGAACGA	59.009	27	TTCGCACCAATTCGCGAATC	59.904	20	155	428996	429150	1	N/A	(ATTTTT)3	155
D01_41	(TGTA)5	p4	20	450050	450069	GTTGTGCTGCTTGCTTGTGA	59.899	20	CCTCTTATGTACATGCATGCGTG	60.059	23	152	449971	450122	2	N/A	N/A	N/A
D01_42	(AAATTT)4	p6	24	452059	452082	TGAGTTTACTTATGGATCGAACAAAA	57.39	26	TGGGACACTGCAGAGAGAGA	59.887	20	230	452013	452242	1	N/A	(AAATTT)3	224
D01_43	(ACAT)6	p4	24	452897	452920	ACCGAAAGCTTGTACTCTGTT	57.529	21	TCTCCCTCGACTAACCTGCT	59.668	20	231	452815	453045	3	Gh_D01G0064	(ACAT)6aagcatcatcattcatccacttatgtatgtattttaaagtacccaaacatgtaaaatttttttttttggggggttatgaatatacacacacacatac(AT)12	247
D01_44	(CATA)5	p4	20	453345	453364	TGCTTGCACCCGGAATATGA	59.746	20	ACCCACCATTGAGCCTTCTC	59.67	20	228	453297	453524	2	Gh_D01G0064	(CATA)5	228
D01_45	(TTA)6	p3	18	456053	456070	CCGGAAAATGGCAAAACGGT	59.967	20	ACCCTGGGCTTGTTGAGAAG	59.889	20	267	456007	456273	2	Gh_D01G0065	(TTA)6	267
D01_46	(TTATA)4	p5	20	475290	475309	TGCGTTTTCCCTTTCTCATACT	57.984	22	TTATGTGGTGTGTCATGCGC	59.198	20	268	475184	475451	1	Gh_D01G0066	(TTATA)4	270
D01_47	(AT)9	p2	18	477023	477040	GCCGGTGACCAAAGCTGATA	60.392	20	ATTCCCTCCCTCCACCCTTT	60.179	20	269	476853	477121	2	N/A	(AT)19	289
D01_48	(ATCGA)5	p5	25	478285	478309	TTTCGATTATATTAGGGGTGAGCA	57.572	24	CCATCTCACTCAACTCGATTCG	58.888	22	140	478256	478395	2	N/A	(ATCGA)5	140
D01_49	(CATG)5	p4	20	488667	488686	ACCAACGTGCCTGCGTATAT	59.823	20	CACCCCTTGCTACCGCTAAT	59.82	20	174	488636	488809	1	Gh_D01G0067	N/A	N/A
D01_50	(TTGGTT)7ttcgtattt(GTG)14	c	93	521287	521379	GTGGTTTTGGCGGTGGTTTT	60.108	20	CGTCGCCTGAAGATTGTCCT	60.109	20	177	521262	521438	1	N/A	(TGG)17	135
D01_52	(CTAAAA)4	p6	24	534023	534046	TTTGGTCTGGGGTCGGTTAA	58.861	20	ACCGAACTACCCAAATTAACCGA	59.992	23	280	533844	534123	>11	N/A	(TTTAGT)3	352
D01_54	(TCGAA)4	p5	20	580841	580860	ACTCGTGTGGACTGCTTTGA	59.536	20	ACGATGGGTGACAATGGTTAGA	59.43	22	265	580660	580924	1	N/A	N/A	N/A
D01_55	(GGGAG)4	p5	20	581665	581684	AGGTGGGATGGGAAGGGAAT	60.254	20	CCCCAAACTCCCAAACCCTT	60.105	20	260	581497	581756	>11	N/A	(CTCCC)4	261
D01_56	(TTGGAT)3	p6	18	627842	627859	CCAGCCATGCTTCCACCATA	60.107	20	ACACGACCTTCATCTTCTTCATCA	60.021	24	280	627626	627905	3	N/A	N/A	N/A
D01_57	(TACTGT)3taccgactcggcactttgtgtgtcgaa(TACTGT)3	c	63	700656	700718	GCCGGCTTACTGATTAGGCA	60.179	20	CGACGGATACACGGATTCCA	59.617	20	275	700583	700857	>11	N/A	(GTAACA)3gtattcgacacacaaagtgccgaatcga(TAACAG)3tattcgacacataaagtcccgagtcg(GTAACA)3atattcgacacacaaagtgccgagtcggtaacagtaatagtaacagtattcgacacacaaagtgccgagtcg(GTAACA)3	365
D01_58	(ATTTTT)3	p6	18	701858	701875	ATTCCGGTGTTGGATACGGG	59.821	20	ATGCATGCAGGGGTGAATCT	59.739	20	159	701765	701923	1	N/A	N/A	N/A
D01_59	(TATAT)5	p5	25	713548	713572	TGCTTAAAGTTGAGGCGGCA	60.536	20	CCAAGTCGACCCCGTTTTCA	60.533	20	174	713440	713613	1	N/A	N/A	N/A
D01_61	(ATATT)6	p5	30	715981	716010	TTGGGCTGAAGGTTAGTGGG	59.596	20	TCTCCCCTGATTTTGTTTTGCT	58.424	22	236	715838	716073	1	N/A	N/A	N/A
D01_62	(AAAAGT)3	p6	18	718750	718767	ACACAATAAGATCTTTGTTTGTGGACT	59.715	27	AGTCGACCCCGTTTTCACAA	59.821	20	159	718677	718835	1	N/A	N/A	N/A
D01_63	(AATTTT)3	p6	18	756750	756767	AGACGTCAAATTTTGTCCCAAA	57.007	22	GTGGGTAGAGGTGCTCATGA	58.805	20	222	756664	756885	1	N/A	N/A	N/A
D01_64	(AT)13	p2	26	759252	759277	ACACGAGTATTTGACTTCCAATGAC	59.591	25	TCACCGACAAACAGCTGGTT	60.107	20	262	759194	759455	1	Gh_D01G0093	(TA)9	258
D01_65	(AAATTA)3	p6	18	767710	767727	GCTTTGTGCATGTGACAACGA	60.268	21	TGTCATTTTCCCCACCACACA	60.064	21	216	767567	767782	1	N/A	N/A	N/A
D01_66	(TAA)7	p3	21	777947	777967	TCCAAAATTGACGTAACCTTTGCT	59.66	24	AGGCATGGCAAAAGGATTAAAACT	59.713	24	211	777906	778116	2	N/A	N/A	N/A
D01_67	(ATA)6	p3	18	803137	803154	CCGGTTTAGGTTTGATCGGC	59.269	20	ACTCGAGTTTGAGCGACCAT	59.396	20	157	803094	803250	1	N/A	N/A	N/A
D01_68	(AGTAGG)4	p6	24	820207	820230	TAACAGTGCGGACAAGCTGT	59.894	20	ATCAACCTGAGGCTGTTGGG	59.961	20	241	820081	820321	3	Gh_D01G0106	(AGTAGG)3(AGCAGG)3	241
D01_69	(GTTTTT)3	p6	18	830255	830272	TGAACTGTTAGGCCAGAGTCA	58.675	21	CAGGGCAAATGGTTTCGTCG	60.11	20	272	830226	830497	2	Gh_D01G0108	N/A	N/A
D01_70	(AGCACA)3	p6	18	836616	836633	AGGTTCCACCCATGAACACT	58.851	20	AGTTTGTTCTCATGCACGACAA	59.058	22	275	836384	836658	1	Gh_D01G0109	N/A	N/A
D01_71	(AAT)7	p3	21	841885	841905	TGGGCCGAATTAGTTGGGTC	60.035	20	GCCATTAGCTTTACCTTCGGTG	59.645	22	167	841814	841980	2	N/A	(AAT)9	174
D01_72	(TATGTA)4	p6	24	844389	844412	GCTTTAATGGCGTGAGAGCG	59.973	20	AGCGTGGGTTTTCTTCAAGGA	60.134	21	249	844330	844578	3	N/A	(TATGTA)4	249
D01_73	(ATC)7	p3	21	844865	844885	AGATCCCTCATGCAACATCTCA	59.224	22	GTGGTGGTGATCCATGGTCA	59.672	20	252	844840	845091	5	Gh_D01G0110	(ATC)6	249
D01_74	(AAC)8	p3	24	866378	866401	AAAACGACGGTGCGTTTACC	59.696	20	TCCCAGCTCTTTGGTATGGT	58.331	20	240	866206	866445	2	N/A	N/A	N/A
D01_75	(AAAAAT)4	p6	24	872571	872594	GGCATGACAACTGATGTGGT	58.462	20	AGCAATCCACGTGTACTTCA	57.168	20	134	872485	872618	3	N/A	N/A	N/A
D01_76	(AATGGC)3	p6	18	892613	892630	AGACCAGACCCGAAGACAAG	59.03	20	TCCTAGAATCCAAACGGTATCCA	58.708	23	195	892479	892673	2	N/A	(AATGGC)3	195
D01_77	(GGAACC)3	p6	18	895828	895845	GAAACTCGACCTCCTCGACG	60.179	20	CTCGACATAGCGTTCTCCCC	59.969	20	270	895725	895994	2	Gh_D01G0117	(GGAACC)3	270
D01_78	(ATC)8	p3	24	915769	915792	ACCTTTCCGTGGTGCTTAACA	60.134	21	TGGGAGTTTAGAGCTGCTCG	59.467	20	255	915663	915917	1	N/A	N/A	N/A
D01_80	(AAG)6	p3	18	1009648	1009665	GGTGACGTGCAGTTTACCCT	60.25	20	ACGCTCTTCTCCCTGTACCT	59.96	20	202	1009538	1009739	1	N/A	N/A	N/A
D01_81	(TTAAAA)5	p6	30	1014578	1014607	ATAGTCCAACAACGAGCCCC	59.748	20	CCAAGGGGAAAAACATGGAGAT	58.556	22	276	1014473	1014748	1	N/A	(TTAAAA)5	276
D01_82	(TTA)11	p3	33	1035789	1035821	GAGTGTAATTAGGTTTTAGTGCTGA	57.099	25	ACTCAAACGACAACTTTTTAGTGT	57.509	24	274	1035751	1036024	2	N/A	(TTA)13	281
D01_84	(ATATTA)3	p6	18	1037360	1037377	ACCCAAAATCTTAACCCTGCT	57.457	21	GAGGATGGGGGAGGGAATTT	58.764	20	110	1037318	1037427	2	N/A	(ATATTA)3	96
D01_85	(TTA)11	p3	33	1038733	1038765	GAGTGTAATTAGGTTTTAGTGCTGA	57.099	25	ACTCAAACGACAACTTTTTAGTGT	57.509	24	274	1038695	1038968	2	N/A	(TTA)13	281
D01_87	(ATATTA)3	p6	18	1040304	1040321	ACCCAAAATCTTAACCCTGCT	57.457	21	AGAGGGATAGGGAGGGGAGA	60.026	20	160	1040262	1040421	3	N/A	(ATATTA)3	146
D01_88	(GGCCC)4	p5	20	1073708	1073727	GCCTAAGATTTTGCCCAGGC	59.538	20	GGCCCGGCCCGATATAATAA	59.457	20	208	1073660	1073867	>11	N/A	(AAAATA)3	249
D01_89	(ATT)9	p3	27	1119705	1119731	AGGACTTGTCTCCAAACGCA	59.532	20	AGGAATTGTGGCTGGCGTAA	59.962	20	236	1119608	1119843	1	N/A	N/A	N/A
D01_90	(CAG)8	p3	24	1123604	1123627	TTTACATGGCCAGCCCTTCC	60.324	20	AATGGGGGTTGACGAGAACG	60.321	20	264	1123558	1123821	2	Gh_D01G0153	N/A	N/A
D01_91	(ATT)7	p3	21	1126442	1126462	TGTGGACTAAAAGTAACCCTATGT	57.309	24	GCACTTGCCCATCGAAATTT	57.631	20	280	1126220	1126499	2	N/A	N/A	N/A
D01_92	(AAAAAG)3	p6	18	1126578	1126595	TGGGATCCATTGCTTGGGAT	59.064	20	CCTGCTGTTTTTGTATTGTTGTGC	60.026	24	198	1126515	1126712	2	N/A	N/A	N/A
D01_93	(ACCGC)4	p5	20	1132226	1132245	ACGTTTACCTGCGGTTAGTGT	59.931	21	TGCCTTTTCCCCTCTCCAAC	59.888	20	237	1132138	1132374	1	N/A	N/A	N/A
D01_94	(TACATA)7	p6	42	1179951	1179992	CCGGAAACAAGCATGCACAA	59.968	20	AATGCGTGTTGCTATGCTTGT	59.459	21	227	1179896	1180122	4	Gh_D01G0159	(TACATA)10	245
D01_95	(TGTATT)3	p6	18	1206415	1206432	TTTCACTTAACGGTTGCTTGAG	57.454	22	GGGTTGAGCTTAGCAAGTTCA	58.496	21	153	1206390	1206542	1	N/A	N/A	N/A
D01_96	(GCAATG)3	p6	18	1212803	1212820	GTCCCTTTATGGAAGCTGAAGC	59.315	22	CAACTCGAGGATCTGGCGAA	59.827	20	140	1212778	1212917	2	Gh_D01G0162	(GCAATG)4	146
D01_97	(TA)12	p2	24	1237315	1237338	ACCGTGGAAAAGAGTTGGGG	60.179	20	AGGTGCCAAATTGAAAAGCTTAGG	60.263	24	193	1237284	1237476	1	N/A	N/A	N/A
D01_98	(TG)9	p2	18	1244017	1244034	AAGGACTTGTCCACGTGCTT	59.82	20	CCAAACGGCGGAAGAGAGAT	60.108	20	233	1243933	1244165	1	Gh_D01G0164	N/A	N/A
D01_99	(CA)9	p2	18	1255819	1255836	TCACGTCCTCCTGCATTGAC	60.037	20	TCATGTGGCAGGTACATATTGG	58.181	22	190	1255672	1255861	1	N/A	(CA)10	193
D01_100	(CTT)6	p3	18	1263594	1263611	AGAAGCGACAATGGAAGCCA	59.963	20	CAGGATTCTGAGTCCCGTCG	59.899	20	243	1263434	1263676	2	Gh_D01G0167	(CTT)6	243
D01_101	(TTAATA)3	p6	18	1265637	1265654	TCTACCCGTGACAAACATGCT	59.654	21	TTCCTTGGTGAAGCACTTACCT	59.558	22	210	1265476	1265685	1	N/A	N/A	N/A
D01_102	(AATT)5	p4	20	1266115	1266134	ATCTCGCGTCTTTCTGTGTT	57.559	20	CACTCATTCCCCCATCTCCA	58.784	20	277	1265906	1266182	1	N/A	(AATT)5	267
D01_103	(TTTAA)4	p5	20	1268370	1268389	AATGTGGGGGCTTCGTACAA	59.597	20	GTTGACCTAACGCAAAATGAGGA	59.499	23	141	1268301	1268441	2	N/A	(TTTAAT)3	143
D01_104	(AT)9ctg(AATTTT)3	c	39	1277358	1277396	CCTCTGTTCCAATAAAATGTGACCA	59.523	25	TGCTCTTTGCCGTGGAATCT	59.963	20	216	1277255	1277470	1	N/A	(AT)13ctg(AATTTT)3	224
D01_105	(TA)10	p2	20	1314524	1314543	TCTTGAAATATAAAAAGCGCGGT	57.445	23	ACCGAATTGTTGTCAGCTCTC	58.582	21	276	1314472	1314747	1	Gh_D01G0173	N/A	N/A
D01_106	(CAGTAA)4	p6	24	1434457	1434480	GGACTCGGCGAATACACGAA	60.179	20	GGGTTTTTGCCGGCTTACTG	60.039	20	215	1434395	1434609	>11	Gh_D01G0176	N/A	N/A
D01_107	(AATA)5	p4	20	1435158	1435177	ATCCATGAGTCTGCCACCTG	59.455	20	GGTACGTTCAACCCCCTTCT	59.311	20	278	1434926	1435203	1	Gh_D01G0176	N/A	N/A
D01_108	(ATTTTT)3	p6	18	1438051	1438068	TGTTGGAAAAGGACAGCAACTG	59.573	22	CCCTCTGCAGTCATCTGGTT	59.383	20	239	1437914	1438152	6	Gh_D01G0176	N/A	N/A
D01_109	(CATCTT)3	p6	18	1448795	1448812	TCACCATCACCTTCAGCAGC	60.322	20	CCTAGTGTGGCTGAAGCAGA	59.39	20	209	1448730	1448938	2	Gh_D01G0176	N/A	N/A
D01_110	(TA)9	p2	18	1451746	1451763	AAAGCATGCAAGGGTTTGGC	60.25	20	GACGTTGGCAGGTGTTGTTG	60.248	20	267	1451637	1451903	1	N/A	N/A	N/A
D01_111	(AT)12	p2	24	1454829	1454852	AATCTCCCTCTGGCTCCCTT	59.955	20	TGGGGTTGATTGCAATGTAAGT	58.495	22	197	1454698	1454894	1	N/A	N/A	N/A
D01_112	(TATATG)6	p6	36	1460415	1460450	ATGGAGGTCGAATGCTTGCA	60.035	20	CCAGAACCGTTCCAGTTGGA	59.892	20	276	1460313	1460588	2	Gh_D01G0178	(TATATG)3tac(ATGTAT)3atgtac(ATGTAT)3	306
D01_114	(AATTTA)3	p6	18	1469383	1469400	AGAGTTTGGCCCTTACTTCAAA	57.821	22	GGAGGCAATGGAGTGTGGAA	59.962	20	184	1469285	1469468	1	N/A	N/A	N/A
D01_116	(AGA)7	p3	21	1542790	1542810	TGGAAAGCTCGATCGACTGA	58.826	20	TCTCACCTTGTCATCACTCACA	59.035	22	271	1542709	1542979	1	N/A	(AGA)8	274
D01_117	(TCT)7	p3	21	1568882	1568902	TCTCATCGTCGATTAGCGCC	60.04	20	GTTCCACCGAGGTCGAGAAG	60.109	20	256	1568756	1569011	2	Gh_D01G0190	(TCT)6	253
D01_118	(TAATTA)3	p6	18	1600832	1600849	TGTCACGACTTTAAGTGTATTGGA	58.155	24	AGGTCAGGTCCTATTAACGGT	57.888	21	272	1600677	1600948	1	N/A	(TAATTA)4	690
D01_119	(TTAT)5	p4	20	1606178	1606197	TCTCACCAACCCTTCTTGCT	58.86	20	TGCAGGAAAATGTGGGTTCG	59.042	20	202	1606116	1606317	3	N/A	(TA)21	214
D01_120	(TCTAA)4	p5	20	1607689	1607708	CCCCACCCCCATTGTATGTC	60.106	20	ACCCTCATCTCATCACCCTT	57.723	20	243	1607634	1607876	2	N/A	N/A	N/A
D01_121	(TTTTTA)3	p6	18	1621779	1621796	GGGTCTCGAGCACCACTTTT	60.25	20	TGGAAAAATTTTCGGCCCGC	60.32	20	276	1621711	1621986	>11	N/A	N/A	N/A
D01_122	(AAAAG)4	p5	20	1645864	1645883	TGTGTCTCACTTGGTGGAGG	59.241	20	AGTTCAATCCTGGGCAGCAA	59.887	20	142	1645792	1645933	1	N/A	(AGA)7aag(AAAGA)4	160
D01_123	(ATC)6	p3	18	1647808	1647825	CCCATGAACCATCCCCAACA	59.959	20	TACCGCTATATAACGGCCGC	59.829	20	264	1647753	1648016	1	Gh_D01G0197	N/A	N/A
D01_124	(ATAG)5	p4	20	1662899	1662918	ACTCCTTCGAATGGCCGATC	59.895	20	CCCCTAGACAAAGGCTTCCA	59.008	20	184	1662773	1662956	1	N/A	N/A	N/A
D01_125	(ATTTT)4	p5	20	1673861	1673880	AGGCCGATTGAATCTTGGCT	59.743	20	GGGATCAAGGTGAGAAAATGTGTC	59.843	24	210	1673731	1673940	2	N/A	(ATTTT)4	224
D01_126	(GGTTTG)4	p6	24	1677434	1677457	GCAAAAGAGGGGTGGAGGAT	59.667	20	ACCCAGAATCAACTTGAACTCAA	58.208	23	279	1677287	1677565	1	N/A	N/A	N/A
D01_127	(TATG)5	p4	20	1681643	1681662	ACTGGTTGACCCATGCTCTG	59.963	20	TCGACCCAAAACCAATCCGA	59.603	20	239	1681572	1681810	2	N/A	N/A	N/A
D01_128	(ATATAA)5	p6	30	1685311	1685340	GCTTCAACACATTCGAGCCC	59.831	20	CAAAGATAGTGGGTAGTGGGGT	59.156	22	183	1685191	1685373	1	N/A	(ATATAA)3	171
D01_129	(ATTTTT)3	p6	18	1686155	1686172	AGTGCATGCTAGTGTTGCAT	58.17	20	TCAGGGGAGAAGTCAGAAATTTT	57.675	23	265	1685938	1686202	1	N/A	N/A	N/A
D01_130	(GGCCC)4	p5	20	1690259	1690278	GCCCGAAATATGGGAGGGTT	59.815	20	CCCGGCCCGAGAAAATATCA	59.892	20	267	1690148	1690414	>11	N/A	(TATTTT)3	260
D01_131	(AAAATA)3	p6	18	1692396	1692413	TCGAAGGAAAAAGGAATATGAAACCC	59.848	26	TAATGGAGACCCCTCTGCCA	59.956	20	271	1692170	1692440	1	N/A	(AAAATA)3	205
D01_132	(TAAA)5	p4	20	1693964	1693983	CGTGAGTTACACCAATTTTTAACGG	59.378	25	TTTGAAACAAGGTGGGGGCT	60.032	20	251	1693889	1694139	2	N/A	N/A	N/A
D01_133	(TAA)6	p3	18	1695301	1695318	CCAAAGTAGAGGGACCAAAACC	58.845	22	ACTGAGGTACCAATCTGCCC	59.088	20	153	1695221	1695373	2	N/A	(TAA)6	154
D01_134	(TTTTA)4	p5	20	1703051	1703070	TGAAGTGTAATGAGGTTGAAAAACC	58.198	25	CTGGAGCACACGTTATGTTGA	58.587	21	174	1702978	1703151	1	N/A	(TTTTA)4	174
D01_135	(ACC)6	p3	18	1720638	1720655	TGCCATATACAGAAACACCGACA	60.056	23	GGCTGCTGCTACCATCATCA	60.179	20	248	1720573	1720820	2	Gh_D01G0202	(ACC)6	245
D01_136	(TGA)9	p3	27	1720781	1720807	AGAACAAACCACCACCACCA	59.667	20	ACGGGAGATTCATCCAAGTGG	59.79	21	243	1720630	1720872	2	Gh_D01G0202	(ACC)6	240
D01_137	(AGA)7	p3	21	1727005	1727025	GCACCCTCGATTCTATGCCT	59.605	20	CGCCATGGCTGTGATTTACG	59.972	20	277	1726873	1727149	1	N/A	N/A	N/A
D01_138	(TTATA)5	p5	25	1739758	1739782	TCGGACTCACTTAACTGGAATT	57.115	22	ACATGTGTGTCTCTAGAAGTTGC	58.689	23	278	1739633	1739910	1	N/A	N/A	N/A
D01_139	(CATA)7	p4	28	1751825	1751852	GACGGTTCGGTTGTTAAAATATCA	57.832	24	TGGAGGTGTTTGTATTAAAAGTTAGT	57.016	26	269	1751736	1752004	1	N/A	(CATA)5	263
D01_140	(TTTAGT)3	p6	18	1771503	1771520	TCGTTTCGGAAATAAACCTC	58.322	20	AGCTCGATTAGCGAAGTGTT	59.734	20	279	1771304	1771582	>11	N/A	(CTAAAA)3	365
D01_141	(GAA)8aaagggttgttcgaagtgaaagaagtgataacatcggaagccgagtccggggaggaagaacaaacacgtgaagtt(GAA)6	c	117	1784025	1784141	GGGGTGTTTCAGTCTCAACGA	60.203	21	CTCTTCCAAGGGGTCGACCT	60.905	20	266	1783932	1784197	2	N/A	N/A	N/A
D01_142	(ATTTGA)3	p6	18	1798555	1798572	GCAGCCACCTTCCAGAATCT	60.035	20	CTTCCCCTTTCGAACCCTCC	60.035	20	250	1798405	1798654	2	Gh_D01G0211	(ATTTGA)3	250
D01_143	(AAAAAT)4	p6	24	1815115	1815138	AATGCGAGACTCGAACCTGG	60.109	20	TGTATTTCAAAAACCGTCCAAACAA	58.604	25	228	1814946	1815173	1	N/A	(AAAAAT)3	220
D01_144	(AATT)5	p4	20	1825029	1825048	TGTGTTAAAGAGACGTTTAGGAACA	58.66	25	TGAGAGTGGAGTTTTGTTTTCAAGA	59.057	25	206	1824901	1825106	2	N/A	N/A	N/A
D01_145	(ATAAAA)5	p6	30	1825973	1826002	CCACTGGTTAACGTAGGAGACA	59.44	22	GCTAACGTGGATCCTTTTCCT	58.013	21	280	1825837	1826116	1	N/A	N/A	N/A
D01_146	(TTTA)5ttttacttagtttaaatttttatattcagtccaagagtcccaaataaaagacccttggccgaatttccatattaaaataattaggagttttt(TTTTAG)3	c	130	1827569	1827698	AGGCCAAATTGTCAAAGTGGC	59.929	21	TGTAATGTAGGGTGGCTGGC	59.745	20	241	1827527	1827767	>11	N/A	(TTTA)5	294
D01_147	(TTTTAT)3(TTTA)6*	c*	37	1831339	1831375	AGGCCAAATTGTCAAAGTGGC	59.929	21	GTGTTTAACAAGGTGGACAGCC	59.966	22	243	1831304	1831546	>11	N/A	N/A	N/A
D01_148	(TTA)12	p3	36	1836945	1836980	TCCCATGTTTCCTCTCTCACT	58.092	21	CACCACCTACTACACTAACAAACT	58.149	24	222	1836820	1837041	2	Gh_D01G0214	N/A	N/A
D01_149	(TTTATT)3	p6	18	1857484	1857501	CTCAAATGCTGAGGGTGAAATT	57.204	22	GGCACTATGCTAAAATCTCAACCT	59.116	24	147	1857416	1857562	2	N/A	N/A	N/A
D01_150	(AAATAA)3	p6	18	1859287	1859304	ACAGTCATGCTCACGAACTCA	59.659	21	TCAAAGGGAGATTCTGCTGCA	59.648	21	102	1859258	1859359	2	N/A	(AAATAA)3	102
D01_151	(TATG)6	p4	24	1865906	1865929	ACCCCATTGCAGGAATCTGAG	60.064	21	TTATGTCGCTGACCTCTGCC	59.824	20	246	1865728	1865973	2	Gh_D01G0216	N/A	N/A
D01_152	(CT)9	p2	18	1888009	1888026	GGTTGGTTGTGAAATTGCCCA	59.86	21	GGATGCAAAAGAGATAAACCCCA	58.977	23	224	1887915	1888138	1	Gh_D01G0220	N/A	N/A
D01_153	(ATT)6	p3	18	1895894	1895911	AATGAGAGCACGAAAACGCG	59.836	20	AACCGCAATTGAGACTCGGG	60.674	20	186	1895750	1895935	2	N/A	N/A	N/A
D01_154	(GGCCC)4	p5	20	1903127	1903146	AATTTGGCTCGGGTCCTAGG	59.453	20	GGCCCGGCCCGATATAATAA	59.457	20	262	1903032	1903293	>11	N/A	N/A	N/A
D01_155	(TA)9	p2	18	1942168	1942185	ACGAATTTAGGAGAGAATGACCA	57.323	23	CAGTGCACTTGAACCCATGTC	59.732	21	198	1942086	1942283	1	N/A	N/A	N/A
D01_157	(ATTTTT)3	p6	18	1958780	1958797	ACGATTTTGTGGGTTAAGCCT	58.129	21	GCAAGTAGGGACTTAGCCCC	59.819	20	188	1958718	1958905	2	N/A	(ATTTTT)3	189
D01_158	(ATGT)9	p4	36	1962959	1962994	TGAATGGACATGCAGCCCAT	60.033	20	AGCCAAGGGAGCTACTACTGA	59.993	21	154	1962924	1963077	1	N/A	N/A	N/A
D01_159	(TAACCC)4	p6	24	1965042	1965065	TCATCATCACCACGGTCAGC	60.108	20	TCCACCCCTTTACGCGAATC	60.108	20	198	1964999	1965196	2	Gh_D01G0230	(TAACCC)3	192
D01_160	(AAT)12	p3	36	1981477	1981512	TCACCACCTACTACCACTAACA	57.883	22	TCCATGCAAACCAAGGAGGA	59.223	20	158	1981414	1981571	>11	Gh_D01G0232	(TTA)18	186
D01_161	(AAT)9	p3	27	1984740	1984766	TCACCACCTACTACCACTAACA	57.883	22	TGAAGCAATGGTTAGCATGTAGC	59.622	23	125	1984677	1984801	>11	Gh_D01G0232	(TTA)8	199
D01_162	(TAA)6	p3	18	2006955	2006972	TGAAGAGAAAAATGGCGAGTTTGT	59.662	24	TACGTACTGGTCAAAGCCGG	59.756	20	261	2006856	2007116	1	Gh_D01G0235	N/A	N/A
D01_163	(TTTTAT)4	p6	24	2024741	2024764	AAAATCCACTCCGCCTCACC	60.323	20	TGTCACCCAACTGTTAAGTGACA	60.055	23	272	2024649	2024920	1	N/A	N/A	N/A
D01_164	(TTTTGG)3	p6	18	2029853	2029870	CCCTTAGGTCTTGTGTGCACT	59.928	21	TGCAATACCTAAAACCCGGCT	59.995	21	211	2029816	2030026	1	N/A	N/A	N/A
D01_165	(CT)12	p2	24	2039478	2039501	GCCATGCAAAGCACTATCACG	60.533	21	GATCCGACGGGTCTTCGATC	60.04	20	172	2039436	2039607	2	N/A	(CT)10	171
D01_167	(CAT)6	p3	18	2084016	2084033	TTTTGGGGTTTTTGCCGTTT	57.508	20	AGACCTTTCTTCAGCCAGGC	59.963	20	147	2083993	2084139	2	N/A	(CAT)7	150
D01_168	(TATATT)4	p6	24	2088766	2088789	ACGGCCCGTCTGAAATATGG	60.179	20	ATTCTTAAGTCTGGCCCGGC	60.107	20	255	2088625	2088879	1	N/A	N/A	N/A
D01_169	(AAG)6	p3	18	2091336	2091353	GAAGTTATCCATTCCACCCCC	58.055	21	TTTTCAGATGCCATTTTCATCACA	57.901	24	244	2091138	2091381	1	N/A	N/A	N/A
D01_170	(CT)10	p2	20	2096230	2096249	TCAACCAGCAACCAAGGGAT	59.518	20	ACCAATCGAATTAAGACTCAATCAACA	59.61	27	271	2096166	2096436	1	Gh_D01G0240	(CT)10	272
D01_171	(CAA)9	p3	27	2145253	2145279	AGGGGAAATTCGACCAAATTGC	59.766	22	GGGGTTGACTTCAGGTAGCA	59.309	20	162	2145203	2145364	2	N/A	(CAA)9	159
D01_172	(TATTT)4	p5	20	2153422	2153441	TGCCACGAGGAAATTATTCGA	57.746	21	CACCTTGAGCATGTGGATAGA	57.451	21	279	2153204	2153482	2	Gh_D01G0247	(TATTT)4	279
D01_173	(TTG)6	p3	18	2164582	2164599	TCCTCCATCGAAGCTTGTCG	59.827	20	ATGCAACCGAACATGCCAAC	60.038	20	213	2164440	2164652	2	Gh_D01G0249	(TTG)6	213
D01_174	(TC)9	p2	18	2189164	2189181	GCTGGAAGAGGGGCATCAAT	60.106	20	CGGCACTCAGGGATGAAACT	60.036	20	237	2189067	2189303	2	N/A	(TC)9	237
D01_175	(TTTTA)5	p5	25	2196625	2196649	GACGGATGAGTGACTTCTCGT	59.531	21	ACACTATAAAGTAGAGGAGCCAAA	57.131	24	165	2196592	2196756	1	N/A	(TTTTA)5	165
D01_177	(TTTC)5	p4	20	2250814	2250833	TCCTTCCTTCCCTCTTCTTCTTC	59.159	23	GGTGGAGGGGTTCTGATTGG	60.034	20	259	2250680	2250938	3	N/A	(TTTC)6	263
D01_179	(AAT)6	p3	18	2303445	2303462	CCACCAAGCCACCCTGATTA	59.669	20	TGTGTTTCATGTGTTTATCGGCT	59.182	23	157	2303385	2303541	10	N/A	(AAT)6	157
D01_180	(AAATT)4	p5	20	2307844	2307863	TCACCAAACATAGCGATGAAATC	57.516	23	TGCGTAACCTGTTCGACCAA	59.896	20	265	2307749	2308013	>11	N/A	(AAATT)5	269
D01_181	(ATGA)6	p4	24	2314773	2314796	CACAACTGTGGATTTTGCGGT	59.933	21	AGGGGCATCTTCATTGGCAA	59.958	20	218	2314704	2314921	3	N/A	N/A	N/A
D01_182	(TAT)11	p3	33	2316769	2316801	TGATTTTGCCAAGTGTGTGGT	58.893	21	CCCAATTTCAATCAACAAACAATTCA	58.072	26	259	2316614	2316872	4	N/A	N/A	N/A
D01_183	(AAATT)4	p5	20	2319348	2319367	TCACCAAACATAGCGATGAAATC	57.516	23	ACCTTTTCGACCAAGCTCGT	59.894	20	259	2319253	2319511	>11	N/A	(AAATT)5	263
D01_185	(TA)9	p2	18	2349047	2349064	CGAAGTCGAATACGGAGAAATGC	60.061	23	ACTTCGACCCAAAAGAATTGCA	59.044	22	259	2348909	2349167	2	Gh_D01G0260	N/A	N/A
D01_186	(GTTTTT)3	p6	18	2384320	2384337	GATGGCCAGGATCTTCGGAG	59.965	20	GTCCACGAGTCAACCCGAAT	60.038	20	272	2384108	2384379	8	Gh_D01G0260	N/A	N/A
D01_190	(TTTTG)6	p5	30	2421237	2421266	TCCACGGCGCTAAAGGTAAA	59.679	20	GCAACACGCAAGCAAAAGAAG	59.744	21	271	2421040	2421310	2	N/A	N/A	N/A
D01_191	(GGTTAG)3	p6	18	2427415	2427432	TGCCATGTCAGCACAAAACG	59.969	20	TCCCTAAACCTACCTTAAACCCT	58.222	23	203	2427277	2427479	5	N/A	(GGTTAG)4	209
D01_192	(AAAAAG)3gagagaaagaaactgcacagagaaggaaagaaagaaaagaaaaaa(AAAG)5	c	83	2495957	2496039	AATTGAGGCGGCATAAGTGT	57.871	20	TGAGCTTTGAACCTTTAAAACCC	57.729	23	250	2495822	2496071	7	N/A	N/A	N/A
D01_194	(AAATA)4	p5	20	2523445	2523464	TGACTCAATCCGTTAAGTGTTGA	58.049	23	TCACATTTGATAACCTACAATGGGA	58.274	25	239	2523334	2523572	1	N/A	N/A	N/A
D01_195	(TTTATA)3	p6	18	2548166	2548183	ACCAATGGCATTATAAAAATAGAGGAG	57.918	27	CCTTGTATTGCATACTCAGGAGAC	58.947	24	280	2548060	2548339	2	Gh_D01G0265	(TTTATA)3	282
D01_196	(ATC)7	p3	21	2606688	2606708	TGGACCGTGCTGTAAGTTCA	59.246	20	GCCTGCATTGAACCAACAGT	59.324	20	279	2606645	2606923	2	Gh_D01G0272	N/A	N/A
D01_197	(TATAT)4	p5	20	2615358	2615377	AGCTCGACTCGACTCGTAATT	58.992	21	TGTCTGCATCAACCCAAGGT	59.522	20	209	2615201	2615409	2	N/A	N/A	N/A
D01_199	(ATT)8	p3	24	2633546	2633569	AAAGCCAAAGGACCAGCACT	60.106	20	GTGGGACAGGTTGAGAGTGG	59.965	20	262	2633482	2633743	2	N/A	(ATT)10	265
D01_200	(TA)9	p2	18	2649524	2649541	TGGATCGAGTCAGGTTGGGA	60.252	20	GCCCTAAACCCCACCCAAAA	60.472	20	265	2649462	2649726	1	N/A	N/A	N/A
D01_201	(ATAAT)10	p5	50	2674723	2674772	ACAATTTTGTCACGTGTCATCA	57.108	22	GCCTTTGCCCACAAGCTAAG	59.755	20	199	2674650	2674848	1	N/A	N/A	N/A
D01_202	(ATAAAT)4	p6	24	2676279	2676302	GCAATTAACCGTACCTCTTTCCT	58.741	23	TCTATGTAACATAAAAATGGCTTCGT	57.499	26	156	2676226	2676381	1	N/A	N/A	N/A
D01_203	(GAGTC)4	p5	20	2678231	2678250	AGGGGTGAGTGTTCGATTGA	58.652	20	TTCTTATGTGCTCTGACATGGAA	57.835	23	250	2678098	2678347	3	N/A	N/A	N/A
D01_204	(TTA)7	p3	21	2719349	2719369	GTGGATGTTTGGGGTTTGGC	59.965	20	AAAGAGATAGTCACGAACCCTAAA	57.399	24	172	2719249	2719420	1	N/A	N/A	N/A
D01_205	(AGTTTG)3	p6	18	2720253	2720270	ACGGACTCTATGCTCTGCAC	59.542	20	ATTCCTCCTGTTCCCAGTGC	59.67	20	202	2720170	2720371	2	Gh_D01G0280	(AGTTTG)3	204
D01_206	(TGCATC)4	p6	24	2721884	2721907	CCCCTCATGTCAACCACCAT	59.667	20	AACCCAAGCAGGCTTCTTCA	59.814	20	196	2721858	2722053	2	N/A	(TGCATC)3	189
D01_209	(TATAT)11	p5	55	2774017	2774071	TGAGGCGGCATAAGGTAAGT	58.799	20	GGTACATGCCGACACAAAGG	59.198	20	211	2773993	2774203	1	N/A	(TATAT)4	230
D01_210	(TCCTTT)3	p6	18	2802290	2802307	TCCCAGTAGCAGCTACTACCA	59.713	21	GCAAGTCAAACAAAAATGGCAGG	59.997	23	125	2802209	2802333	1	N/A	N/A	N/A
D01_211	(ATTTAA)3	p6	18	2835932	2835949	ACCAATGCCAATCGAGTTAAGAC	59.31	23	GCGTCGCTAATAAACCACACA	59.272	21	271	2835892	2836162	1	N/A	(ATTTAA)3	271
D01_212	(ATA)6	p3	18	2849261	2849278	TGGCTTAAATGCATTCAACCATGT	60.02	24	TGAAAAGCAGCAAAGGCCAC	59.895	20	262	2849159	2849420	2	N/A	(ATA)6	262
D01_213	(AAT)6	p3	18	2860318	2860335	AGCATAGGTTTTTGGTGTCTCCA	60.181	23	CAGGTAAAGTCGGTTGGTCGA	60	21	108	2860263	2860370	2	N/A	N/A	N/A
D01_214	(AATTTT)3	p6	18	2861578	2861595	TCGAAACAACCCAATTACGCTC	59.519	22	ACCAAATTTAAGTTCTGCGAATGGA	59.757	25	209	2861499	2861707	1	N/A	N/A	N/A
D01_215	(ATTTTT)3	p6	18	2864174	2864191	CTTTCCCACCCTCTCCCATG	59.743	20	GGTGAGATGAAGCCACTTCCT	59.72	21	245	2864048	2864292	2	N/A	(ATTTTT)3	233
D01_216	(AT)12nnn(AT)9	c	45	2871288	2871332	ACTTTGACTCCCAAATCTAAAAAGAA	57.466	26	GTGAGATTAGCAAGATCTCAAACA	57.025	24	235	2871140	2871374	1	N/A	(AT)21	232
D01_217	(AAT)14	p3	42	2927662	2927703	TGGGGTGCAAACATCTCACA	59.815	20	TCAAGGTCTTGAAAACCTAATTGTTGT	59.876	27	280	2927508	2927787	1	N/A	N/A	N/A
D01_218	(CTG)7	p3	21	2930520	2930540	TTTCATGTGGGAGGGAAGGC	59.96	20	TGCTGCTGTCCCTGCAATTA	59.962	20	112	2930470	2930581	2	N/A	(CTG)11	127
D01_220	(TTTTA)4	p5	20	2959276	2959295	TGTTTGTATGTTTGCAATGGTGT	57.984	23	ACCCAATACGTTAGGGCTCA	58.425	20	215	2959235	2959449	6	N/A	(TTTAT)4	422
D01_221	(ATATAC)7	p6	42	2970969	2971010	ACTCGGAAAACCCTGACTGG	59.603	20	AGCTTTTCTAGGGCAGTGCA	59.598	20	252	2970803	2971054	2	N/A	(ATATAC)3	228
D01_222	(CATAAT)3	p6	18	2974502	2974519	ACTGGACTGAGAAGCCAAGT	58.571	20	CTTCTTCACCTCGTCATCAACA	58.347	22	264	2974388	2974651	1	N/A	N/A	N/A
D01_223	(TATTTT)3	p6	18	2978565	2978582	GGCTTTGGATTTTGCTTGGC	58.841	20	CGTATGGCCGACCTAAGCAT	59.966	20	185	2978476	2978660	2	N/A	(TATTTT)3	185
D01_224	(CCAAT)6	p5	30	2979351	2979380	AATTCCTCAGCCAACCGGTT	59.888	20	ACAAAACGGGGGACAATTAAATGA	59.411	24	179	2979281	2979459	1	N/A	N/A	N/A
D01_225	(ATTCTC)3	p6	18	3025724	3025741	GGGGACTGAGCATTGGCATA	59.817	20	TGCCACTCAATCACTCGTCTT	59.656	21	269	3025661	3025929	1	N/A	(ATTCTC)4	274
D01_226	(AAT)6	p3	18	3026825	3026842	TTTTGTTCCTACATCAACATTTTCCT	57.983	26	CCGTTGGATTTGTTGAATTGGC	59.264	22	275	3026624	3026898	1	N/A	N/A	N/A
D01_227	(ATTAA)5	p5	25	3051766	3051790	GGCATTTGGAGTTGAGACTGC	59.799	21	CCGCCCTTACCCACATCATT	60.107	20	276	3051655	3051930	3	N/A	(ATTAA)4	270
D01_228	(TCTTT)4	p5	20	3055723	3055742	CTCCTTCACCGCCCTACATC	59.895	20	TCTTTTACAGCAAACTCGGCT	58.154	21	192	3055648	3055839	1	N/A	(TCTTT)4	192
D01_232	(TAA)6	p3	18	3139185	3139202	TTTGTGTTTAAGGCCCGGGT	60.106	20	TCCCATTTGGCCCCTCAATG	60.325	20	270	3139070	3139339	1	N/A	N/A	N/A
D01_233	(GGCCC)4	p5	20	3140583	3140602	GCCCGAAATATGGGAGGGTT	59.815	20	TGTAACACTAGTCAAGGAAATGAAAA	57.26	26	225	3140468	3140692	>11	N/A	N/A	N/A
D01_235	(TATTTT)3	p6	18	3142753	3142770	TGTGGATAAGGGTCAATTTAAGCT	58.173	24	TGGGTAGATGGGAAGGTGGT	59.88	20	250	3142667	3142916	1	N/A	N/A	N/A
D01_237	(ATTAA)4	p5	20	3182384	3182403	GGCATTTGGAGTTGAGACTGC	59.799	21	CCGCCCTTACCCACATCATT	60.107	20	271	3182273	3182543	3	N/A	(ATTAA)4	270
D01_238	(TTA)22	p3	66	3190839	3190904	GCTAGGTGTTTGCTCCATGC	59.547	20	TCACCACCTACTACCACTAACAA	58.518	23	198	3190767	3190964	>11	N/A	(TTA)18	199
D01_239	(GA)11	p2	22	3289941	3289962	TGGATAAGCACATGACCGCA	59.748	20	TGCTCCTGTTTATGCTGCCA	59.962	20	262	3289776	3290037	1	N/A	N/A	N/A
D01_240	(TA)9	p2	18	3335825	3335842	CGACAACCAAACAAGGACAACA	59.837	22	CTCAATTCAGATTGCACGCACA	60.096	22	112	3335768	3335879	7	Gh_D01G0320	N/A	N/A
D01_241	(ATA)8	p3	24	3372732	3372755	TGTGACACACATAATAAGATGCTAAT	57.037	26	TGTTGATGTCTAATTTTCGTTGGA	57.131	24	167	3372701	3372867	1	Gh_D01G0321	(ATA)6	159
D01_242	(GA)14	p2	28	3373951	3373978	TAGATCCGTCCCTCCCATCC	59.885	20	TCGTAATGGAGATCGAACCGA	58.709	21	280	3373793	3374072	2	Gh_D01G0321	(GA)12	276
D01_243	(ATA)10	p3	30	3383008	3383037	TGGTACAACGAGAAGCCTCAA	59.31	21	GCTTGGACACGGATGATTGC	59.901	20	210	3382910	3383119	6	Gh_D01G0322	(AGA)6	225
D01_244	(ATA)9	p3	27	3478353	3478379	TGTGTACACCATAGGAGTTGTGA	59.101	23	AACATTTTCACATCACGAGCCA	59.116	22	244	3478305	3478548	1	N/A	N/A	N/A
D01_245	(GCACCA)5	p6	30	3496947	3496976	GTTGCCAACTACCCTCCTCC	60.035	20	TCTGGTAGGCTTGGGGGTAA	59.88	20	157	3496890	3497046	2	N/A	(GCACCA)3	157
D01_246	(TGCAC)6	p5	30	3508692	3508721	CCCTGCCAACTTCCTACTCG	60.108	20	GGGTGAGTTTGTATGGGCGA	60.036	20	276	3508474	3508749	1	N/A	N/A	N/A
D01_247	(ATA)10	p3	30	3513391	3513420	TGGAGTTTTCGGTGGACTTTCA	60.093	22	GTCAGTCACTATTCGGGTGGT	59.451	21	255	3513291	3513545	2	N/A	N/A	N/A
D01_248	(AT)12	p2	24	3514510	3514533	CCTGAGTAGGTGTGGCAAGA	59.023	20	CCGGATTGTCAAAACACCATGA	59.444	22	217	3514464	3514680	2	N/A	N/A	N/A
D01_249	(TTTCT)4	p5	20	3572295	3572314	TCACGGATGAGAGGACAGGT	59.96	20	TGTCGACAGCTTTGGTGGAA	59.821	20	231	3572256	3572486	2	Gh_D01G0333	N/A	N/A
D01_250	(TATT)6ttccaatcaaattcaaatcaccaattacttttcaatcaatatacatttaaaagattcacataa(TTAT)5	c	107	3576106	3576212	CATACTTCGATTTACGTATTCACACT	57.664	26	ATGGCTATTGAAATTGAAGGAGAAT	57.091	25	263	3576034	3576296	2	N/A	N/A	N/A
D01_251	(ATAAT)4	p5	20	3587215	3587234	GACTGCCACGTAAGACCACT	59.683	20	GCCGGAAAACACATATGGGG	59.256	20	253	3587053	3587305	1	Gh_D01G0333	N/A	N/A
D01_252	(TAT)6	p3	18	3588756	3588773	TGCATGTGACCGTATTTTCAAA	57.162	22	TTTGTAGCATGTCCCTCTTGT	57.212	21	139	3588660	3588798	2	Gh_D01G0333	N/A	N/A
D01_253	(ATT)8	p3	24	3592130	3592153	ATGTCATCGTGTAGCGCTGT	59.827	20	ACAAGTAACAAGAAGATGGGGG	57.966	22	184	3592009	3592192	1	Gh_D01G0334	N/A	N/A
D01_254	(CCTTCC)3	p6	18	3629388	3629405	CGTACCCAGCCCCTAAACTC	59.823	20	TTCCAACTCGTGCTTACCCC	59.964	20	213	3629362	3629574	1	N/A	N/A	N/A
D01_255	(TTC)7	p3	21	3640929	3640949	TTCCCACTGCAACCCTTCTC	59.89	20	CTGCTCCTGCTACTGGAACT	59.099	20	277	3640873	3641149	2	N/A	(AAG)6	274
D01_256	(AAGTGA)3	p6	18	3648879	3648896	AGGTGTGGAATATGTGGCCA	59.001	20	AAAACAGAGCGAAACCCCCT	59.815	20	147	3648840	3648986	1	Gh_D01G0335	N/A	N/A
D01_257	(TTA)10	p3	30	3658885	3658914	CGCAGCATTTTGGAAGGAGG	59.828	20	CCATGCATGTATACTAAAAACGTGC	59.319	25	243	3658740	3658982	4	Gh_D01G0336	(AAT)10	254
D01_258	(AT)9	p2	18	3659034	3659051	GCACGTTTTTAGTATACATGCATGG	59.319	25	AGTATAGGTAGACGTGTAACCTAAAAC	58.322	27	124	3658958	3659081	>11	Gh_D01G0336	(AT)19	156
D01_260	(TGTGTT)3	p6	18	3685631	3685648	TTCGCCCTTGATCCACATGA	59.382	20	GCGCTTCTACCACCGTTTTC	59.835	20	119	3685602	3685720	2	Gh_D01G0338	(TGTGTT)3	119
D01_261	(TA)9	p2	18	3689330	3689347	TGTGTTGCCACATTCTTGTATGTT	59.659	24	GATGGTCCGTCTTTCCTCGG	60.179	20	253	3689188	3689440	1	N/A	N/A	N/A
D01_262	(AT)11	p2	22	3693765	3693786	CCCCATCCCCACCCCTATTA	60.104	20	ACCAGCATGGGAATTTGAGCA	60.551	21	280	3693543	3693822	1	N/A	N/A	N/A
D01_263	(TA)10	p2	20	3699206	3699225	TGGCTCTCCCATGCGAAAAG	60.678	20	CGGAAGTTTCGACATGGCCT	60.674	20	226	3699149	3699374	1	Gh_D01G0341	N/A	N/A
D01_264	(ATTTTT)3	p6	18	3701411	3701428	AGGGCTGACAATACTTATTCTCCT	59.028	24	TGAAGCTGATTGCATTGCCA	58.741	20	159	3701382	3701540	1	N/A	(ATTTTT)3	159
D01_265	(CATATG)3	p6	18	3728949	3728966	ACTCAATGATTCCACCGAACA	57.583	21	TGTATACATGAGGTCGAATGTAAATG	57.412	26	217	3728781	3728997	7	N/A	N/A	N/A
D01_267	(TA)9	p2	18	3758605	3758622	TGAATGCTATTAAGTCGATGTTCAA	57.158	25	ACGACGAAATCTTAGAGCGAG	57.946	21	245	3758516	3758760	2	N/A	(TA)17	981
D01_268	(GA)10	p2	20	3791869	3791888	GAGATCAAAGTCGAAGCGCG	59.704	20	AACAGTCTCCCAGCCATAGC	59.456	20	183	3791731	3791913	1	N/A	N/A	N/A
D01_269	(AATAA)4	p5	20	3792011	3792030	TTGGCTTCGCTTTGGTTGTG	59.898	20	AGAAGGAAAAGAGAAAGAAAGCGT	58.873	24	270	3791912	3792181	1	N/A	(AATAA)4	271
D01_270	(TTAAAT)3	p6	18	3798844	3798861	ATATCCCTCAGGTAGCGGCT	59.885	20	AGTTCGAATGTGTGGATTCCCT	59.694	22	259	3798710	3798968	2	N/A	N/A	N/A
D01_272	(TATTTT)4	p6	24	3812351	3812374	CTGTTTTGGTGCAAGGGTGG	59.895	20	CCCTATTTTGTCTGGGCCCT	59.369	20	256	3812150	3812405	1	N/A	(TATTTT)5	262
D01_273	(CTTTTT)3	p6	18	3854418	3854435	ACAAAGAGGTGGAGGAAACTATCA	59.402	24	TCCAGAAGTCTACTTTAACTTTAGTCT	57.635	27	220	3854274	3854493	2	N/A	(CTTTTT)3	220
D01_274	(AAAAG)4	p5	20	3861409	3861428	CAGTCTTCATGAGCTGCTGC	59.272	20	CTTTTCTCCACTCCCACTCCC	59.996	21	250	3861204	3861453	1	N/A	N/A	N/A
D01_275	(ATCCC)4	p5	20	3866128	3866147	AGGCACCCCTTTTGCTGAAT	60.179	20	GGTTTTCACCTCACCCCGTAT	59.996	21	128	3866094	3866221	6	N/A	N/A	N/A
D01_277	(TTTTTA)3	p6	18	3908541	3908558	GCAACCCAATACGTTAGGGC	59.263	20	AGGATTGAGCCCAAACGTGT	59.89	20	242	3908391	3908632	>11	N/A	N/A	N/A
D01_278	(CTT)7	p3	21	3993477	3993497	ACCACAAGTTTAATTACAAGCTGC	58.471	24	AACCAAGAAGCTGCACCTTT	58.219	20	204	3993450	3993653	3	N/A	(CTT)11ttccctttaaagcaaatggaatttgaactgaagcaaaaaaaagaaacaggaacgcagacgaataaattaacaagaggg(T)23	231
D01_279	(CTT)7	p3	21	3999988	4000008	ACCACAAGTTTAATTACAAGCTGC	58.471	24	AACCAAGAAGCTGCACCTTT	58.219	20	204	3999961	4000164	3	N/A	(CTT)11ttccctttaaagcaaatggaatttgaactgaagcaaaaaaaagaaacaggaacgcagacgaataaattaacaagaggg(T)23	231
D01_280	(CCACGG)3	p6	18	4033621	4033638	CACGATATCCCTTGCCACGA	59.896	20	GCAGGAATCACAATCGTGGC	59.901	20	162	4033522	4033683	1	Gh_D01G0359	(CCACGG)3	162
D01_281	(AAAATA)3	p6	18	4040441	4040458	ACCTCTCCCAAGAGTGTTTAGTT	59.025	23	ACGAAGCCCATACATCGTCC	59.896	20	276	4040361	4040636	1	N/A	(TAAAAT)3	763
D01_282	(AAT)8	p3	24	4042687	4042710	TGCTAAAACCTAATCCTGACCTGT	59.711	24	GTTGGGCCCTTGCGAACC	61.681	18	248	4042525	4042772	1	N/A	N/A	N/A
D01_283	(AAAAC)4	p5	20	4076732	4076751	AAGGGTGAAGTTGAGCCAGG	59.889	20	TGCTTGGACCAAAACTCCCA	59.74	20	112	4076672	4076783	1	N/A	N/A	N/A
D01_284	(AAAAAT)3	p6	18	4083289	4083306	TTCGAGTGCGCTGAAGTACA	59.687	20	ACTCCTTGAAATACCTCCAAAGTCT	59.689	25	280	4083171	4083450	1	N/A	N/A	N/A
D01_285	(ATT)6	p3	18	4114778	4114795	GTGAAATCGGACGTCCCTCA	59.754	20	TGGATGAATTGTTGAAACGTGGT	59.366	23	255	4114655	4114909	1	N/A	(ATT)6	255
D01_286	(AC)12	p2	24	4116212	4116235	TATGCGTGCTTGTTCGATCC	58.713	20	AGTTCAGATGTTATGGTTGTGTTT	57.04	24	244	4116189	4116432	>11	N/A	(AT)10	248
D01_287	(TTTTCT)3	p6	18	4127781	4127798	GGCCCTTTGTAGGTTTTCGC	59.757	20	GAAGTTGCGGCCCAAAAGG	60.006	19	250	4127748	4127997	2	N/A	N/A	N/A
D01_290	(AT)11	p2	22	4137900	4137921	TTCAACTCCATTCAAGTCCGT	57.515	21	CGCAAGTGGTTTGAGTGGAC	59.692	20	195	4137826	4138020	4	Gh_D01G0365	(AT)12	197
D01_291	(TTTA)5ttttatttagtttaaatttttatattcagtccaagagtcccaaataaaagacccttggccgaatttccatattaaaataattaggagtttt(TTTTAG)3	c	129	4158813	4158941	AGGCCAAATTGTCAAAGTGGC	59.929	21	GGATGTTGCATTGAAGGAAGTCA	59.493	23	262	4158771	4159032	1	N/A	N/A	N/A
D01_293	(TTAATT)3	p6	18	4177797	4177814	TTGTAGTTGGATTCTTAGTTGGGT	57.804	24	GCTACCAGCACACTCCAACA	60.25	20	238	4177703	4177940	1	Gh_D01G0368	(TTAATT)3	248
D01_294	(ATTT)5	p4	20	4212429	4212448	TTCGATGCGGGTGATCATGT	59.822	20	GTGACATGCCACGTGTTATTGT	59.775	22	244	4212264	4212507	1	N/A	(ATTT)5	244
D01_295	(GCCGGC)3	p6	18	4215718	4215735	TTTACCTTTCCGACCACCGC	60.603	20	GGTGCGTTTTGGTCCCCTAT	60.323	20	195	4215689	4215883	>11	N/A	N/A	N/A
D01_296	(AAAAG)4	p5	20	4236880	4236899	ACAGTTTTGAATGGTGAAAAATGGG	59.178	25	AGAATCCAAAAATTCCACTAAGTACCA	59.052	27	232	4236837	4237068	1	N/A	N/A	N/A
D01_297	(TTA)13	p3	39	4238206	4238244	ACTTGTTTGGGTGCTCCGAA	60.107	20	GGTTTGAAACTGCAGGGAAGG	59.659	21	124	4238172	4238295	10	N/A	N/A	N/A
D01_298	(TTTCT)4gccgatttgctccctctg(TTTCT)4	c	58	4240131	4240188	GCTTCTGCTGATTTGCTCCC	59.545	20	CGGAAACCCACCAACTGAGA	59.892	20	252	4240106	4240357	>11	N/A	N/A	N/A
D01_299	(TTTTTA)3	p6	18	4255758	4255775	TGGTAGGCCCTCCATTCAGA	59.956	20	TGAGGCGGTTCATCGTAAGG	59.825	20	222	4255681	4255902	2	N/A	N/A	N/A
D01_300	(A)19	p1	19	4258974	4258992	TAACGGAGAGTTGAGCAGCC	59.753	20	GGATTCAGCTAGGCCTGACC	59.892	20	230	4258948	4259177	1	N/A	N/A	N/A
D01_301	(CGGGC)4	p5	20	4259526	4259545	TGTTAAGTTGCATCTAACTTAGTGTT	57.329	26	ATTTTACCCAAGCCCGACTT	57.402	20	219	4259369	4259587	9	N/A	N/A	N/A
D01_303	(AAT)6	p3	18	4322904	4322921	AGAGGGGGAAACTCTCTGCT	59.882	20	TCTCTGCGTTTCTCTACTGTGT	59.115	22	238	4322724	4322961	8	N/A	N/A	N/A
D01_304	(TTTA)5	p4	20	4339567	4339586	CTAAGGTGGGTGGCCAACAA	60.179	20	TGGCCCAACTTAAACCAACCT	60.063	21	110	4339520	4339629	>11	N/A	N/A	N/A
D01_306	(ATTTTT)3	p6	18	4390930	4390947	AAGCGTTCGTTGAGAGGCAA	60.532	20	ATAAGGGTGGTTGGCTGCAG	60.324	20	266	4390905	4391170	2	N/A	N/A	N/A
D01_307	(ATC)7	p3	21	4410535	4410555	ACAGACACAAAGCACGATTCA	58.439	21	AGCAGTTTACGGAAGGGACC	59.676	20	245	4410444	4410688	2	N/A	N/A	N/A
D01_308	(AT)9	p2	18	4431686	4431703	TCATCGCTTCAAAAATTTTTCCAAAC	58.594	26	GGCTTCCTCTCTCTCATCTCG	59.391	21	158	4431657	4431814	1	N/A	N/A	N/A
D01_309	(AAAGAA)3	p6	18	4467993	4468010	ACCCTTTCAATCTTCTCCAGCT	59.353	22	GAGGAGAACCGTTTCTGGGT	59.314	20	241	4467924	4468164	2	N/A	N/A	N/A
D01_310	(TA)11	p2	22	4513911	4513932	TCGCTTCACAGAACACTTCCT	59.587	21	CAAAACACTGTGGGCCTTCC	59.611	20	263	4513808	4514070	2	Gh_D01G0386	N/A	N/A
D01_311	(TTAA)5	p4	20	4524213	4524232	GAGGGGAATTTGGGTCTCTCA	59.084	21	AGCCCGAATCTATTGAATAAAGAAAT	57.302	26	277	4524093	4524369	1	Gh_D01G0386	N/A	N/A
D01_312	(AAAT)5	p4	20	4589870	4589889	ATCGGAGCAATCAAAGCCCA	60.034	20	TGGACTTGGAAGTGTGTATGACA	59.61	23	268	4589698	4589965	2	Gh_D01G0386	N/A	N/A
D01_313	(AAATAA)3	p6	18	4607419	4607436	GTCATCTCACTTCGCGTCGA	60.179	20	ACCCCCTTCCTAGTCAAGCA	60.179	20	251	4607380	4607630	>11	N/A	(AAAAAT)3	252
D01_314	(TTTTTA)3	p6	18	4620024	4620041	GCACGACATGTCCTGGTGTA	60.038	20	GCGGTGTGGAAATGAGTTTCA	59.393	21	278	4619809	4620086	4	Gh_D01G0387	N/A	N/A
D01_315	(TTTTA)4	p5	20	4667869	4667888	TCAAGTCACAGATGTAACACACT	57.724	23	TCAATGTGTACATAACTTAGTTGCTT	57.384	26	198	4667831	4668028	1	N/A	(TTTTA)4	197
D01_316	(AT)11	p2	22	4684281	4684302	CGTAATCCACATGGTGAGGCT	60.134	21	AGGCCTCGTTACGAAATATGACA	59.868	23	223	4684170	4684392	1	N/A	N/A	N/A
D01_317	(AATA)5	p4	20	4714350	4714369	TAGATGATGCGGAAACCCGG	59.894	20	CCGCTCAATCATTGGCGTTT	59.829	20	168	4714268	4714435	>11	N/A	(TTA)6	172
D01_318	(AATA)5	p4	20	4720763	4720782	ACACCGAATGGCCTGAAACT	59.89	20	CCGCTCAATCATTGGCGTTT	59.829	20	189	4720660	4720848	>11	N/A	(AATA)6	197
D01_319	(CTTTCC)3	p6	18	4758052	4758069	TCCTTCCTGCTTGACTCCCA	60.474	20	AACACCCAAAAGGCTCCTCC	60.179	20	144	4758015	4758158	1	N/A	N/A	N/A
D01_320	(TCC)7	p3	21	4813578	4813598	CACTTCGCTGCCTCCACTAA	60.037	20	ACAACTGGGGAAAGTGAGCC	60.179	20	252	4813465	4813716	2	Gh_D01G0405	N/A	N/A
D01_321	(GCTGGA)4	p6	24	4848909	4848932	TTGGGGTCAACAGGCATTGT	60.106	20	TGCCAACTCCCACTTCAAGG	60.179	20	154	4848803	4848956	2	Gh_D01G0412	(GCTGGA)4	154
D01_322	(AT)10	p2	20	4861504	4861523	AGCAATTTAACGAAAGGAATGACT	57.425	24	CAATGCGCAAAAACCTGATGA	58.325	21	173	4861424	4861596	2	N/A	N/A	N/A
D01_323	(TATATT)3	p6	18	4867773	4867790	TGGTCTAATCTCGGCCTGAA	58.139	20	GGGTCGGCTTATTTAGTTGGG	58.705	21	172	4867700	4867871	1	N/A	(TATATT)3	172
D01_324	(TTTATT)3	p6	18	4932600	4932617	GAGAGCCGTCCATTCGACTT	59.826	20	CATGCGACTCGTGCCAATTT	59.831	20	128	4932546	4932673	1	N/A	(TTTATT)3	128
D01_325	(AAT)13	p3	39	4935201	4935239	ACCATGCAAGTATACTAAAAATGTGCA	60.094	27	GGCCTGGGTAAATTGCTCCT	60.033	20	237	4935132	4935368	4	N/A	N/A	N/A
D01_326	(TTATT)4	p5	20	4938564	4938583	ACGCAAAGTAGAGACCAAGCA	59.93	21	GCGATCACGAAAGTTCACCG	59.907	20	268	4938375	4938642	1	N/A	(TTATT)4	270
D01_328	(TATAA)9	p5	45	4941016	4941060	TCTCTCTTTTTCCTTCTGTTTCGT	58.329	24	AGATGAGGCGGCAATATCCT	58.644	20	177	4940956	4941132	1	N/A	(TATAA)8	177
D01_329	(CTTTTT)3	p6	18	4947896	4947913	GTCGCTTTAACCAATAATTCTTATGCT	58.871	27	TCGAGACTCCAAACCTAATACTCT	58.492	24	270	4947859	4948128	1	N/A	N/A	N/A
D01_330	(TGTA)5	p4	20	4962755	4962774	GCTAAGCCCTGACCTCACTC	59.823	20	CGTCCTCCTTAGTTGATGCCA	59.793	21	140	4962731	4962870	2	N/A	(TGTA)8	154
D01_331	(GATAT)6	p5	30	4998133	4998162	ACGTGTCGATTTGGACCCAT	59.676	20	ACAGCATCGCACATGAATCA	58.258	20	242	4997973	4998214	2	N/A	(GATAT)5	221
D01_332	(AG)9	p2	18	5004617	5004634	CTTGTACCTTCAGCCTCCCC	59.747	20	AGTACATGGTTTGGTTGATAACAAA	57.41	25	195	5004504	5004698	2	N/A	N/A	N/A
D01_333	(CAC)6	p3	18	5009451	5009468	CAAGTGAGACGCCGTCTTCT	60.039	20	AACCTTCCAATCTCCGCTGG	60.035	20	277	5009325	5009601	2	Gh_D01G0419	(CAC)6	277
D01_334	(AAAATA)4	p6	24	5017015	5017038	TGGGGTGGAGGTGTTTGATG	59.888	20	ACCCTAACCATGCATGTACGT	59.442	21	118	5016952	5017069	2	N/A	(AAAATA)3	112
D01_335	(ACATAT)3	p6	18	5019655	5019672	GTCAACATGACATGCGACATTGA	60.12	23	TGTGGGCTATGAATGTGGGG	59.742	20	276	5019622	5019897	1	N/A	N/A	N/A
D01_336	(AAG)11	p3	33	5054322	5054354	AGTACACAAGTCATGCAAGCAA	58.786	22	TGTGTTCCAATTGCAAAGCCA	59.516	21	239	5054275	5054513	1	N/A	N/A	N/A
D01_337	(TATTT)4	p5	20	5069531	5069550	TTGTCATAGCAGCCCATGTCT	59.439	21	ACTGAAGAAACACACAGCCCT	59.787	21	249	5069336	5069584	1	N/A	(ATTAT)4	245
D01_338	(ATTTTT)4	p6	24	5071165	5071188	TGTTCCCTTCTCTTTGGCCC	59.888	20	ACGGCAGTGAGAAGGTCTTG	59.966	20	183	5071030	5071212	2	N/A	(ATTTTT)5	189
D01_339	(ACTTTG)3	p6	18	5095137	5095154	CCCAGCCCCTTCTCATCAAT	59.445	20	TCCTGACTCTGCTTCACCTT	58.278	20	228	5094977	5095204	>11	N/A	(ACTTTG)6	233
D01_341	(AT)9	p2	18	5108356	5108373	TGTTGAGCCTATGTGCTTGA	57.143	20	ACCTGCACACATCAGAATGC	58.829	20	252	5108311	5108562	1	N/A	N/A	N/A
D01_342	(CAGTAA)4cagtattcaacacacaaagtgctgaacctgtaacagtaacggtaactgtattcgacacacaaagtgccgagt(CAGTAA)3	c	114	5109742	5109855	ACTCGGACTCGACGGATACA	60.108	20	TTGCCGGCTTACTGATCAGG	60.108	20	247	5109687	5109933	>11	N/A	(TAACAG)3tattcgacacacaaagtgtcgagtcg(GTAACA)3	286
D01_343	(TAT)8	p3	24	5124693	5124716	GGGCTAAAATGGGAATTAAGCCA	59.291	23	TGGGTGTTTAGTTTACAAATGTACAA	57.71	26	244	5124562	5124805	>11	N/A	(ATT)13	244
D01_344	(TAT)8	p3	24	5125026	5125049	AGACATGACAAGTGTATGATGATGA	58.118	25	TGGGTGTTTAGTTTACAAATGTACAA	57.71	26	245	5124894	5125138	1	N/A	N/A	N/A
D01_345	(AGAAAT)3	p6	18	5141621	5141638	GCGTGATATTCAAGTGCTGGA	58.72	21	TGACTTTGGGATCCATCTGCT	59.082	21	252	5141420	5141671	2	N/A	(AGAAAT)3	253
D01_346	(AAAAAT)3	p6	18	5150426	5150443	TGCAATTCAGGTGATATTAAACCCAA	59.561	26	AAAGCCGCCAACATCCCTTA	59.961	20	208	5150259	5150466	2	N/A	N/A	N/A
D01_347	(ATACAT)3	p6	18	5157962	5157979	TTTCTCCTCCACAGAAATCACT	57.018	22	AGTTGCTGGTAGCTCTGCTC	59.751	20	218	5157927	5158144	2	Gh_D01G0432	(ATACAT)3	218
D01_348	(GAA)6	p3	18	5158665	5158682	CGGGAGTAGAGAAATGGCGG	60.249	20	GGCTTTCCGGAAGTTTGTTTGA	59.9	22	263	5158575	5158837	1	N/A	N/A	N/A
D01_349	(GAT)8	p3	24	5177919	5177942	GTTGGTGGCAGTGCAAGAAG	59.969	20	GTCTCCTTTGACTGCTCCTCA	59.379	21	146	5177851	5177996	3	Gh_D01G0436	(GAT)9	149
D01_350	(AGA)7	p3	21	5178877	5178897	CTTGGGTGTGCAGTACGGAT	60.036	20	ACTTACAGCGCGTGAGAACA	59.968	20	279	5178837	5179115	2	Gh_D01G0436	(AGA)6	276
D01_351	(AAAAG)4	p5	20	5179256	5179275	GAATAGGAAGCTCGAGCCGG	60.319	20	ACCGAACCTAAAACAAGGGAGA	59.293	22	250	5179168	5179417	2	N/A	(AAAAG)4	250
D01_352	(AAAAAT)3	p6	18	5180111	5180128	GTTATAGTTGGTCGGACATATATTGTT	57.515	27	TCTGATGAAGTCCTTTTCAGTTGA	58.071	24	280	5179974	5180253	1	N/A	N/A	N/A
D01_353	(GAA)6	p3	18	5206294	5206311	TTAACCGGCCAATTGGAGGG	60.324	20	CATTCGTCCGCCACCCTTAT	60.179	20	238	5206224	5206461	2	N/A	(GAA)6	238
D01_354	(TAA)12	p3	36	5245668	5245703	ACCCTGACACTAGCCAAATCA	59.015	21	TGTGTGTCAACGTCCCTGAT	59.244	20	243	5245620	5245862	2	Gh_D01G0443	(TAA)13	246
D01_355	(CTC)8	p3	24	5250229	5250252	CCTCCACTACCCCATCTCCT	59.734	20	GCCAAAGTGAAGGTGGAGGA	59.89	20	268	5250062	5250329	2	Gh_D01G0443	(CTC)9	271
D01_356	(TTAAC)6	p5	30	5307042	5307071	ATTTTTAGCTTTGGCCCCCA	57.963	20	AAAGCTGTTAGGAAACAAATCTGT	57.285	24	273	5306957	5307229	1	N/A	(TTAAC)5	349
D01_357	(TTTTA)4	p5	20	5313110	5313129	TCGTTGTCAGGGATTGCGAT	59.751	20	TGGCCATCGCTAATGTACCC	59.892	20	266	5312998	5313263	1	N/A	N/A	N/A
D01_358	(TA)9	p2	18	5357185	5357202	ACCCGGGATCTTGTTTCAATGT	60.225	22	TCGCAACTTCCACCGTCATA	59.396	20	280	5357032	5357311	1	N/A	N/A	N/A
D01_359	(TATAT)4	p5	20	5359066	5359085	AGTTGAGGCGGCATAACAAA	58.096	20	TCCTTCCTTCCTTCTCTGTTTCG	59.993	23	255	5358953	5359207	8	N/A	N/A	N/A
D01_360	(AAAATG)4	p6	24	5380319	5380342	TTTTCTGTCGTAGTTGCGCC	59.137	20	TCGCTTTGGCCTCTCCTTTT	59.89	20	271	5380245	5380515	>11	N/A	(ATTTTG)3	268
D01_361	(TTTTTA)3	p6	18	5385411	5385428	CGAGGAACTTCAAGGGTCGG	60.39	20	GCAGAGGGATCTATTGCGCA	60.25	20	229	5385314	5385542	5	N/A	N/A	N/A
D01_362	(TTTAT)4	p5	20	5385803	5385822	GCCCCTCACGCTTTAATTGC	60.179	20	AGATCGCAACTTAATAATAACAGGAA	57.042	26	180	5385688	5385867	5	N/A	(AAAAT)5	184
D01_363	(TAA)6	p3	18	5393139	5393156	ATGGGTCCCATTTCGTACGG	59.821	20	CACGTGCGGACAATAAACCC	59.833	20	210	5393057	5393266	1	N/A	(TAA)7	213
D01_364	(AC)17	p2	34	5396395	5396428	AGCCTTGGAAGAGAGGGTGA	60.179	20	CTCATGTGCAGCCTCCTTCA	60.036	20	251	5396285	5396535	2	Gh_D01G0451	N/A	N/A
D01_365	(GA)17	p2	34	5403872	5403905	TGATGCCAAAAGCCATGCTG	59.752	20	AGAGAGTGGTAATGCGCCTG	59.823	20	207	5403802	5404008	2	Gh_D01G0453	(GA)19	211
D01_366	(A)20	p1	20	5411908	5411927	GGTGAAAGTTGGAAAAGGGTGA	58.972	22	GCCCTCCAAAAACAGTCATGA	58.761	21	266	5411830	5412095	1	N/A	N/A	N/A
D01_367	(ATT)9	p3	27	5420904	5420930	AGTTGACTCAAATGTGAAGTATTCTT	57.317	26	TGAGTCCAGGCTAAATTGGC	57.871	20	134	5420842	5420975	1	N/A	(TTA)6	95
D01_369	(ATTAAA)3	p6	18	5423446	5423463	TGAAAGCACAAAACCCTAACCC	59.304	22	AGCCATTCATTACATAACATACGCA	59.237	25	152	5423406	5423557	1	N/A	(ATTAAA)3	153
D01_370	(A)19	p1	19	5429946	5429964	TGTGGGTGTTGGAATTGGACA	60.064	21	GGCATCCATTCCTCCCTCAG	59.89	20	245	5429768	5430012	2	N/A	N/A	N/A
D01_371	(ATTTTT)3	p6	18	5443908	5443925	GGGCTGACTTTTGAAACCCG	59.686	20	AGTGGGGGAAGCATCTAGGT	59.955	20	225	5443867	5444091	2	N/A	(ATTTTT)3	226
D01_372	(AGAAAA)3	p6	18	5466276	5466293	GCAATGGCTGAACTCATTAGCA	59.575	22	TAGGTCGTGTGGGTCAGACT	59.888	20	255	5466106	5466360	2	N/A	(AGAAAA)3	254
D01_374	(TAATA)7	p5	35	5474096	5474130	TGGTGGACGTGAGATGGAGA	60.252	20	AGTGTTGAGAAATGATTGGTTGGA	58.86	24	163	5474012	5474174	2	N/A	(TAATA)6	158
D01_375	(TA)10	p2	20	5523643	5523662	TCACTAAATTCACTCTCGTATACCT	57.123	25	GCTACAAAAGTGCCATGCCA	59.397	20	197	5523568	5523764	1	N/A	(TA)17	213
D01_376	(ATTTTT)3	p6	18	5525207	5525224	TGCCACTCGCATCACATG	58.106	18	AAGCAATCCCCAGCCGAAAT	60.325	20	278	5525093	5525370	2	N/A	N/A	N/A
D01_377	(AT)9	p2	18	5525472	5525489	ATTTCGGCTGGGGATTGCTT	60.325	20	GGCACCCGCATCACATATCA	60.535	20	231	5525351	5525581	1	N/A	N/A	N/A
D01_378	(TTTAAT)3	p6	18	5533352	5533369	TGGTCTTCACAAGGTATTAATCTAGCT	59.874	27	TGCATTTTCCCTCCGATTTAAGG	59.301	23	148	5533285	5533432	1	N/A	(TTTAAT)3	148
D01_379	(ATATT)9atataaaacaaatgaaaagaaagaaacagaatagaatttgaaacggaacagggg(AGAA)5	c	119	5552042	5552160	AGATTGAGGCGGCATAACAA	57.582	20	AGAAAAGGACTTAATTTGACTTACCA	57.01	26	276	5551954	5552229	>11	N/A	(TTATA)7taaaacaaatgaaaagaaagaaacagaatagaatttgaaacggaacagggg(AGAA)5	261
D01_380	(CAC)6	p3	18	5568072	5568089	GTGTAACCGGGCTAAGTGCT	60.037	20	AACCAACTCCCCCAAGAAGC	60.179	20	206	5567990	5568195	2	Gh_D01G0467	N/A	N/A
D01_381	(TGA)7	p3	21	5568248	5568268	CACCACCTCCACCGTTGTTA	59.893	20	AGCCTCCTCTAAGCCTCCAA	59.957	20	212	5568083	5568294	3	Gh_D01G0467	(TGA)7	212
D01_382	(TC)13	p2	26	5568796	5568821	GCAATCCCATTTCCAGCGAA	59.183	20	TCCCAACCCCAAAATCCATT	57.269	20	239	5568744	5568982	3	N/A	(TC)13	239
D01_384	(CATA)7	p4	28	5577640	5577667	GGACTACCCATAGGTCTCTTCC	58.767	22	GTGTAGCCCACTTAGAATGGA	57.093	21	270	5577517	5577786	1	N/A	N/A	N/A
D01_385	(TGGTA)5	p5	25	5587360	5587384	GTTTTGGTCGGAGTCGGAGT	59.967	20	GTTGAGTCCAGCCCAAACCT	60.179	20	217	5587201	5587417	2	N/A	N/A	N/A
D01_386	(CTT)6	p3	18	5597607	5597624	TATCATGGCCACCCAAACCC	60.033	20	CAACTCGATTGGACTCACTAATTACA	59.188	26	277	5597535	5597811	1	N/A	N/A	N/A
D01_388	(ATA)8	p3	24	5653850	5653873	AAAATTAACGTACATATGGGCACA	57.239	24	GTCCACTGCTGCACTACCTT	59.965	20	239	5653790	5654028	6	N/A	N/A	N/A
D01_389	(T)19	p1	19	5669698	5669716	TGGAAGGCGAAACTTAGCGT	59.966	20	TGAACCTCCCAAAACACCTGT	59.713	21	247	5669656	5669902	2	N/A	N/A	N/A
D01_390	(ATT)11	p3	33	5672791	5672823	ACCAAACTTACCAAGACACCCT	59.488	22	ATGTTGGGCTGAGTAACCGG	60.035	20	263	5672743	5673005	>11	N/A	(AATA)5	282
D01_391	(CT)11	p2	22	5682517	5682538	ATTCTCCCCCTTTTCGGCAT	59.369	20	ACAAAAGAAATAAAAGAGTGGGGG	57.581	24	104	5682462	5682565	1	N/A	N/A	N/A
D01_392	(AATATC)3	p6	18	5683380	5683397	CAGTTTCACCCTTTTTCGCCT	59.319	21	ACTTGTTTCGGTTTTAGGGGC	59.041	21	185	5683316	5683500	1	N/A	(AATATC)3	191
D01_393	(TTTAAC)3	p6	18	5683943	5683960	TCCCAAACGGTGACCAAATGA	60.134	21	TCCATAATGGTTTATAGTGAAGGGGT	59.608	26	144	5683881	5684024	1	N/A	N/A	N/A
D01_394	(TATTA)5	p5	25	5684338	5684362	TCAAATCAAACTTCAACCCACTT	57.069	23	GTCCAAAACATTGATGAGAGAGCT	59.301	24	261	5684156	5684416	1	N/A	N/A	N/A
D01_398	(AAAATG)3	p6	18	5805405	5805422	CCCCAAAAGGCTCGGATCAA	60.323	20	GGGCTTTCACTTTGGCCTCT	60.541	20	249	5805348	5805596	>11	N/A	(TTTGAT)4	239
D01_399	(ATAA)5	p4	20	5807647	5807666	CCCGGGCTTAAAGGTTCCAA	60.251	20	CGAGTGGCGTCAATCTGACT	60.109	20	170	5807607	5807776	>11	N/A	N/A	N/A
D01_400	(AAAT)5	p4	20	5812553	5812572	CCCGGGCTTAAAGGTTCCAA	60.251	20	CGAGTGGCGTCAATCTGACT	60.109	20	171	5812515	5812685	>11	N/A	N/A	N/A
D01_401	(TTTA)6	p4	24	5817898	5817921	GTGGCGTTCTTCATACCGGA	60.109	20	CCCGGGCTTAAAGGTTCCAA	60.251	20	127	5817832	5817958	3	N/A	N/A	N/A
D01_402	(GA)17	p2	34	5821069	5821102	ATTGGTCATGGAAGCGGTGA	59.672	20	GGTAGATGGGTGCAAGGACC	60.107	20	232	5821009	5821240	1	N/A	N/A	N/A
D01_404	(AAAAAG)3	p6	18	5839807	5839824	GCTCGAGTTCTTTGTTGCTCAG	60.097	22	GCAAAAGACAAACCAAGTTGAAGG	59.67	24	269	5839702	5839970	4	N/A	N/A	N/A
D01_405	(TCC)6	p3	18	5840299	5840316	GGTGTGTTAATTGGCCAGCC	59.754	20	GATCCGTGAAATTCCTGCGG	59.342	20	255	5840161	5840415	6	N/A	(CCT)8(CAT)7	270
D01_406	(AT)13	p2	26	5915126	5915151	GCCCTTATGTTAGTGTGTGTGC	59.838	22	GCTGAGTACAGTGTGCAAAGC	60.07	21	263	5915009	5915271	1	N/A	(AT)11	275
D01_407	(AATAAA)3	p6	18	5934223	5934240	AGACACGACTTAAAAATGCCAAA	57.492	23	TGCAATTTATACCCCTAGTTTCATTT	57.398	26	263	5934056	5934318	3	N/A	(AATA)5	243
D01_408	(CTC)7	p3	21	5943229	5943249	GTTGCTGCATGCTGACCATT	59.754	20	TGGGTTCACCTGTCTTGAGC	59.891	20	226	5943199	5943424	1	N/A	N/A	N/A
D01_409	(TTTAA)4	p5	20	5952652	5952671	ACTTATCGTGAGTTTGAATACAGGT	58.302	25	TTTTGTCTTTTATCAATGTAAGCACC	57.189	26	141	5952560	5952700	1	N/A	N/A	N/A
D01_410	(ATT)7	p3	21	5953247	5953267	TCGTCTTCGATTAATATTGGACTTTT	57.288	26	AACTCACCATTATTCACTTTTTCCT	57.16	25	217	5953192	5953408	1	N/A	(AAT)7	223
D01_412	(GATT)5	p4	20	6009219	6009238	GGGAGGGAAGCCAATCACAA	59.96	20	TTGGCGAATTCTCCCGACTT	59.676	20	114	6009180	6009293	5	N/A	N/A	N/A
D01_413	(ATTT)5	p4	20	6038112	6038131	TCGTGGGTATGCTTATATTACTTTTTG	58.167	27	CGTGTCATGGAAAATAAAGTAAATACG	57.794	27	280	6037994	6038273	4	N/A	N/A	N/A
D01_414	(AAT)8	p3	24	6054153	6054176	TGCATGTATATATAATGAAGCTTGGGA	58.672	27	GTCCCTCTTCTGTCTATTGTTGC	59.064	23	268	6054033	6054300	1	Gh_D01G0496	N/A	N/A
D01_416	(AAAAAG)3	p6	18	6094319	6094336	GCGACGGAGAAAGGAACAGA	60.039	20	TCCCCGGGCTATAAAAAGGC	59.816	20	273	6094199	6094471	1	N/A	(AAAAAG)3	273
D01_418	(AACAAA)3	p6	18	6175936	6175953	TGACCAACAAATCCACACTCA	57.711	21	GCCAATGCCTCTCTCAATCC	58.683	20	272	6175910	6176181	2	N/A	(AACAAA)4	277
D01_421	(AT)13	p2	26	6204173	6204198	GGCAACTACTTCCACCACCT	59.599	20	TGATAGAATGCATCAAATTGAAAGGA	57.704	26	177	6204107	6204283	1	N/A	N/A	N/A
D01_422	(AAT)11	p3	33	6214193	6214225	AGCCTTTATTGATAAAAGTCCTGATT	57.171	26	TTGTGATTTGGACCAACCCA	57.539	20	237	6214018	6214254	2	N/A	N/A	N/A
D01_423	(TTA)11	p3	33	6214357	6214389	TGGGTTGGTCCAAATCACAA	57.539	20	TTTTCTCGCTCTGCCATGTT	58.104	20	243	6214235	6214477	1	N/A	N/A	N/A
D01_424	(AAAAAG)4	p6	24	6216457	6216480	CAGATACATAAATGAGTACCCACAGG	59.069	26	ACCTGATGTTGCAGCTAGGA	58.721	20	189	6216426	6216614	1	N/A	N/A	N/A
D01_425	(T)18	p1	18	6220663	6220680	TTTGCTCCACTCAGGCTAGC	60.036	20	TGTTGTCAACAGCACAAGGC	59.545	20	104	6220640	6220743	1	Gh_D01G0504	N/A	N/A
D01_426	(AATAA)4	p5	20	6226099	6226118	CAAGAAAGGGAAAACCGTGTGA	59.314	22	ACTCGTGACACCAACTCAATCA	59.898	22	236	6225986	6226221	1	N/A	N/A	N/A
D01_428	(TTA)10	p3	30	6305872	6305901	ATTGCCACGTAGGACTACCG	59.541	20	GATTTGGGTTTCCGCATGCA	59.754	20	226	6305711	6305936	2	N/A	(TTA)12	232
D01_429	(GATGTT)3	p6	18	6306012	6306029	AAGCTTGATCGGAGGTGCAT	59.746	20	AAAGGCCTAAAGGGAAGGGA	58.232	20	221	6305902	6306122	2	N/A	(GATGTT)3	221
D01_430	(ATA)6	p3	18	6306251	6306268	ATCCCTTCCCTTTAGGCCTT	57.998	20	TGTATTAACGACTACCCCTTTAATAGT	57.799	27	200	6306102	6306301	1	N/A	N/A	N/A
D01_431	(TTA)9	p3	27	6315455	6315481	GGTCCCTGATATTTACGCGC	58.854	20	TGGACGCATAAACCATAGAGAAA	57.907	23	247	6315271	6315517	3	N/A	N/A	N/A
D01_432	(TTA)9	p3	27	6330421	6330447	GGTCCCTGATATTTACGCGC	58.854	20	TGGACGCATAAACCATAGAGAAA	57.907	23	251	6330233	6330483	3	N/A	N/A	N/A
D01_433	(AAAAAT)3	p6	18	6350459	6350476	GGCCGATTCAAGTAACCCCT	59.745	20	ACACGCAACCAGCAAAAGAA	59.186	20	251	6350405	6350655	1	N/A	N/A	N/A
D01_434	(AT)11	p2	22	6355670	6355691	GATTTGAGCTCCGCCAAACC	59.829	20	AGAATCCCGCATAGCTTAGAAT	57.101	22	172	6355566	6355737	1	N/A	N/A	N/A
D01_435	(CAAACT)3	p6	18	6361404	6361421	CGGGAATTTGGATTGGGGGA	60.033	20	TGACAAAGTGTAGGCGGCAT	59.964	20	153	6361339	6361491	2	Gh_D01G0514	N/A	N/A
D01_436	(TAAA)6(AAATAA)3*	c*	35	6427191	6427225	GGACTCTTGGACTGAATATTGACA	58.265	24	TCGATCTGCACGACTCAAGG	59.829	20	238	6427149	6427386	1	N/A	N/A	N/A
D01_437	(TTAT)5	p4	20	6429371	6429390	CCCTCCGCAGAAAACGTACT	60.038	20	GACCTGGACAAATGCTTGCC	59.755	20	184	6429282	6429465	1	Gh_D01G0521	N/A	N/A
D01_441	(AATTTA)3	p6	18	6481551	6481568	ACCCCTCGAAACACCTCAAA	59.159	20	ACCATGTGGCATGTTATCGT	57.582	20	252	6481384	6481635	1	N/A	N/A	N/A
D01_442	(GGAAGA)4	p6	24	6492352	6492375	GGGAAGTGGGTAGGTGCAAA	59.888	20	AACCCATCCAAGCTGTCCAG	59.961	20	254	6492303	6492556	2	Gh_D01G0525	N/A	N/A
D01_443	(TTTA)9	p4	36	6510802	6510837	TCCCTTATATGTACATACAGATGTCCA	59.047	27	AAACCCAGCACATTAGGGCA	59.886	20	270	6510760	6511029	>11	N/A	(TTTA)7	483
D01_444	(TTTAT)4	p5	20	6512396	6512415	CGTAGGATTGTTGTTAGGGAGGT	59.803	23	ATTAATACATGGGGCGGGGG	59.592	20	272	6512247	6512518	1	N/A	N/A	N/A
D01_445	(CAA)6	p3	18	6527122	6527139	CACAGCCTTTCAGGAACCCT	59.889	20	TGTCGTGTTAGTCTCTTGCTGT	59.639	22	277	6527017	6527293	3	N/A	N/A	N/A
D01_446	(TAG)10(CAG)12tactagtac(TAA)9	c	102	6532298	6532399	TGGTGGATATGCTGTAGCCA	58.494	20	TGATGGAGATTGTGATTGAGCAG	58.803	23	276	6532189	6532464	2	N/A	(TAG)11(CAG)10tactagtac(TAA)9	273
D01_448	(TA)9	p2	18	6576749	6576766	ACGTTAAGGGGATGTGTGAGA	58.746	21	AAGTGCTAAAAGAGGCGAAAAA	57.088	22	156	6576663	6576818	1	N/A	N/A	N/A
D01_449	(AATGAA)3	p6	18	6586281	6586298	TCCTCCTACAGCTTGGATTTGT	59.087	22	TGCATCCAATGAATAAATGGCCT	59.031	23	171	6586229	6586399	2	N/A	N/A	N/A
D01_450	(AAAT)5	p4	20	6586429	6586448	AGGCCATTTATTCATTGGATGCA	59.031	23	CCTGAGGCAAACAAAAGTGACT	59.31	22	153	6586377	6586529	1	N/A	(TAAT)5	152
D01_451	(CCTCTG)5	p6	30	6599821	6599850	TCTGAGAATGGCGAAACCCC	60.035	20	CGCTTCTCGATCATCTGGGG	60.319	20	161	6599761	6599921	2	Gh_D01G0532	(CCTCTG)3	155
D01_452	(AAAAAG)3	p6	18	6601793	6601810	TTGTTTGCGACTCTCTCCCC	59.965	20	TGCACTCAACTCTGACTGGTT	59.514	21	147	6601756	6601902	1	Gh_D01G0532	(AAAAAG)6	171
D01_453	(TAAA)5	p4	20	6603550	6603569	TCACGTATGCACCATAACAAGA	57.805	22	ACACACATTTTTATAACGTACGTACC	58.271	26	179	6603477	6603655	7	Gh_D01G0532	N/A	N/A
D01_454	(AAAATT)3	p6	18	6609879	6609896	TTGTTGGCTTGGCAACTCAC	59.541	20	AGGATCATACCCAAACATGGTGT	59.731	23	175	6609771	6609945	1	Gh_D01G0532	(AAAATT)3aaaaac(AT)18	193
D01_455	(CGCCGG)3	p6	18	6616911	6616928	GTCGACCTGATCCATGCCAA	60.108	20	ATTTTACCTTTCCGGCCACC	58.447	20	257	6616702	6616958	3	N/A	N/A	N/A
D01_456	(ATT)14	p3	42	6638575	6638616	GCTAGGAAGCTCAGCCAAAG	58.622	20	GCCCTCATACCGTCTGTCAA	59.465	20	278	6638543	6638820	1	N/A	N/A	N/A
D01_457	(AT)9	p2	18	6680945	6680962	ACAACAACCACCCCATCAGT	59.444	20	CGTGTGTGCATATGCGGTTT	59.832	20	251	6680891	6681141	6	N/A	N/A	N/A
D01_458	(ATA)8	p3	24	6712483	6712506	GGGTGGTCAAACATGGATGG	58.815	20	TGACATACACGATCTAATATGGATGG	58.453	26	267	6712371	6712637	1	N/A	N/A	N/A
D01_459	(AATT)5	p4	20	6717442	6717461	CGATTTGTGTCCACGTCAGC	59.836	20	TGAAACCCTAAACCCTAAATCCT	57.129	23	214	6717305	6717518	3	N/A	N/A	N/A
D01_460	(AAAAAT)3	p6	18	6723663	6723680	GGTCCTCTACTAGCTCGTTGA	58.359	21	CACATTCAACGGTTCACTATAACC	58.135	24	280	6723487	6723766	>11	N/A	N/A	N/A
D01_461	(GAA)15	p3	45	6728219	6728263	AGACATGTTGGACAAGTGGGA	59.226	21	TCCCAAACTTGCATGTCCCT	59.518	20	266	6728145	6728410	2	N/A	(GAA)13	263
D01_462	(AATA)5	p4	20	6730192	6730211	ACGTGGCAATGGATTGTTGG	59.397	20	TCCCAAAACAGGTCGACAGA	58.875	20	138	6730139	6730276	1	N/A	N/A	N/A
D01_463	(CATTGC)4	p6	24	6784341	6784364	GTGTACAATCTTGACAGATACAGCA	59.131	25	TGTGAAATGACAGCCAGGGT	59.522	20	219	6784264	6784482	1	N/A	(CATTGC)4	219
D01_464	(CAAT)5	p4	20	6805449	6805468	TGGCCAACATCACGTGAAGA	59.892	20	AAAATTGTGGTGGGGGCTCA	60.105	20	242	6805387	6805628	1	N/A	(CAAT)7	249
D01_466	(GGGGGT)3	p6	18	6822730	6822747	ACTCTCCATCATCGACGGGA	60.107	20	GTAGCTCACCATGCCACCAT	60.107	20	272	6822579	6822850	2	N/A	N/A	N/A
D01_467	(AG)13	p2	26	6843409	6843434	ACAGGGAGAGATTGAAGAATCCT	58.63	23	TGGACCCAATACAGGAAAGGT	58.646	21	204	6843315	6843518	1	N/A	N/A	N/A
D01_468	(AAATAA)5	p6	30	6855728	6855757	AATTTTTGGGCCGCCTCCTA	59.96	20	CCGGCCTGGCTCGAATATAA	59.68	20	266	6855524	6855789	2	N/A	N/A	N/A
D01_469	(TTTTCC)3	p6	18	6881602	6881619	TGATGCCACTGAAAATCGGC	59.189	20	TGCCTCAAAACAGAATTTGCA	57.184	21	202	6881563	6881764	1	N/A	(TTTTCC)4	208
D01_470	(AAAAAT)3	p6	18	6884398	6884415	TGAAAATGAAACAGCGGCGT	59.334	20	ACGCCGCTATTGCTTACCTT	60.108	20	173	6884337	6884509	>11	N/A	N/A	N/A
D01_471	(TC)10	p2	20	6891529	6891548	TGCTTTAAGCTCTCGGGGTG	60.036	20	ACACCGTCCAAAACCTTCAGT	60.065	21	133	6891493	6891625	2	N/A	N/A	N/A
D01_472	(AAT)15	p3	45	6910069	6910113	TCACCACCTACTACCACTAACA	57.883	22	TGGGGCAATACACTGTCACC	59.962	20	189	6910006	6910194	2	Gh_D01G0549	N/A	N/A
D01_473	(GAATC)5gaaaaatttcaagttaatcgagttttcggatctcattttatcatcctaactttatttgaagttttctcgaatcgagtcgagtgagataaaat(TCGAA)4	c	137	6911901	6912037	AGGAATAACCAAAGAGTACACTCCT	59.214	25	ACGATGGGTGACAATGGTTACA	59.961	22	259	6911843	6912101	1	N/A	N/A	N/A
D01_475	(GAAAA)4	p5	20	6918892	6918911	AGCCTAAAAGTTTGATCATCTCCCT	60.045	25	GGGCAAAATGGTCAATGTTAGGT	59.739	23	253	6918779	6919031	3	N/A	N/A	N/A
D01_476	(TTTA)5	p4	20	6935144	6935163	CCCCGTTGCAATCAGAGTCT	60.036	20	GGCACCGTTTTGAAGCCATT	59.967	20	209	6935023	6935231	1	N/A	N/A	N/A
D01_477	(TTTTCT)3	p6	18	6959785	6959802	TCTCAAGACGCCCTTTGTGG	60.25	20	GCTGGGAAGAACCTTATGGGG	60.41	21	217	6959734	6959950	4	N/A	N/A	N/A
D01_479	(TCT)11	p3	33	6967382	6967414	GGTTGTAGCAGCGACAGAGT	60.038	20	GCGACCATGGTTCGAACTTG	59.834	20	248	6967304	6967551	1	N/A	N/A	N/A
D01_480	(AT)12	p2	24	7043197	7043220	TGGATGTCCATTATGTCCATTATGA	57.911	25	ACCTTTTTGGCCTTAAGAGTGT	58.089	22	278	7042972	7043249	1	Gh_D01G0552	N/A	N/A
D01_481	(AAAT)5	p4	20	7052490	7052509	AGTAAAGTTGTCATGACTTTAACAGT	57.267	26	ACAAATACTGGGTGGCACCA	59.519	20	259	7052427	7052685	1	Gh_D01G0552	N/A	N/A
D01_482	(AC)10	p2	20	7056206	7056225	TCACATCCACGTCTATTTCTGCT	59.804	23	AAATCGGACTTGGATCGGGG	59.82	20	243	7056154	7056396	>11	Gh_D01G0552	N/A	N/A
D01_483	(AC)13ag(AT)12	c	52	7077035	7077086	TTCCATACTCGCACACTCAGT	59.107	21	GGACTTGGATCGGGGGAAAA	59.67	20	279	7076950	7077228	>11	N/A	N/A	N/A
D01_485	(AT)9	p2	18	7082347	7082364	ACAGTGAGTTAGGACACAACATT	57.964	23	TGTTAGCCTCAAGTTTAAATGTGC	58.232	24	243	7082149	7082391	1	Gh_D01G0552	N/A	N/A
D01_486	(TAA)8	p3	24	7095936	7095959	CATCCATCTTCAATCTTCAATCTATCA	57.497	27	GTGCTGCCGGAAAAAGAGAG	59.481	20	275	7095855	7096129	>11	Gh_D01G0552	N/A	N/A
D01_487	(AAGA)5	p4	20	7107187	7107206	TGGGTGGCGGTAAGAGAATG	59.748	20	TCCTTCCTTCCCTCTTCTTTCT	58.124	22	146	7107153	7107298	3	N/A	N/A	N/A
D01_488	(TTC)6	p3	18	7114309	7114326	TGGCTGCTTGAAGTATCCCT	58.711	20	TCCCAAAGTCATGTCATCTTTGA	58.016	23	248	7114145	7114392	3	N/A	N/A	N/A
D01_489	(TTC)6	p3	18	7116020	7116037	TGGCTGCTTGAAGTATCCCT	58.711	20	TCCCAAAGTCATGTCATCTTTGA	58.016	23	248	7115856	7116103	3	N/A	N/A	N/A
D01_490	(ATTTTA)3	p6	18	7140722	7140739	ACTTTGTCACGAAATGGGAGG	58.496	21	AGGGGCCAAAACACAAAATTT	57.339	21	239	7140636	7140874	2	N/A	(ATTTTA)3	229
D01_491	(TTG)7	p3	21	7147090	7147110	TCCATAACTTGTAGCGGCGG	60.179	20	CACTGTGACTTGCCAGAGCT	60.25	20	196	7147026	7147221	2	Gh_D01G0554	(TTG)8	199
D01_492	(TGA)6	p3	18	7147632	7147649	CTCACTCTTATCCCCACGCC	59.895	20	AGCTTCAAGTTGGACTCGGA	58.951	20	243	7147431	7147673	2	Gh_D01G0554	(TGA)8	246
D01_493	(AATAAA)3	p6	18	7149307	7149324	AGAAGTGGGTAATTTTCTTAGAGAGT	57.791	26	CGTGTTTTATGGTTTGTTTGTGCA	59.673	24	278	7149211	7149488	2	N/A	N/A	N/A
D01_494	(TTTAT)5	p5	25	7176818	7176842	TTCTCGCATACATACATACCTATATCT	57.372	27	CCATTATCGATATGCGTGGTGA	58.415	22	266	7176694	7176959	9	N/A	N/A	N/A
D01_495	(TACAGA)14	p6	84	7183941	7184024	TGTGGATTACTTGGACAGAACGA	59.677	23	TGGTGTGTAGATGATGGGGG	58.788	20	272	7183799	7184070	1	N/A	N/A	N/A
D01_496	(AAAGAA)3	p6	18	7190415	7190432	AGTGTGGGGCCCTTAAAAGG	59.886	20	GCTTCAAAGTGCCGAAACCTT	59.933	21	228	7190232	7190459	3	N/A	N/A	N/A
D01_497	(CTAACA)5	p6	30	7193559	7193588	AGGTTTGCAAATGGAGCATGT	59.027	21	TGACTTATGACTTTGCAAGCAGA	58.612	23	151	7193532	7193682	2	N/A	N/A	N/A
D01_498	(GAACCC)3	p6	18	7197793	7197810	CACCCAATTTGCCCTTTCGG	60.037	20	GGAAAGGGAGGTGGTGATGG	60.034	20	177	7197676	7197852	2	Gh_D01G0555	(GAACCC)3	177
D01_499	(TTG)6	p3	18	7198284	7198301	TGGATTGAATTGGTGACTCGGT	59.96	22	AATTGAGTCTCGGCTCCAGC	60.108	20	109	7198236	7198344	2	Gh_D01G0555	(TTG)6	109
D01_500	(ATAAAA)3	p6	18	7209688	7209705	TGTAGTGCATGATTCCGAGCA	59.793	21	CGACGACTCACGACATCGAT	59.974	20	223	7209535	7209757	6	N/A	(ATAAAA)3	223
D01_501	(GGAAAG)3	p6	18	7211670	7211687	TGAGAGAAGGCCAAGGGAGA	59.883	20	ACTCCCTAAACCCTAGCCGT	59.958	20	251	7211594	7211844	2	N/A	(GGAAAG)3	252
D01_502	(ATA)7	p3	21	7227263	7227283	AAATATACATAGATACGTGCATGCAT	57.278	26	TCGTTTCACGTGTGTTGTGA	58.289	20	249	7227167	7227415	2	N/A	N/A	N/A
D01_503	(TTTTTA)4	p6	24	7231288	7231311	GGCGCCCTTTGTGAGTTTTC	60.319	20	CACCTGATCCTACGAGTGCG	60.249	20	137	7231253	7231389	>11	N/A	N/A	N/A
D01_505	(GA)13	p2	26	7272139	7272164	TGTTGAAGGCATATTCAGAGGCT	60.054	23	CCCCATGGACGCTTAGTTGT	60.035	20	274	7271983	7272256	1	N/A	N/A	N/A
D01_506	(AATGGC)3	p6	18	7274369	7274386	TGGGCGAAACCACATGAGAG	60.322	20	CACCCTTTGTGCTCGACCTA	59.68	20	227	7274346	7274572	1	N/A	N/A	N/A
D01_507	(TAT)12	p3	36	7328914	7328949	TGTGGCCACAATCCAAGTCA	59.815	20	AGATGGCCTACAAAGAAAGACCT	59.411	23	273	7328851	7329123	1	N/A	(ATC)7(ATT)8	258
D01_508	(TATAT)4	p5	20	7366463	7366482	AGCCATTGTTTCTTTACGATGAGG	59.604	24	CCCCTAAGGCCTTCATCTCC	59.232	20	232	7366372	7366603	1	N/A	(TATAT)7	245
D01_509	(AT)11	p2	22	7379008	7379029	AGCATGTCAAACTATGATTGCAT	57.153	23	CGACCGACATGAACCTCTGA	59.474	20	143	7378935	7379077	2	N/A	N/A	N/A
D01_511	(AT)9	p2	18	7392643	7392660	AGCGAAATTACTTTAGGCTTGTT	57.04	23	ATCCTTTTCAATGAGTTTTCACTGA	57.413	25	135	7392571	7392705	1	N/A	N/A	N/A
D01_513	(TAATTA)3	p6	18	7474289	7474306	CCATTTTCAATGATTTGGTACACCC	59.126	25	TCACCACCTTTCAACATTTGCT	58.97	22	225	7474237	7474461	2	N/A	N/A	N/A
D01_515	(T)19	p1	19	7523965	7523983	GGCAGCTTAGATGCAAACCA	58.823	20	TGTGGCTATTTGATTACAGTGCA	58.669	23	166	7523889	7524054	2	Gh_D01G0563	N/A	N/A
D01_516	(GCCCG)4	p5	20	7526467	7526486	GTGGGTCCAGTGTAGAGCTG	59.752	20	GGCCCGGCCCGAATATAATA	59.457	20	244	7526369	7526612	1	N/A	N/A	N/A
D01_517	(AAAAAT)3	p6	18	7532588	7532605	GTGACTGCATGCAGAGTCCT	60.037	20	CGAGAAACGAAGTCGCCTTTC	59.876	21	233	7532456	7532688	2	N/A	N/A	N/A
D01_518	(TAT)11	p3	33	7541497	7541529	TCCTTTGCGCTGAAACGTTG	59.971	20	ACGCATGTATATGTATATATGTGCCG	59.359	26	241	7541349	7541589	>11	N/A	N/A	N/A
D01_519	(AACCCT)3	p6	18	7578814	7578831	TTCACGTGGGAGCGATTTCC	60.672	20	GCGTTTTGCCCGTTTCTCTC	60.386	20	271	7578601	7578871	>11	N/A	(AACCCT)4	277
D01_520	(TTTTCA)3	p6	18	7590972	7590989	CTCGTACGTAACCGACTCCC	59.625	20	TCGCCAAGCTATTGACACCA	59.677	20	218	7590823	7591040	>11	N/A	(TGAAAA)3	219
D01_521	(AATCAA)4	p6	24	7594744	7594767	AGGAGCGTCCAAAGTTTCCT	59.234	20	TCGCCTTGGCCTCTCATTTT	59.962	20	278	7594533	7594810	4	N/A	(AATCAA)3	277
D01_522	(AT)9	p2	18	7634400	7634417	ACCCTAATAACTGTTTCCAAAATCACA	59.492	27	TGTTTGGGCTTGTGGGTTCA	60.325	20	246	7634299	7634544	1	N/A	N/A	N/A
D01_524	(TCGAA)4	p5	20	7646630	7646649	GGGGTGAGCATTCGATCGAA	60.179	20	ACGATGGGTGACAATGGTTACA	59.961	22	204	7646510	7646713	>11	N/A	(GAATC)5gaaaattttcaagttaatcgagttttcgaatctcattttatcatcctaactttatttgaagttttctcgaatcgagtcgagtgagatgaaat(TCGAA)5	224
D01_525	(AGAAG)4	p5	20	7650533	7650552	AAGTGATGACTCAAGGATGGAA	57.084	22	CGGGTTAGGGGTGTTACAACT	59.651	21	276	7650303	7650578	2	N/A	N/A	N/A
D01_526	(TATCAA)3	p6	18	7666023	7666040	TGAAGGGTTGGCTCCTCCTA	59.882	20	CCATAGACCAAGTCCAAACAAGG	59.241	23	138	7665945	7666082	1	N/A	N/A	N/A
D01_528	(TAGTGC)5	p6	30	7736235	7736264	AGTTGTGTCACCACCTGAAGAA	59.761	22	CAGCGAGCAGAAACCTTCCT	60.321	20	255	7736045	7736299	1	N/A	N/A	N/A
D01_529	(AAG)6c(AGA)8	c	43	7739942	7739984	TGAAGGCATCTAACTACAGCGA	59.242	22	CGTCAGCTCAGGTGTCTAGG	59.546	20	187	7739872	7740058	1	N/A	N/A	N/A
D01_530	(TTC)7	p3	21	7783149	7783169	CCTCCCTGCTTTCCTTGTCA	59.598	20	ACCCAACTTTTCATGGCCAA	58.2	20	228	7783003	7783230	2	N/A	(T)20gtttcctcttct(TTC)6	235
D01_531	(AAAATT)3	p6	18	7801820	7801837	GGCATACACATCGATGCCAC	59.412	20	TGACGTGTATGTCCGTTAGCA	59.459	21	138	7801776	7801913	1	N/A	(AAAATT)3	138
D01_532	(TTA)10	p3	30	7803370	7803399	CCTTTTGGTCCTCCACTCCC	59.962	20	TGCAAGTATACTAAAAACGTGCGT	59.552	24	222	7803243	7803464	2	N/A	(AAT)10	221
D01_533	(AT)9	p2	18	7803520	7803537	ACGCACGTTTTTAGTATACTTGCA	59.552	24	AGTATAGGTAGACGTGTAACCTAAAAC	58.322	27	127	7803441	7803567	>11	N/A	(AT)19	158
D01_534	(AT)12	p2	24	7842324	7842347	CAGGAGAATTTGGCATTTTCCCA	59.739	23	AAAATGATGGGAGGCCTGCA	59.958	20	175	7842197	7842371	1	N/A	N/A	N/A
D01_535	(GCCCG)4	p5	20	7857262	7857281	CGTTTAGAAAATGGGCTGGGC	60.135	21	AATCATAAGCCCGAGCCCG	59.929	19	273	7857210	7857482	>11	N/A	(TATTTT)3	175
D01_539	(TTA)9	p3	27	7886720	7886746	CCATGTTGCACGCATTTTGC	59.836	20	ACAAGATACATATGCGCGTATATG	57.188	24	249	7886531	7886779	4	N/A	N/A	N/A
D01_541	(TGGGTT)5	p6	30	7896427	7896456	GACAAGCTTGTTGGTGCCAA	59.541	20	ACTTGCTTTTATGTCCTCAAACAT	57.345	24	233	7896294	7896526	2	N/A	N/A	N/A
D01_542	(A)26nnnnn(A)20	c	51	7900265	7900315	TCATGTACCGGGTTTTGTGGT	59.857	21	CTACAGCAACCTCAGCCCTC	60.108	20	240	7900145	7900384	2	N/A	N/A	N/A
D01_543	(AT)9	p2	18	7924952	7924969	TTCATCTTTCCTATCAAGCACATCT	58.343	25	TCAGCAACTTGTTTTCGCTGT	59.257	21	167	7924922	7925088	2	N/A	N/A	N/A
D01_544	(AT)10	p2	20	7932967	7932986	TCCCACGCTTTCTTGATTCTCA	59.962	22	ACAGTTGCATCTCCTCGCAA	59.965	20	170	7932937	7933106	2	N/A	N/A	N/A
D01_545	(TAAAAA)4	p6	24	7990802	7990825	CCCCGTGTTGTTACTGTCGA	59.968	20	CGGTGTCGAGCTAATGACGT	60.179	20	279	7990596	7990874	>11	N/A	(ATTTTT)4(TTTTA)6*	500
D01_546	(ATATCA)3tatatatataaaca(AAAAAC)3	c	50	8001825	8001874	GCCACGGTGAAGTAGAAGTCA	59.999	21	GGTTCTAGCCGCCATGAGAA	59.822	20	247	8001747	8001993	2	N/A	(AAAAAC)3	242
D01_548	(ATACAT)7	p6	42	8098864	8098905	AAAGCCATCCAGAGCAGTCA	59.305	20	TCTGCAGAACATGGAATCTCTT	57.435	22	110	8098825	8098934	2	N/A	(ATACAT)7	110
D01_549	(TA)9	p2	18	8100278	8100295	TGGACCTCTCCTTTTACTGGC	59.371	21	ACCACCACTTAAATTAGGGTCGA	59.416	23	178	8100172	8100349	2	N/A	N/A	N/A
D01_550	(GTATAT)10	p6	60	8108559	8108618	TGGCATGTACCTAGGAGAGTCT	59.755	22	TTCACCCATTTCACTACCCACA	59.556	22	210	8108485	8108694	2	N/A	(GTATAT)8	198
D01_552	(TTCGA)4	p5	20	8148840	8148859	CATCTCACTCGACTCGATTCGA	59.715	22	GGAGAGCGAATGAGTGACCA	59.467	20	151	8148754	8148904	1	N/A	N/A	N/A
D01_553	(AAAT)5	p4	20	8148981	8149000	TGGTCACTCATTCGCTCTCC	59.467	20	AGCCTGACTCTCCTTTTAATGCT	59.735	23	148	8148885	8149032	1	N/A	N/A	N/A
D01_554	(CTT)6	p3	18	8150248	8150265	TGGACTCCGACTCCATAGGT	59.37	20	TCCTGTCATAGACCAAAAGCATT	58.078	23	145	8150148	8150292	2	Gh_D01G0589	(CTT)8	151
D01_556	(TTTTA)4	p5	20	8201764	8201783	AGCCTGGAAAAGCAATGTAAAA	57.046	22	CCGGTGAGTTCCATTCCTCT	59.095	20	278	8201561	8201838	1	N/A	N/A	N/A
D01_559	(ATGT)5	p4	20	8217969	8217988	GGTGGGATTGATGTGGACCA	59.669	20	ACAAAGCGACTTTAGGGAGAGA	59.102	22	175	8217895	8218069	2	N/A	N/A	N/A
D01_560	(TTAA)5	p4	20	8224134	8224153	CAAACAGACCCTTAATTCAACTCA	57.367	24	AAATGAGTCGCATTCACAAATGA	57.625	23	280	8224069	8224348	1	N/A	N/A	N/A
D01_562	(ATTCA)4	p5	20	8234115	8234134	CGCGAACTTACCTTGACAATGT	59.521	22	GCATGAATTTCATTTTCCGAGCC	59.447	23	233	8233980	8234212	>11	N/A	(TGAAT)4	238
D01_563	(AGA)9	p3	27	8324030	8324056	GCAAGCTAGGGTGAAGAGGG	60.107	20	TCGGGTCAGATCTAGGTGGG	60.106	20	197	8323963	8324159	4	N/A	N/A	N/A
D01_564	(TTTTA)4	p5	20	8324608	8324627	TGCGTAATCCGTTCGACCAA	60.038	20	CGAGTTTAACACAAACCGGTGA	59.391	22	280	8324443	8324722	9	N/A	(AAATT)4	284
D01_565	(AAAAAC)4	p6	24	8378888	8378911	CCCCAGGAGAAGTCCAATGG	59.743	20	AAAGCAGCACTTTGCATTTCT	57.536	21	239	8378791	8379029	6	Gh_D01G0602	(AAAAAC)4	239
D01_566	(TTTTC)4(TTTC)7*attttctttctgtttcgtttctatctttctttctttctttattctttattttatcat(TATAA)4	c*	121	8430236	8430356	GAAGCCCCTAAGGTCATGGA	58.787	20	CCATTGGCATTAAATGAGGTAGAT	57.094	24	256	8430194	8430449	1	N/A	N/A	N/A
D01_567	(TATTTT)3	p6	18	8452662	8452679	GCGTTTGCGTCATGTTGTTA	57.974	20	TGACCGAGTTTTTGAGGTGATC	58.601	22	229	8452573	8452801	1	N/A	N/A	N/A
D01_568	(AAAT)6	p4	24	8453540	8453563	TGATATGCATTTAGCTTATTTAGGCA	57.366	26	TGTGCATTTTTAGGTGGTTATTACA	57.474	25	264	8453333	8453596	1	N/A	N/A	N/A
D01_569	(TTTTTC)3	p6	18	8454120	8454137	AAAATGGCGTCGTTTTGGGG	59.967	20	ACGACAGAAGTTCACCGGAC	59.968	20	190	8454015	8454204	1	N/A	N/A	N/A
D01_570	(TA)9	p2	18	8465395	8465412	GGTTGGGTTTGGGATTATGAAGG	59.549	23	TGCAACCATTTCTTGTCCACC	59.314	21	261	8465253	8465513	2	N/A	(TA)13	270
D01_571	(AAT)6	p3	18	8476525	8476542	GCATGATGTCAACATGTGCA	57.36	20	TCAAACTTTGATGTGTACATACATGT	57.61	26	276	8476364	8476639	1	N/A	(AAT)7	275
D01_572	(TAA)6	p3	18	8477055	8477072	AGGCGTATGTATGTGCCAAA	57.588	20	TTGCTCCCAATTTTGTCCCT	57.603	20	271	8476874	8477144	3	N/A	N/A	N/A
D01_573	(TAAAAA)3	p6	18	8477901	8477918	CCCGATGAATGTTCTTGAAGCC	59.902	22	GCAGCACCGAAAAAGCAGAA	59.969	20	273	8477847	8478119	2	N/A	(TAAAAA)3	273
D01_574	(TA)11	p2	22	8510878	8510899	TTGTCGGAATAGGGCACGAG	59.825	20	TACGCCCATATGAACCCTGC	59.892	20	269	8510679	8510947	>11	N/A	(AT)9	256
D01_575	(CA)9	p2	18	8531434	8531451	GTTTATTTCCGAATCTTAAGTACACAC	57.249	27	GCATTATTGTTACATGTTCGAATCAT	57.213	26	255	8531404	8531658	>11	N/A	(CA)16	252
D01_576	(AAAAAT)3	p6	18	8539584	8539601	AGAGTAAGCTACAAAGTTACTGCA	57.902	24	TGAGTACACTCGTGTCAAAACA	57.887	22	267	8539490	8539756	1	Gh_D01G0611	(AAAAAT)3	264
D01_578	(AAATA)4	p5	20	8670938	8670957	ATGTGGGTTCAACTGCGCTA	59.964	20	AGGTGGAAAAACTCAGATGACT	57.286	22	235	8670811	8671045	1	N/A	N/A	N/A
D01_579	(CCTTT)5	p5	25	8684025	8684049	TTTGTTGGGGGTCTTGCAGT	60.033	20	GTCTCAAGACTGTGGAGGGTT	59.305	21	264	8683825	8684088	3	N/A	N/A	N/A
D01_580	(AAT)6	p3	18	8691071	8691088	ACCGAGTGTTGCCTTTATTTTTCA	59.66	24	GGCTTGTTCTTATTTTGTTGATTTGTG	58.936	27	279	8690958	8691236	>11	N/A	(AAC)11(AAT)12	946
D01_581	(ATT)6	p3	18	8730130	8730147	AGCTATCACGAGTAGGGCGA	60.179	20	CCACCATGGTTTGCACAATTCA	60.224	22	279	8730004	8730282	>11	N/A	(TTA)6	284
D01_582	(TTTGAT)11	p6	66	8748976	8749041	TCGCTTTGGCCTCTCCTTTT	59.89	20	CCCCAAAAGGCTCTATGAAAGA	58.032	22	278	8748873	8749150	>11	N/A	(AAAAAC)3	171
D01_583	(AACCCT)3	p6	18	8773061	8773078	ACCCTAACCCTAATTTGCCCT	58.706	21	ATGGGTTAGGGTTAGGGTTTTT	57.229	22	205	8772954	8773158	>11	N/A	N/A	N/A
D01_584	(CT)12	p2	24	8799461	8799484	TGCTGATTCTTCCATTGGTCCT	59.69	22	GGAGCAAACATTGTCACCGAC	60.069	21	217	8799415	8799631	2	Gh_D01G0625	(CT)22	238
D01_586	(TA)11	p2	22	8850024	8850045	AGATTAGTGGAATGGCATAAAGTGAC	59.456	26	TGTAATGCACGTTTCGCGAC	59.838	20	255	8849872	8850126	1	N/A	N/A	N/A
D01_587	(AG)14	p2	28	8882607	8882634	GGTACAATTCGTCGCCTTGC	59.904	20	TAATGTTTGGGTGGTGGGCA	59.811	20	212	8882456	8882667	2	N/A	(AG)17	214
D01_588	(AC)11(ATCTAT)7	c	64	8890155	8890218	TCCCCTTTCACCATCCTTCC	59	20	AGCCGACTTTGCCTCTAAGT	59.023	20	185	8890080	8890264	1	N/A	(CA)18(TCTATA)7	206
D01_589	(AAATGG)3	p6	18	8895065	8895082	TGATGCATGTGACAGCATTCG	59.601	21	CTGGGCCAGATACACGACAG	60.179	20	111	8895000	8895110	2	Gh_D01G0635	(AAATGG)3	111
D01_590	(TTTTTC)3	p6	18	8979122	8979139	TGCCCATAAGTTTCCCCCAC	59.96	20	CGCACAACTGCACGAAAGAT	59.764	20	250	8979045	8979294	2	N/A	N/A	N/A
D01_591	(TA)9	p2	18	8983590	8983607	TTTCCGTTGAGAATTGTTTGGTT	57.668	23	AATGTGAAGTGGCAAAAAGTTCT	57.657	23	140	8983516	8983655	2	N/A	N/A	N/A
D01_592	(AATATA)3	p6	18	8985186	8985203	TGGGCAATGAATTTAATTGTTATTGG	57.497	26	AGCCCGGAAGTTCGCTAAAA	59.964	20	264	8985148	8985411	2	N/A	N/A	N/A
D01_593	(TTC)7	p3	21	8999072	8999092	CGTTGGCCATGGAAGTGTTG	60.039	20	ACCCATTTAAGAGCCCTGGG	59.369	20	216	8998929	8999144	2	N/A	(TCT)14	242
D01_594	(GGTGC)4	p5	20	9000631	9000650	AAGGGTGAGTTTGGATGGGC	60.252	20	AACGGTGGCGGTGAGATTAG	60.108	20	109	9000605	9000713	>11	N/A	(CGCAC)4	98
D01_595	(TGA)12	p3	36	9003096	9003131	TGGCAGTTCAAGCTCCAGTT	59.817	20	TCTGACTCCTTGCAAGCCTC	59.677	20	275	9002915	9003189	2	Gh_D01G0641	(TGA)10	269
D01_596	(ATTCG)4	p5	20	9007910	9007929	CGATGGGTGACAGTGGTTACA	59.998	21	GGGGTGAGCATTCGATCGAA	60.179	20	213	9007846	9008058	>11	N/A	(ATCGA)5	217
D01_597	(TTCGA)5	p5	25	9008476	9008500	TCTCACTCGACTCGATTCGA	57.994	20	TCTTCTAACTAGGGGTGAGCA	57.532	21	134	9008392	9008525	>11	N/A	N/A	N/A
D01_598	(ATA)6	p3	18	9014107	9014124	ACCTTGATTCGGCTCACCAA	59.6	20	AACGGTAATTTACAGCTCAATGACT	59.062	25	275	9013989	9014263	1	N/A	N/A	N/A
D01_599	(TCGAA)4	p5	20	9035516	9035535	TAGGGGTGAGCATTCGATCG	59.326	20	GGTGACAATGGTTACAAGTACCC	59.245	23	200	9035394	9035593	>11	N/A	(GAATC)5gaaaattttcaagttaatcgagttttcgaatctcattttatcatcctaactttatttgaagttttctcgaatcgagtcgagtgagatgaaat(TCGAA)5	220
D01_600	(GGGAG)4	p5	20	9036339	9036358	GGGATAGATGGGAGGTGGGA	59.806	20	ATTCCTTCCCACTTTCCCCC	59.289	20	230	9036159	9036388	>11	N/A	N/A	N/A
D01_601	(ATTTTT)3	p6	18	9036570	9036587	ACTCAACTCGATTCGAACTCG	58.147	21	TATTCACCTTCAGCCCAGCT	58.711	20	196	9036481	9036676	1	N/A	N/A	N/A
D01_602	(CAT)6	p3	18	9037021	9037038	AGCTTCATCCTTTCCGCACT	59.674	20	GGGCTGCAATGACTAAAGCC	59.543	20	254	9036900	9037153	1	N/A	N/A	N/A
D01_603	(TAA)16	p3	48	9038626	9038673	TGTAGAGAATATGCGTCTGTGT	57.016	22	TGCGCGCATCTTAATTTGGT	59.192	20	212	9038587	9038798	2	N/A	N/A	N/A
D01_604	(GAA)7	p3	21	9052778	9052798	TGATGGAGGGTTTTGGGAGC	59.96	20	TGCCTCTGACATGAGCTTTGT	59.927	21	265	9052691	9052955	1	N/A	N/A	N/A
D01_607	(TA)13	p2	26	9070467	9070492	TGAATGGACAGATGATTAGAGTTCTT	58.145	26	TGGTAACTCTTACACGTCAGCA	59.376	22	178	9070416	9070593	2	N/A	N/A	N/A
D01_608	(TTAT)5	p4	20	9071095	9071114	ACAAAAAGTATGATCCTTGAATGCT	57.528	25	AATTTGCCCACAGTCCCTGT	59.812	20	167	9071063	9071229	2	N/A	N/A	N/A
D01_609	(AAACT)4	p5	20	9074298	9074317	GCTGTGGCTGAAGTTGCTTG	60.318	20	AGAAGGCCCAAAAACAGTCCA	60.063	21	273	9074118	9074390	2	N/A	(AAACT)5	273
D01_610	(AT)10	p2	20	9092953	9092972	GGCTCCGCCTCAATAGACAA	59.822	20	TCGACTAACTTCTTCTTCGCCA	59.445	22	185	9092880	9093064	1	N/A	N/A	N/A
D01_611	(ATCGA)5	p5	25	9210393	9210417	CCTCCCCCTCCAATCGAAAA	59.376	20	ACTCCTTTCCACTTTCCCCC	59.222	20	275	9210334	9210608	1	N/A	N/A	N/A
D01_612	(TCAAAA)3	p6	18	9216212	9216229	TACGGCTAACCCATTTGGCA	59.671	20	AGTGCGGAAAATGAGAAGCT	57.809	20	203	9216168	9216370	2	N/A	N/A	N/A
D01_613	(TAA)12(TTA)9	c	63	9216381	9216443	AGCTTCTCATTTTCCGCACT	57.809	20	AGAATTGAAGCACCCTAGAAGAG	57.904	23	121	9216351	9216471	2	N/A	N/A	N/A
D01_614	(ATAA)5	p4	20	9219221	9219240	AATTGGGAGTCGCCACCAAT	59.96	20	AGGGAGAATGTGATACCACTGC	59.829	22	163	9219104	9219266	>11	N/A	N/A	N/A
D01_615	(TATG)11	p4	44	9241958	9242001	AGATGCTCATCTCTTTTTCACGT	58.426	23	TCTCCTTTCCTTTGCTACTTGC	58.588	22	166	9241895	9242060	1	N/A	(GTAT)6	153
D01_616	(GCT)6	p3	18	9261517	9261534	AGAAGAAAGAGGGGCTGCTG	59.672	20	CTATCTGCTCCGCACACCAA	60.108	20	119	9261481	9261599	10	N/A	N/A	N/A
D01_617	(AAAAAG)3	p6	18	9278364	9278381	AAGGCCAAACAGAAGAAACAACA	59.486	23	CGGGCCGATTCAGGTAAACT	60.108	20	255	9278157	9278411	1	N/A	(AAAAAG)3	246
D01_618	(A)19	p1	19	9284712	9284730	AAGTTGTGGGATCGTTGAAAAA	57.007	22	TCACAACTACTGTAATTGGTTGAAAGA	59.229	27	266	9284668	9284933	1	N/A	N/A	N/A
D01_619	(ATGGC)4	p5	20	9298035	9298054	CATGTCGCCCGGTCTTAAGT	60.108	20	TGGTGTGAAGCGAATAGGGG	59.748	20	279	9297840	9298118	1	N/A	N/A	N/A
D01_621	(AAT)17	p3	51	9327999	9328049	GCTACATTTAGGTGTGCCACTG	59.58	22	GCAGGTCCATTCAACAATCCG	59.867	21	280	9327908	9328187	2	N/A	N/A	N/A
D01_622	(ATCGA)5aaatttttgagttaatcgagttttcaaatctcattttatcatcctaagtttatttgaagttttctcgaatcgagtcaagtgagatggaat(TCGAA)4	c	135	9352844	9352978	CTTGGGATTAGGGGTGAGCA	59.081	20	TGGGTGACAGTGGTTACAAGG	59.858	21	220	9352819	9353038	>11	N/A	(TCGAA)5	215
D01_623	(AATCT)4	p5	20	9357637	9357656	TCCCCCAAAATCAACGGTCA	59.521	20	ACAAGAACTGGCCCGATTCA	59.6	20	250	9357543	9357792	>11	N/A	(AATCT)6	260
D01_624	(AAAAT)5	p5	25	9363103	9363127	GGACCAAACCCAAACCCTCA	60.106	20	CCAACGATGGTGCATCAAAT	57.055	20	169	9362992	9363160	3	N/A	N/A	N/A
D01_625	(TTC)6	p3	18	9372447	9372464	TCGTCACATATCACACACCGA	59.186	21	GGAATGCTTTCTCAACCGAGC	59.869	21	255	9372277	9372531	5	N/A	(TTC)6	254
D01_626	(TCA)7	p3	21	9396993	9397013	AACAACTTCCCCTCACCTGC	60.179	20	ATATGGACACCGCATACCGC	60.32	20	276	9396964	9397239	1	N/A	N/A	N/A
D01_627	(AAT)7	p3	21	9397314	9397334	GCGGTATGCGGTGTCCATAT	60.32	20	TCAACATCGGTTAATGATCAACCA	58.751	24	227	9397220	9397446	1	N/A	N/A	N/A
D01_628	(AT)9	p2	18	9407999	9408016	ACTGCTCCACTTTATTGGCT	57.113	20	TGATGAAGCAGCACGTACCA	59.68	20	255	9407860	9408114	2	N/A	(AT)12	278
D01_630	(TTA)21	p3	63	9438707	9438769	CTGACCCACCCAACATGGTT	60.179	20	ATGCGGTTGGGAAGTGACAA	60.179	20	151	9438684	9438834	2	N/A	(TTA)17	139
D01_631	(AAAATT)3	p6	18	9486901	9486918	TGCGCTTTGATGAATCTTTCGA	59.258	22	TGTGCACAACTTCTAATCCTCA	57.65	22	274	9486690	9486963	1	N/A	N/A	N/A
D01_632	(TAAT)7	p4	28	9494477	9494504	ACCACGCCGAAGTAGTCATAG	59.596	21	TGCACTCATCTTCTTACACGACA	59.995	23	236	9494447	9494682	1	N/A	N/A	N/A
D01_633	(AAG)6	p3	18	9499341	9499358	CGGGTGAAGAAGAGGACGAG	59.829	20	GGTGTGCAGTGTGCTCCTAT	60.036	20	278	9499213	9499490	2	N/A	N/A	N/A
D01_634	(TA)9	p2	18	9529273	9529290	ACACACAACCCATCCAAAAACA	59.165	22	TGTTTGAAAGTTTGAAGCTTTTCCC	59.358	25	245	9529111	9529355	1	N/A	(TA)21	269
D01_636	(TTA)7	p3	21	9541645	9541665	ACTCATATTCTCTATTGGAGCGGT	59.164	24	GCACGAGAGTTATTTCTTTTCCCT	59.304	24	275	9541602	9541876	2	N/A	(TTA)6	274
D01_637	(TC)11	p2	22	9542784	9542805	ACCCGTCAGTGAGAGAACCA	60.469	20	AGACCCAACTCATTAAACAGCTCA	60.202	24	162	9542707	9542868	2	Gh_D01G0679	(TC)13	166
D01_638	(CGTTTT)3	p6	18	9568256	9568273	CGACTCCCGAATCCGTCTTT	59.827	20	TCACGAAGCTGTTGACACCA	59.823	20	214	9568119	9568332	>11	N/A	N/A	N/A
D01_639	(TAAAAA)3	p6	18	9600827	9600844	CCAGGCTCTGCTCGAGAAAA	60.037	20	GCCCTCCCGAAATATGGCTT	60.179	20	227	9600743	9600969	1	N/A	N/A	N/A
D01_642	(TC)12c(CT)16	c	57	9634087	9634143	ACCAACTGAACCGACCAACA	59.746	20	GTCTTTCGGACCTAGGCGAG	59.899	20	266	9634053	9634318	1	N/A	(TC)12	242
D01_644	(TC)10	p2	20	9716911	9716930	TTGTCTCCCCTCCAAACAGC	59.89	20	AGGCACTGATATGGAAGCTGT	59.157	21	270	9716719	9716988	2	N/A	(TC)12	278
D01_645	(AAAGA)4	p5	20	9726093	9726112	AAACAGCAGCAAACAAGCCC	60.179	20	CTTCTTTCCCGATCAGCCCC	60.465	20	273	9725944	9726216	2	N/A	N/A	N/A
D01_646	(AAAAAT)3	p6	18	9727184	9727201	GTGAATATCACCGGTTCGTGTT	59.002	22	ACACCGAAACTTTTGAAAACACG	59.084	23	263	9727080	9727342	>11	N/A	N/A	N/A
D01_647	(TTTCTT)3	p6	18	9729329	9729346	CATAGCGAAACATGCTGTCGT	59.339	21	ACAAAAGCATGACAGAATTTGGGT	59.899	24	242	9729173	9729414	3	N/A	(TTTCTT)3	241
D01_648	(TTAT)5	p4	20	9806709	9806728	TTGCCAGTTCGACAAGTCCA	59.821	20	TCTAGAGTCCGTTACATCTGGAA	58.148	23	185	9806606	9806790	2	N/A	(TTAT)5	689
D01_649	(AT)9	p2	18	9817285	9817302	ATGTGCAAATTGGCCAACGT	59.608	20	ACCTTGTATGGTGACTCCCAC	59.371	21	273	9817164	9817436	2	N/A	(AT)13	285
D01_650	(TAG)6	p3	18	9820442	9820459	GGAAAAGGAGCAGCAAAAGCA	59.931	21	TGGGAAGCTGGTTCTTGTCC	59.89	20	230	9820320	9820549	1	N/A	(TAG)6	230
D01_651	(AAAC)5	p4	20	9820705	9820724	TGATGTACCACTACTGGCGC	59.825	20	TGAGCAGTTACAAGGGGAGG	59.016	20	179	9820592	9820770	2	N/A	(AAAC)6	183
D01_652	(AG)14	p2	28	9823166	9823193	CTGATCGGAGACAGAGTTGGT	59.178	21	TCCTCCCATTTTCTCATCTGGG	59.489	22	272	9822964	9823235	2	N/A	(AG)14	272
D01_653	(CT)14	p2	28	9823341	9823368	ACAGAAGAGGAGGTTTTGCTC	57.867	21	ACACCAGAGGATTGCTCTCA	58.351	20	237	9823273	9823509	3	N/A	(CT)23	259
D01_655	(AGAAAA)3	p6	18	9850771	9850788	TCGAACATCACTTTTACTTCCTACA	58.249	25	TGATGCGTTTCCATTTGCCA	59.035	20	139	9850696	9850834	1	N/A	N/A	N/A
D01_656	(ATTTTT)3	p6	18	9860763	9860780	AGTCAGTGAATTCGGTCGGT	59.033	20	CTGGGGCTTCTCTCATTCCC	59.818	20	171	9860718	9860888	2	N/A	N/A	N/A
D01_657	(TATG)8	p4	32	9865241	9865272	ACAACGAAGGTGGCGATGAA	60.25	20	ACCTGTATCCGTTCCACTTTTGT	60.181	23	236	9865129	9865364	1	N/A	(TATG)15	260
D01_659	(CAACA)6	p5	30	9879771	9879800	TGGTTCTCCAACATGGTGACA	59.507	21	CATAGGCGGGAGGTGTTTCA	59.748	20	267	9879634	9879900	3	N/A	N/A	N/A
D01_660	(ATACAC)3	p6	18	9920793	9920810	TGGTCGGCAGATCTTTCATCT	59.166	21	CAAGGCGAAGGGGTCAACTA	59.676	20	255	9920738	9920992	2	N/A	(ATACAC)4	268
D01_661	(CCT)6	p3	18	10015539	10015556	CTCTTTCTCTCTTTTTCCGGCAC	59.813	23	CCCTGATCACAGCTGAGCAA	60.036	20	280	10015513	10015792	1	N/A	N/A	N/A
D01_662	(AT)12	p2	24	10024491	10024514	AGCCGAATATAGCTTACACACAA	57.981	23	AGATCGGGGAAAAGCCAAAGT	59.924	21	224	10024387	10024610	4	N/A	N/A	N/A
D01_664	(ATCTTC)3	p6	18	10038875	10038892	CTGAGCTAAATGCATGCCGC	60.318	20	AGATGCAAAAGTCTAGCACGGA	60.028	22	208	10038716	10038923	1	N/A	N/A	N/A
D01_665	(ATTCG)5	p5	25	10141614	10141638	TGAGATTCGAAAACTCGATTAACTCA	58.912	26	CGGGGGCCTAAAATGGGAAA	60.325	20	168	10141577	10141744	1	N/A	N/A	N/A
D01_666	(AT)11	p2	22	10154978	10154999	GGCCCGACCCGAAAATATAT	57.515	20	CCTTGACTTCCTTTCTACAGTGA	57.785	23	280	10154795	10155074	1	N/A	N/A	N/A
D01_667	(TCTTTC)3	p6	18	10178334	10178351	AGTGTCGAACCTAGCTTGCT	59.03	20	TGAGTGGACAAAGATGGGCA	59.23	20	200	10178305	10178504	4	N/A	(TCTTTC)3	200
D01_668	(TTTTAT)3	p6	18	10236365	10236382	TCATCTTTTGAAATCTTGCATTGGA	58.005	25	ATGACAAAGGCAAGTGCACC	59.324	20	264	10236332	10236595	2	N/A	N/A	N/A
D01_669	(AT)9	p2	18	10260562	10260579	TGGTTGCGCCTGGAATTTTG	59.967	20	GGAGATTCAGAGCCAACCCT	59.085	20	218	10260496	10260713	1	N/A	(AT)13	226
D01_670	(TTTCT)6	p5	30	10261203	10261232	TGGTGTCAAATCGTGGTCCT	59.238	20	TCGGATTGATGACGCTCAAGA	59.524	21	234	10261163	10261396	1	N/A	(TTTCT)4	223
D01_671	(ACTA)6	p4	24	10281399	10281422	TGGTAAGCCATTCAAGAGTTTGA	58.276	23	GGTTAGTCGGTGAGGTCGAG	59.549	20	278	10281371	10281648	8	N/A	(ACTA)6	257
D01_673	(AAT)6	p3	18	10313427	10313444	ACCAGTCTCCACCTTTGCTT	59.153	20	ATTGCTATTCCCGCCATCGT	59.891	20	232	10313381	10313612	1	N/A	N/A	N/A
D01_674	(TCA)6	p3	18	10318000	10318017	TGACACACCACCTACGAACG	59.969	20	TCATCTCTGTCACCTGCCAC	59.39	20	170	10317887	10318056	2	Gh_D01G0723	(TCA)6	170
D01_675	(AG)17	p2	34	10343842	10343875	CCCAAACTTTACAGTTCGCAGG	60.031	22	CCGGTGAAGTCCTCCTTGAC	60.037	20	200	10343778	10343977	2	N/A	(AG)19	207
D01_676	(CTAGTA)3	p6	18	10415207	10415224	AGCGTTCTTTCGGGAAAAGGA	60.203	21	ACTGTCTGAATCCGCCATGG	60.108	20	280	10415068	10415347	3	N/A	(AT)12	308
D01_677	(GTG)6	p3	18	10415746	10415763	GCCATGACCACCTTAGGCTT	60.034	20	GAAGCTACTTCGGCCTACCC	59.896	20	271	10415618	10415888	2	Gh_D01G0731	(GTG)6	271
D01_678	(GAA)6	p3	18	10418979	10418996	CGCTTCAGCCAAAAATCTTGC	59.277	21	CTCCTTCAATCGGGTGCCAT	60.107	20	182	10418953	10419134	1	N/A	N/A	N/A
D01_679	(ATCGA)4	p5	20	10445111	10445130	TGTTTTGAGGTTCGATGTTTTGA	57.431	23	TTCCATCTCACTCGACTCGA	57.891	20	250	10444973	10445222	1	N/A	(ATCGA)4	250
D01_680	(AGG)6	p3	18	10454369	10454386	GGAGGTCGGTTCACGTATGG	60.179	20	GCCACCTAATCGACCACACA	60.037	20	266	10454300	10454565	1	N/A	N/A	N/A
D01_681	(CA)10	p2	20	10455787	10455806	CCCCATTCCAACCCCCTTTT	60.179	20	ACGTTATGGGCGTTTGAGGT	59.964	20	261	10455663	10455923	2	N/A	(CA)15	265
D01_682	(GAA)6	p3	18	10524969	10524986	ACCGCGCTTTATCTCCTCTT	59.175	20	GGATTTGCTGCTTCACGTGG	60.11	20	256	10524814	10525069	2	N/A	N/A	N/A
D01_683	(AAG)6	p3	18	10565157	10565174	TCCAAAATGTCACATTGGGCT	58.393	21	AGGTTTTGCAAAGCTCGACT	58.32	20	275	10565082	10565356	2	N/A	(AAG)7	274
D01_684	(GAGGAT)3	p6	18	10575124	10575141	TGAGGATGATGACATGGCGG	59.893	20	AGGTTGCCCAAGTACTTGCA	59.815	20	271	10575068	10575338	2	Gh_D01G0740	(GAGGAT)3	271
D01_685	(TA)9	p2	18	10601848	10601865	AAAAGATCGGTGGCGACTCC	60.391	20	ACAATGCATCAGGCTTCTGGT	60.272	21	273	10601748	10602020	1	N/A	(TA)13	278
D01_686	(TA)9	p2	18	10602495	10602512	CAGACAAAGGCAAAGGCAAGT	59.59	21	AGGCTTAAGCGCGTATCGAA	59.898	20	262	10602289	10602550	2	N/A	N/A	N/A
D01_687	(AT)9(AG)12	c	42	10605745	10605786	CCGGTTAGGATTTGGGCACA	60.323	20	CTTCCCTTCACCCATGTCCC	60.034	20	258	10605594	10605851	1	N/A	(AT)13(AG)22	286
D01_688	(CT)18	p2	36	10620125	10620160	CATCCCTTTCTCCCCACCAC	60.034	20	ACCGACATGAATTCACGAAAGA	58.34	22	232	10619970	10620201	2	N/A	(TC)32(TCT)14*(TC)20*	341
D01_689	(TG)17	p2	34	10620507	10620540	TGTTGCTGATGCTCACTGTT	58.029	20	TGGCTAAAATGGTACTCAGTTCA	57.764	23	176	10620412	10620587	1	Gh_D01G0742	(T)18	164
D01_691	(ATTCG)4	p5	20	10660100	10660119	ACGATGGGTGACAATGGTTACA	59.961	22	AAACCCTAGCTAGCCACTGC	59.747	20	232	10660035	10660266	1	Gh_D01G0745	N/A	N/A
D01_692	(CCTTCC)3	p6	18	10665519	10665536	GTCGTTCTGCTTGGCTTCAC	59.764	20	CAAACCGGTTCGTGCTTACC	59.764	20	264	10665444	10665707	>11	Gh_D01G0745	N/A	N/A
D01_693	(TTTA)6	p4	24	10687131	10687154	TCTTTGTATGGGTTCGAACACTT	58.29	23	GGCCCTTTCCTAAACCCGAA	59.961	20	233	10687027	10687259	1	Gh_D01G0745	N/A	N/A
D01_694	(ATTGC)4	p5	20	10689866	10689885	AGAACCACGCCAAACCCTAG	59.964	20	GGACGTCCGCATTGTCTTTC	59.557	20	234	10689761	10689994	3	Gh_D01G0745	N/A	N/A
D01_695	(TTTA)5	p4	20	10699275	10699294	AGGAAACGACAAATGAAACGGT	59.053	22	CGACGATAGCGAATGACCGA	60.042	20	273	10699105	10699377	1	Gh_D01G0745	N/A	N/A
D01_697	(TATTTT)3	p6	18	10720586	10720603	AGCGGAGTGAGTGCAAAGAA	59.893	20	TGAGTTTCCTTGACTGCTTACCT	59.609	23	227	10720445	10720671	>11	N/A	N/A	N/A
D01_698	(AAAAAT)3	p6	18	10721064	10721081	CTCGTAGGTAGAGTGGGCCT	60.107	20	TCCTGGGAACTTACTTGGTGC	59.927	21	254	10720977	10721230	>11	N/A	N/A	N/A
D01_699	(TTCGA)4	p5	20	10732891	10732910	ACGATGGGTGACAATGGTTACA	59.961	22	ACAGGATGTAGGGGTGAGCA	60.253	20	224	10732716	10732939	>11	N/A	(TTCGA)4	224
D01_700	(TACATA)3	p6	18	10734490	10734507	TCCCCGAGCTCGTAACTACT	59.746	20	TCGGTTGATAACTATTTTGCTTAAGGT	59.391	27	276	10734311	10734586	2	N/A	N/A	N/A
D01_701	(AAT)6	p3	18	10739273	10739290	TCAAGCACTATCCCGGTTCC	59.46	20	AGCTTGCGGATTTTGGTTGG	59.682	20	194	10739189	10739382	9	N/A	N/A	N/A
D01_703	(CAAAAA)3	p6	18	10801428	10801445	GAAAGCCTGCCTCTCCATCA	59.746	20	GGGGGAGGGGAGCTAACTAT	59.806	20	215	10801269	10801483	2	N/A	(CAAAAA)3	212
D01_704	(TA)10	p2	20	10825408	10825427	TCTACTACGGCGACACACAA	58.762	20	AGATCAGGGGTTGACAAGTATCA	58.896	23	216	10825251	10825466	1	N/A	N/A	N/A
D01_705	(AT)9	p2	18	10861132	10861149	TCTCTATCAAACCAACAAATTCACA	57.184	25	GCTTGCTAGAATTGCCTAGATGT	58.867	23	182	10861008	10861189	1	N/A	N/A	N/A
D01_706	(GCG)11	p3	33	10868061	10868093	GCCACCATGAGCAACAAAGG	60.038	20	AAAGGAGCATGAAACCCCGT	59.888	20	276	10868038	10868313	2	Gh_D01G0754	N/A	N/A
D01_707	(AC)14	p2	28	10875628	10875655	ATCGAAACCCCTTTGGCCTT	59.886	20	AAGACAGTGATGCAGGCGAA	59.965	20	265	10875516	10875780	2	Gh_D01G0755	(AC)11	296
D01_708	(TA)12	p2	24	10878586	10878609	TGCCCTCCTGTCTTTCCTTG	59.598	20	TAGTTTTGGGCCCAGGCAAA	60.105	20	195	10878533	10878727	1	N/A	N/A	N/A
D01_709	(TTAA)5	p4	20	10901222	10901241	TTAGTCTCTTTCGGGGTGGC	59.388	20	AGGTGCCTTGTTTCATCTTCCT	59.891	22	134	10901144	10901277	2	N/A	N/A	N/A
D01_710	(CCA)7	p3	21	10902459	10902479	GGTTGGAATTGGTGGCCAAC	59.965	20	GCTGAGACAACAACTGCTGC	60.041	20	280	10902435	10902714	2	N/A	N/A	N/A
D01_711	(ATTTTT)3taaaatataaatataaatttaattta(AAATAT)3	c	62	10918366	10918427	TCCCCATTCGACTAGCAAGT	58.431	20	TCTTTTTCGATTCAGTCCTCACA	58.044	23	220	10918289	10918508	1	N/A	N/A	N/A
D01_712	(CATGTG)4	p6	24	10933188	10933211	AGTGCAAGCAGGTAGAAGCC	60.322	20	TTCCACTGGATGTGCTGATGA	59.37	21	269	10933058	10933326	2	N/A	(CATGTG)3	263
D01_713	(GGATA)4	p5	20	10952041	10952060	TCCAGGCTGTTTCCATTGTGT	60.134	21	ACCTCCTACTTCCATGGCCA	60.253	20	274	10951920	10952193	2	N/A	(GGATA)5	279
D01_716	(AAG)7	p3	21	10974916	10974936	AGGAAAGAAAAGGAAAGGAGAAGA	57.733	24	CCTAATCAACATACAATGTACATACCA	57.446	27	242	10974883	10975124	>11	N/A	N/A	N/A
D01_718	(ATTT)5	p4	20	10979612	10979631	CCCTCCACCAAGGTCTTGTC	59.963	20	GCCAATGTATCAAGTGGCACC	59.865	21	231	10979425	10979655	1	N/A	(ATTT)5	228
D01_719	(AAATCT)3	p6	18	10980123	10980140	GAGAAGTCAGGAGTGGAGCC	59.465	20	TGTCTGTCAGTGTGTGTGCA	59.751	20	104	10980077	10980180	1	N/A	N/A	N/A
D01_722	(AAAAAT)4	p6	24	10998459	10998482	GCCGGCCACCAAAATCATAA	59.179	20	CTTTCCGCAAAAGCCGAACA	59.97	20	256	10998371	10998626	1	N/A	N/A	N/A
D01_723	(AAT)8	p3	24	10999084	10999107	CTTGGGCCTTGTGTTTTGGG	59.893	20	AGGTGCAGCGGAAAAGAAGA	59.891	20	277	10998997	10999273	1	N/A	N/A	N/A
D01_724	(TTC)9	p3	27	11017075	11017101	CTCTTCCGCCGGTGAGTTT	60.005	19	AGCCTCCAACAGCCCATATA	58.18	20	280	11017052	11017331	6	N/A	(TTC)6	271
D01_725	(CT)12	p2	24	11021395	11021418	CCACGCACCCACCTGAATAT	60.107	20	CCCACTTTCTCCCTTCTGCC	60.323	20	227	11021333	11021559	2	N/A	(CT)13	229
D01_726	(TC)10	p2	20	11027169	11027188	GGTTCGACCCACCCTTCTTT	59.89	20	GAAGCACCAAAGCTCTGTGC	60.04	20	277	11027111	11027387	2	N/A	N/A	N/A
D01_727	(ATTTTT)3	p6	18	11039263	11039280	TCTAACCACCAAGACGCCTT	58.947	20	TTCGGGCCAACAACAATTAAAA	57.598	22	180	11039139	11039318	1	N/A	N/A	N/A
D01_728	(GACCAA)3	p6	18	11066305	11066322	GTTGTGTCCTGCTTCTAGCCT	59.997	21	GCTGCTGTAATTCCAAGCCAG	59.866	21	266	11066127	11066392	2	Gh_D01G0770	(GACCAA)3	266
D01_729	(TAAAAA)3	p6	18	11083955	11083972	TTCCGCATCGTCGATTCCAA	60.109	20	AAATGAATCCGGGGAGCGTT	60.034	20	267	11083786	11084052	2	Gh_D01G0771	N/A	N/A
D01_730	(AAT)7	p3	21	11181809	11181829	CCACAACAAAAGCAGCGAAAA	58.733	21	GCATAATGGCGCAGGTAAGG	59.407	20	280	11181677	11181956	1	N/A	N/A	N/A
D01_731	(A)19	p1	19	11196495	11196513	CCTTGGCATCCCATGAAACTG	59.521	21	GCTGGGTGATCCTCAACTGA	59.385	20	279	11196359	11196637	5	Gh_D01G0773	N/A	N/A
D01_732	(TTA)7	p3	21	11206541	11206561	ACATTGGGTTGGTGTTTGTGT	58.816	21	AGGCAATAATCTCACATCACATGT	58.557	24	111	11206500	11206610	>11	N/A	(TTA)6	108
D01_733	(AT)10	p2	20	11267373	11267392	CATTCAAAGTTATATAGTGAGGGTGAA	57.387	27	TGAAGATACAATGAAACTTTGAGACA	57.324	26	275	11267341	11267615	1	N/A	N/A	N/A
D01_734	(TTATT)4	p5	20	11272768	11272787	CCGCAACCTCTACACACAGT	59.966	20	TGAAAAAGGGTACATCTTGGGGT	59.859	23	198	11272626	11272823	6	N/A	N/A	N/A
D01_735	(TTATT)4	p5	20	11287208	11287227	ACATGCCACATCCACAACCT	59.887	20	TGAAAAAGGGTACATCTTGGGGT	59.859	23	209	11287055	11287263	8	N/A	N/A	N/A
D01_736	(TTCGA)5	p5	25	11303601	11303625	TTCCATCTCACTCGACTCGA	57.891	20	TTCTGAGTAGGGGTGAGCAT	57.746	20	137	11303512	11303648	>11	N/A	(ATCGA)5	137
D01_737	(TTCGA)5	p5	25	11303997	11304021	AGCAATGTAAGCGTAGGTGGT	59.722	21	GATTCTGAGTAGGGGTGAGCA	58.889	21	233	11303814	11304046	1	N/A	N/A	N/A
D01_738	(TA)10	p2	20	11313141	11313160	ACCGATTAATGGGAGCCACT	58.787	20	TGTCTGGCCTTCACCATCAG	59.674	20	245	11313002	11313246	2	N/A	(TA)11	261
D01_739	(TA)9	p2	18	11314678	11314695	TTTACCCCACCTCACCCAAC	59.521	20	CATTCATTCCTACCCTCCCCA	58.865	21	257	11314554	11314810	1	N/A	(TA)10	261
D01_740	(AAG)24aat(AAG)8	c	99	11322307	11322405	TGAATGTGAGTGGTATGGCCA	59.367	21	TGGTTGAGTCATCATCACTCCA	59.094	22	194	11322248	11322441	1	N/A	(GAA)29	209
D01_742	(AAAAAT)3	p6	18	11342248	11342265	TCCTAAAACTCATGCATGGCA	57.915	21	CTGGTGTTTTGAAGCTGGGC	59.967	20	227	11342104	11342330	4	N/A	N/A	N/A
D01_743	(ATTT)5	p4	20	11361981	11362000	ATAACATCCATCGCCCGACC	59.965	20	TTGGGTGGACAACTTCTGGTT	59.713	21	188	11361857	11362044	1	N/A	N/A	N/A
D01_744	(CCCAA)5	p5	25	11376968	11376992	GAACTCCTCCGTCAACCACA	59.608	20	ATTGAGGACGTGTTGAGCAT	57.52	20	136	11376943	11377078	>11	N/A	(CCCAA)4	131
D01_745	(AAAAAT)4	p6	24	11378238	11378261	TGGTGGCCAAAATTGAGGATG	59.099	21	TTGTTGTCGTCGCCTACACA	59.897	20	280	11378019	11378298	>11	N/A	N/A	N/A
D01_746	(TTTAT)5	p5	25	11385403	11385427	CCGTCGGTCAACCCCTATTT	59.749	20	ACAGCAAAGCAAAAGAACACCA	59.767	22	136	11385369	11385504	3	N/A	(TTTAT)4	175
D01_747	(TATTTT)4	p6	24	11387434	11387457	CATATCTCCACCTCGGTGCC	59.966	20	TGTAGTGCATGATTCCGAGGAA	59.5	22	255	11387364	11387618	1	N/A	N/A	N/A
D01_749	(CT)16	p2	32	11423789	11423820	GCGGCGTGCAAGTTACTTAG	59.905	20	TCCAAGAAACCATTGGAAGAACA	58.458	23	266	11423632	11423897	2	Gh_D01G0775	(CT)12	266
D01_750	(TTCCCC)3	p6	18	11447183	11447200	TGCATTCTTCAGGCTTTTCTGA	58.511	22	CCGTTTCTATCCGGTGCAAT	58.336	20	254	11447137	11447390	2	Gh_D01G0776	N/A	N/A
D01_751	(AAATTA)3	p6	18	11454386	11454403	GGTACTTGTCAACCCTAATTTTATTTG	57.366	27	TTTCTGCAGTGCTTAGTGGT	57.362	20	279	11454292	11454570	2	Gh_D01G0776	N/A	N/A
D01_752	(TTATTT)3	p6	18	11484943	11484960	AGGTGACCGGTTATGGTTAAGT	59.092	22	CCGTGCTTTCTCCTTGCTTT	59.046	20	174	11484870	11485043	2	N/A	(ATT)7	177
D01_753	(GATGT)5	p5	25	11486221	11486245	GTAGCCGTCCGAGTCTAAGC	59.971	20	GGCATGATTCATCTCTTTGGTCA	59.05	23	194	11486098	11486291	1	N/A	N/A	N/A
D01_754	(TTGGGT)4	p6	24	11494759	11494782	CCTGCTGTGGGCTTCTTCTA	59.385	20	CGGCTAGGGTTCGTGTAGAA	59.187	20	266	11494658	11494923	1	N/A	N/A	N/A
D01_755	(TTC)7	p3	21	11494887	11494907	GTTGGGTTGTTGGGTTTGGG	59.821	20	GACGGAGGAGACAACGGTG	60.081	19	205	11494749	11494953	1	N/A	N/A	N/A
D01_756	(ATTTTT)3	p6	18	11519955	11519972	TGTTCAAGTGCGAGGATTCCA	59.928	21	CATCTGAAACTAGGGGCCCC	59.816	20	192	11519930	11520121	3	N/A	N/A	N/A
D01_757	(GGGAG)4	p5	20	11571711	11571730	AGGTGGGATGGGAAGGGAAT	60.254	20	ACTCCTTCCCACTTTCCCCC	61.141	20	224	11571542	11571765	>11	N/A	(CTCCC)4	218
D01_759	(TTTCT)4	p5	20	11588034	11588053	CCCTCCCTTTCGCTCAGTTT	59.963	20	ACGCAAATCGGCAGAAACTG	59.762	20	202	11587894	11588095	>11	N/A	N/A	N/A
D01_761	(TA)9	p2	18	11596927	11596944	TCAGGTTCAACTTTTAACACTGC	57.757	23	AGATTGAAGGTGAAATTTGTGGTT	57.516	24	177	11596809	11596985	2	N/A	N/A	N/A
D01_762	(ATT)11	p3	33	11648654	11648686	GGCTTGTTTTATTTTTATTTTTGCCC	57.486	26	GATAGTGCAACATGAATTTGGAGT	57.8	24	232	11648579	11648810	7	N/A	N/A	N/A
D01_763	(ATTTTT)3	p6	18	11656553	11656570	TGGACCAACATACTGACTAAAACG	59.008	24	GACAACCTGTGTGGCAAACC	59.898	20	231	11656437	11656667	1	N/A	(ATTTTT)3	213
D01_764	(AT)13	p2	26	11672747	11672772	TGGGAATCGCCAATCATAGGAG	59.961	22	GGCAACTGTTCAATGCTGCA	59.968	20	218	11672662	11672879	3	Gh_D01G0787	N/A	N/A
D01_765	(TC)11	p2	22	11675827	11675848	AGAACCACCAACCTTCAGCA	59.449	20	AGGCAACATTTTTAACTACTCTCCT	58.456	25	277	11675635	11675911	2	Gh_D01G0787	(TC)10	277
D01_766	(TAA)7	p3	21	11690085	11690105	TGCTCGTACTGTTAGTAAACCCA	59.426	23	TTCCAGGTACATGATGGGCA	58.706	20	164	11690004	11690167	1	N/A	N/A	N/A
D01_768	(AAATAA)3	p6	18	11783503	11783520	CCGAGGGGCATTCCATGTAT	59.598	20	TCGGCTATAAAGGCCTTGATCTT	59.609	23	229	11783414	11783642	1	N/A	N/A	N/A
D01_769	(TTTTA)4	p5	20	11785312	11785331	ACCAAGGGATTAGGCGTTGG	60.034	20	GGCCCAAATGTTTGACACCC	59.965	20	269	11785106	11785374	1	N/A	(TTTTA)4	269
D01_770	(TATTA)4	p5	20	11786244	11786263	ACAAGCTTCAATTGTGACCAAAA	57.916	23	TAAGGAAAGGAGTTCGGCCG	59.752	20	262	11786124	11786385	1	N/A	N/A	N/A
D01_771	(TATTTT)3	p6	18	11786433	11786450	CGGCCGAACTCCTTTCCTTA	59.752	20	AGATTGACAACTTCGCCTTTGAA	59.117	23	244	11786366	11786609	1	N/A	(TATTTT)3	244
D01_772	(TCTTTT)3	p6	18	11787738	11787755	TCCCCCTACTCGGTCAACAT	59.958	20	GCCTTATGGTCCAAGCAACC	59.182	20	244	11787546	11787789	2	N/A	(TCTTTT)3	243
D01_773	(AGATTT)4	p6	24	11791510	11791533	TGAAGCCCAAACTCCGAAGT	59.528	20	TGCACACTAAACTCGAACCCT	59.585	21	172	11791445	11791616	1	N/A	N/A	N/A
D01_774	(GAA)6	p3	18	11792720	11792737	GTGAAAAGGATTGGTGGGGG	58.734	20	TGATTGTCTCTGTGTCCACC	57.161	20	149	11792612	11792760	1	N/A	(GAA)6	149
D01_775	(GAG)7	p3	21	11795725	11795745	GAGCTGTCGACCGTGACTAG	59.903	20	GCAGAGCAGAGGTAGCAACA	60.037	20	173	11795674	11795846	1	N/A	(GAG)7	176
D01_776	(TAT)7	p3	21	11832850	11832870	GGTGCGGGTTTAAATCTCACC	59.529	21	CGGGTTAATCGGATACCAGCT	59.657	21	272	11832821	11833092	1	N/A	(TAT)9	290
D01_777	(TTTTGC)3	p6	18	11843596	11843613	GGGTTTTCGCCTTGACCTCT	60.251	20	GGCACCCCAAAAGGCTCTAT	60.033	20	200	11843518	11843717	>11	N/A	(AAAATG)3	247
D01_779	(TGATA)4	p5	20	11986855	11986874	TGTTTCGGAAAATATGGTGTTTTGA	58.193	25	CCAACTACCACATATTCATGGCA	58.794	23	200	11986789	11986988	3	N/A	(TGATA)4	201
D01_780	(TTAATT)3	p6	18	11988607	11988624	AAAAACGGCTTGGCAGACAC	59.898	20	ATTGGGTTAGCATGGGGACG	60.107	20	270	11988486	11988755	2	N/A	N/A	N/A
D01_781	(TAATTT)3	p6	18	11998119	11998136	AAAAACGGCTTGGCAGACAC	59.898	20	TGCCCAATGCTCAGTTGGAT	59.96	20	241	11997997	11998237	>11	N/A	(TTAATT)5	253
D01_782	(GGGCCG)4	p6	24	12002748	12002771	ATTCCTAAGCTCGGCCAGAC	59.534	20	CGACATATGGGAGGGTTCGG	59.966	20	280	12002601	12002880	2	N/A	N/A	N/A
D01_783	(GAAAAA)3	p6	18	12003844	12003861	TCGAGAGAGAGGAAGAGTCACA	59.697	22	GAACTTGAACATAACCGTGCCA	59.449	22	215	12003765	12003979	2	N/A	(GAAAAA)4	222
D01_784	(AAATGC)3	p6	18	12016422	12016439	CTCGCTCCCACTTAAAGGGT	59.386	20	AAAGCAGTTTCGACAGCTTGG	59.665	21	227	12016380	12016606	>11	N/A	(TGCAAA)3	217
D01_785	(TAT)7taaa(ATT)11	c	58	12020970	12021027	GCACGGGAGGGAAAAGAGAA	59.964	20	CGATTCAAATTCACTTCCCGCTT	60.12	23	280	12020834	12021113	>11	N/A	(TTA)24	266
D01_786	(ATT)6	p3	18	12028788	12028805	GGCACGGAAGGGAAAAGAGA	59.964	20	TCAAATTCACTTCCCGCTTTCAA	59.366	23	250	12028638	12028887	>11	N/A	(TTA)24	263
D01_787	(TATAT)4	p5	20	12031226	12031245	GGAGCATGTAAACGAGGGCT	60.108	20	TATATCGGGTCGGACTCGGG	60.322	20	166	12031125	12031290	1	N/A	N/A	N/A
D01_788	(CAATTT)3	p6	18	12190474	12190491	GCTAGTGGTCGTAGGCATCC	59.968	20	GCCCAAGAAAAGTAGCGTTCC	59.801	21	250	12190314	12190563	3	N/A	N/A	N/A
D01_789	(CAATTT)3	p6	18	12195061	12195078	GCTAGTGGTCGTAGGCATCC	59.968	20	CGTGCCCAAGAAAAGTAGCG	59.834	20	254	12194901	12195154	4	N/A	N/A	N/A
D01_790	(AACCCA)3	p6	18	12349331	12349348	TGTTGTGGTTCGGGAGGTTT	59.744	20	AGATAAACGTGTTGGCTCGGA	59.726	21	278	12349253	12349530	2	N/A	N/A	N/A
D01_791	(AAAAG)5	p5	25	12360073	12360097	TGAGTGGCTTGATTAAGATGAACA	58.44	24	AGTCACCTCTACTCTTTCTAGACCT	59.748	25	241	12359899	12360139	2	N/A	N/A	N/A
D01_792	(AAAAAT)3	p6	18	12363426	12363443	TGGCAGTCAAGGATGGATCG	59.821	20	ACCCATTTTGTGTTAATTGGTAGCA	59.694	25	277	12363221	12363497	1	N/A	N/A	N/A
D01_793	(ATT)7	p3	21	12363974	12363994	AAAGGGATTGCGTGGCCTAA	59.961	20	TGGGGTTCTTCACTGGTTTGA	59.433	21	242	12363826	12364067	1	N/A	(ATT)11	225
D01_794	(ATTATG)3	p6	18	12384641	12384658	TCAACTCAATTATAAACGGACTTGCA	59.572	26	TAATCGACGTGGGTAAGGGC	59.539	20	252	12384491	12384742	2	N/A	N/A	N/A
D01_795	(AG)12	p2	24	12428850	12428873	GAGCGTAAAGGGAACAGAGGA	59.451	21	GCAGGCAGCAGAGTTTTGAG	59.76	20	259	12428817	12429075	2	N/A	(GA)44gg(AGT)6	853
D01_796	(AGAGAA)3	p6	18	12430722	12430739	TTCTGTGGGGGCTGATTCAG	59.671	20	GCAAACTCCTTACCATTTTTGCC	59.254	23	144	12430655	12430798	1	N/A	N/A	N/A
D01_799	(TTTATT)3	p6	18	12505201	12505218	GTGCCCGGCCCGAATATAAT	60.322	20	GCCTAGCTTGGCCCGAAATA	60.179	20	241	12505173	12505413	>11	N/A	N/A	N/A
D01_800	(TAA)13	p3	39	12511478	12511516	AGCGAGTGAATATTAGGTAAAACAAA	57.444	26	CCTTCTTGGCGCACGTTTTA	59.411	20	187	12511426	12511612	1	N/A	N/A	N/A
D01_802	(TAA)14	p3	42	12513691	12513732	TGCAACGACTAAATGAAAGGGA	58.254	22	TTTCCTTTTCAGCGCGCATT	59.686	20	236	12513647	12513882	1	N/A	N/A	N/A
D01_803	(TTTTTA)3	p6	18	12517861	12517878	TGATCGTACAAAAAGAAGCATTTGA	58.035	25	TCAGTTAAAGCCATCATGTGTCA	58.349	23	111	12517820	12517930	2	N/A	(TTTTTA)3	111
D01_804	(AAAAAT)3	p6	18	12518282	12518299	CACGCCATGGTTGTGACATG	60.11	20	TGCATCAAAAAGGCCTTCAAACT	59.866	23	202	12518147	12518348	>11	N/A	N/A	N/A
D01_805	(TA)12	p2	24	12624601	12624624	AAGCCCCTCAAAGAGTAACATCT	59.411	23	TTGGATTTGGTGGCCTCGAA	59.889	20	271	12624545	12624815	1	N/A	N/A	N/A
D01_807	(AAGATG)3	p6	18	12787022	12787039	TTCCCTTCCCTTGGCACATG	60.252	20	CAGTGGATCCTTTGGTGCCA	60.251	20	238	12786895	12787132	2	N/A	(AAGATG)3	238
D01_808	(ATTGA)4	p5	20	12789737	12789756	TTGTGTGTTGATGATGAATTGGAA	57.598	24	ACGTTTGCATTTTCATACCTTGT	57.805	23	171	12789650	12789820	4	N/A	(AT)15	195
D01_809	(ATA)12	p3	36	12822963	12822998	TTCTTTAAATTGGGGGTAGACGA	57.498	23	AAAGGTGAAGGTCGAGGAGT	58.282	20	100	12822937	12823036	3	Gh_D01G0813	(ATA)17	112
D01_810	(CTC)6	p3	18	12827446	12827463	CCGAGCTCAACCTGAGGAAG	60.108	20	TCTTGGGAATCGGTGGAGGA	60.253	20	230	12827257	12827486	>11	Gh_D01G0813	(CTC)6	221
D01_811	(AAAAT)4	p5	20	12849861	12849880	CAACCCAGCATTCAACAGGC	60.038	20	GGTCAAACCTCTGCTGAGCT	59.964	20	184	12849757	12849940	1	Gh_D01G0813	N/A	N/A
D01_812	(GCATGA)3	p6	18	12853565	12853582	TGCCAAGAGCCTTGAATGGT	59.887	20	AGCTGGTAGGCTTGACATGC	60.394	20	118	12853530	12853647	10	Gh_D01G0813	(GCATGA)4	124
D01_813	(TCATGC)3	p6	18	12854814	12854831	AGCTGGTAGGTTGGACATGC	60.035	20	GGAAGCTTGAGGCATGGTCT	60.035	20	242	12854747	12854988	3	Gh_D01G0813	(TCATGC)3	242
D01_814	(ATA)10	p3	30	12856887	12856916	AGGCCTCTCATTGTCATCGG	59.533	20	TCCAATTCCCATAATACAGGGAGT	59.018	24	266	12856801	12857066	1	N/A	N/A	N/A
D01_815	(ATA)18aagcgggtggttttttactcttcg(ACCTTT)3	c	96	12861493	12861588	TTCTTTAAATTGGGGGTAGACGA	57.498	23	ACTAATTGGAGGAGAGGGACA	57.508	21	172	12861467	12861638	1	N/A	N/A	N/A
D01_816	(ATTT)5	p4	20	12864682	12864701	CCCATTCGATCAAGCCCGTA	59.894	20	ATCCACCCAACATAGCAGCG	60.464	20	242	12864636	12864877	2	N/A	N/A	N/A
D01_817	(ATA)17	p3	51	12866985	12867035	AGTTTCTTTAAATTGAGGGTAGACGA	58.552	26	AAAGGTGAAGGTCGAGGAGT	58.282	20	115	12866956	12867070	3	N/A	(ATA)17	115
D01_818	(TTTTTC)4	p6	24	12872963	12872986	GGTACTCAACCCTAACGCCA	59.39	20	TGTAGCAGCCAGGTAGCAAA	59.31	20	156	12872874	12873029	1	N/A	N/A	N/A
D01_819	(TATCTG)3	p6	18	12908307	12908324	GTGGTGTGTAGGGATGGGTG	60.035	20	ACTCACAACCTCCCCAGACT	60.105	20	245	12908186	12908430	1	N/A	N/A	N/A
D01_820	(CT)23	p2	46	12929134	12929179	TGGTTGTCTTGCTTTCTCCTGT	60.092	22	AGATCCAATGAGGCCTGTGC	60.107	20	262	12928972	12929233	2	Gh_D01G0817	(CT)18	262
D01_821	(AT)11	p2	22	12933683	12933704	TGCGATGAAATTTTATGCGTGT	57.91	22	TGCAAAATGACGATTCATAAACCT	57.734	24	264	12933651	12933914	5	N/A	(AAT)7	242
D01_822	(TTTC)5	p4	20	12937203	12937222	TGCTCCTCTCAATGGAAGGC	59.746	20	ACCCATTCCTAATGTCGCCTG	60.134	21	156	12937145	12937300	2	Gh_D01G0818	N/A	N/A
D01_823	(GAA)23	p3	69	12997471	12997539	CCGACAACCTCAGAGCTGAA	59.682	20	TGCGTAAGATGAGTACTGAAAGA	57.361	23	231	12997338	12997568	1	N/A	N/A	N/A
D01_824	(GAG)9	p3	27	13020965	13020991	TGCTTGAGAGATCAAGGAAGCT	59.429	22	CCTGACTTTTTGCACTCGTAGC	60.096	22	261	13020870	13021130	1	N/A	N/A	N/A
D01_825	(ATT)10	p3	30	13045364	13045393	TGACCAAAATGAAAGCGGCC	59.683	20	AGCACTTATAGCATACACCTAACACA	60.127	26	271	13045156	13045426	1	N/A	(TTA)16	291
D01_826	(ACCAAT)6	p6	36	13047105	13047140	GTCGCTCGACTCGATGTTGA	60.179	20	GGTGGAGTTGTGTGCATGGA	60.537	20	229	13046965	13047193	>11	N/A	N/A	N/A
D01_827	(AAAAG)4	p5	20	13052034	13052053	CCCGTGGAATGGAATGGCTA	59.817	20	TTTCTGCCGATTTGCTCCCT	59.962	20	130	13051955	13052084	1	N/A	N/A	N/A
D01_828	(AT)9	p2	18	13066532	13066549	TCATGTACAACACTTTTGGGATCA	58.619	24	CCTCGTGGGTACAAGATTTTGA	58.329	22	274	13066407	13066680	1	N/A	N/A	N/A
D01_829	(AAAT)6	p4	24	13131229	13131252	TTACGTCAATTGAACCCAAGTG	57.178	22	GGGTTTTGGAAAATGTGGTGC	58.782	21	136	13131153	13131288	1	N/A	N/A	N/A
D01_830	(AGA)7	p3	21	13157034	13157054	GAAAAGTGCCACTGCCACAG	59.969	20	CCGCACGAGGAGAAGAAAGA	59.756	20	252	13156956	13157207	2	N/A	(AGA)7	260
D01_831	(TATTTT)3	p6	18	13177465	13177482	GATCATGGGTTAGGTGGCCC	60.179	20	TGGGGAAATGGGGGAAATGG	59.956	20	276	13177287	13177562	1	N/A	N/A	N/A
D01_833	(TCGCCA)5	p6	30	13195169	13195198	GGCTGTCGCTTAGGCAAAAC	60.11	20	GCAAACCCACATGCATCGTT	60.038	20	190	13195120	13195309	2	N/A	(TCGCCA)4	178
D01_834	(GAA)6	p3	18	13206514	13206531	AATCACCGGTTTCACTTTTC	59.676	20	GTTCCAGTTTGAGGGTGAAC	59.801	20	230	13206394	13206623	7	N/A	N/A	N/A
D01_835	(CAGCCA)6	p6	36	13210582	13210617	GTCGACTGTAGTTCCCCTGC	60.109	20	ATTTGCCCCCTGAGAAGCTC	60.034	20	257	13210466	13210722	2	N/A	N/A	N/A
D01_836	(GA)19	p2	38	13239459	13239496	TGATGAGAATGGCGCCTAGG	59.606	20	TTCCTCAGGGCATCAGCATC	59.818	20	245	13239421	13239665	2	N/A	(GA)15	239
D01_837	(AAT)12	p3	36	13240030	13240065	TGAGACCTGAAGTACGGAGGT	59.925	21	AGAGCAGAACAAGAAGCGCT	59.965	20	140	13239992	13240131	2	N/A	(AAT)8	131
D01_838	(TTA)12	p3	36	13240641	13240676	TGCTTCAATCTTACAGGACATTAAGA	58.606	26	TGCGGTTGATTTAGTGTGGAG	58.577	21	213	13240527	13240739	1	N/A	(TTA)9	204
D01_839	(CCAAAA)4	p6	24	13264086	13264109	TCTCGTAAATAGGGGCAAAACTT	58.086	23	TCCGGTTGTTTGTCTGTCGT	59.824	20	179	13264059	13264237	2	N/A	(CCAAAA)3	173
D01_840	(TTTTTA)3	p6	18	13280731	13280748	AAAACACATGTAAGTTAGGATGTCAT	57.364	26	ACCAGAGTACACTTAGCAGAAG	57.207	22	280	13280552	13280831	1	N/A	N/A	N/A
D01_841	(TTA)6	p3	18	13284959	13284976	GAAGCAGAAGGTTGTGTTACGT	59.13	22	GCCATTCCTTACATGACACGC	59.936	21	174	13284844	13285017	1	N/A	N/A	N/A
D01_842	(TTTTAA)4	p6	24	13299661	13299684	AGTGGGTGTGATTTTGGGGG	60.179	20	TCGGATTGCAACGAGAAGAA	57.551	20	247	13299595	13299841	1	N/A	N/A	N/A
D01_843	(ATAAT)5	p5	25	13363348	13363372	TCTCCTTTCCCCTGCTCTGT	60.179	20	AGACAAGTGTATGGTGATAAGATGGT	59.843	26	255	13363228	13363482	3	N/A	N/A	N/A
D01_844	(AGAAA)4	p5	20	13395545	13395564	ACTCAAGAAACGGTGTGAAGGT	60.093	22	CCACACCCTACCCATTTGCA	60.252	20	217	13395506	13395722	2	N/A	(AGAAA)7(AAAAGA)5*	239
D01_846	(ATTTTG)3	p6	18	13429108	13429125	ACTTTTGGTCACAAAGCGCC	59.898	20	CCCCAGAAGGCTCCATGAAA	59.667	20	273	13429035	13429307	>11	N/A	(AATCAA)3	277
D01_847	(GAA)6	p3	18	13442586	13442603	TGTTCATGCACCTCTTACAGACT	59.675	23	TGACACTTGTTAAATTCCACTAGGT	58.402	25	263	13442418	13442680	6	N/A	(AAG)9	265
D01_848	(GA)19	p2	38	13464642	13464679	GGGTGGCAATGGCATGATTC	59.895	20	GGCGAACCCTCTCACTCAAA	59.965	20	247	13464490	13464736	3	N/A	N/A	N/A
D01_849	(TTTA)5	p4	20	13479400	13479419	AGAAGAACACGCAAGCAGAA	58.046	20	ATCCGACGGCGAAACAAAAG	59.484	20	274	13479222	13479495	2	N/A	N/A	N/A
D01_850	(TTTA)5ttttacttagtttaaatttttatattcagtccaagagtcccaaataaaagacccttggccgaatttccatattaaaataattaggagtttttt(TTTTAG)3	c	131	13504030	13504160	TGTCAAAGTGGCCCAAGTTG	58.89	20	TGTAATGTAGGGTGGCTGGC	59.745	20	233	13503997	13504229	>11	N/A	(TTTA)5	285
D01_851	(TTTA)5ttttacttagtttaaatttttatattcagtccaagagtcccaaataaaagacccttggccgaatttccatattaaaataattaggagttttt(TTTTAG)3	c	130	13510543	13510672	AGGCCAAATTGTCAAAGTGGC	59.929	21	TGTAATGTAGGGTGGCTGGC	59.745	20	241	13510501	13510741	>11	N/A	(TTTA)5	294
D01_852	(ATG)9	p3	27	13553473	13553499	CTACCCGCACGTACCAACTC	60.457	20	TTCGTAATGGACCAGGTCGC	60.109	20	198	13553388	13553585	1	N/A	(ATG)7	192
D01_853	(AAG)6	p3	18	13554946	13554963	CCCCTATTACAACACAAAAGCCA	59.17	23	TCTTGGTTGAAAGTTCGGGC	58.685	20	253	13554762	13555014	1	N/A	(AAGAA)4	250
D01_854	(ATGG)6	p4	24	13563493	13563516	TCGTAAGAGAAACAGGCACCC	59.998	21	TTGACTTGCAATGCCAACGG	59.968	20	268	13563466	13563733	2	N/A	(ATGG)6	268
D01_855	(TTCTT)4	p5	20	13583405	13583424	CAAGCTTCAAAGATGGCCGA	58.832	20	AGGGCCGAATAGTGGTTGTT	59.303	20	261	13583369	13583629	>11	N/A	(AAGAA)5	263
D01_856	(AAG)9	p3	27	13641956	13641982	TGGGTTTGGCTCCACAACTT	60.033	20	GATTTACGGCAGCACCCAAC	59.83	20	237	13641907	13642143	2	N/A	(AAG)8	241
D01_857	(AAG)6	p3	18	13665983	13666000	AGGCCATTAAAATGCTTAGTGGT	58.647	23	TGCCCAATTTCAAGCTTCCA	58.285	20	191	13665841	13666031	>11	N/A	N/A	N/A
D01_858	(TCTTTT)3	p6	18	13701171	13701188	CAGGTGTCAGAAAGCGTGGA	60.25	20	TTTGACCGGGCTTACAACCC	60.538	20	223	13701067	13701289	1	N/A	N/A	N/A
D01_859	(GGGCT)4	p5	20	13703180	13703199	GGTAGGAGGACTTGGATGCG	59.895	20	AGCGCTCTCAACCTCCTTTC	60.037	20	272	13703013	13703284	2	N/A	(GGGCT)4	272
D01_860	(TC)13	p2	26	13703928	13703953	ATACATCCGCTCCTTTCGCC	60.25	20	TAAAACCCCATGACCGTGGC	60.61	20	253	13703871	13704123	2	Gh_D01G0840	(TC)12	251
D01_861	(TA)9	p2	18	13728926	13728943	CTTCCTTCGCCGCTCTAGG	59.933	19	TCTGCTGTCCACATCAACAGT	59.582	21	267	13728770	13729036	2	N/A	(TA)12	273
[truncated: 43,222 more rows]
