# Supplementary material for: Genome-Wide Mining, Characterization, and Development of Microsatellite Markers in Gossypium Species
Source: Sci Rep. 2015 Jun 1;5:10638. doi: 10.1038/srep10638 (PMC4650602; doi:10.1038/srep10638)
Supplement: Supporting Information [file srep10638-s4.xls]

## Sheet: Sheet1
Table S7. Evaluation of amplification and amplified fragment of the selected microsatellite markers.
ID	Forward	Reverse	Microsatellite markers	Motif type	Tested markers	Number of in silico PCR product	Number of amplified fragment
A01_495	ACCCAACCCCTTCCTTCTTT	GCGTTTGAAGTCACATCCTCA	(CT)19	p2	NAU72	2	2
A01_1208	GTTACATTGCATTTTGCCCCCT	TTGCTCTTTAATCTAGCGCACA	(AAG)9	p3	NAU731	5	3
A01_42	CGGATTCAAGCAAAGCACCA	TCACCCATTTCAATGCCCCA	(ACAACG)3aagaca(ACTATG)3	c	NAU1067	4	2
A01_457	GAGGCCGACCATTTCTTCCA	AATGTGCCCCTACCTCATGC	(GCTCTA)3	p6	NAU1805	1	2
A01_2822	ATCCAAACTGGGTTTTGGCTT	TTGAACTGGGAGCAAGAGGC	(GA)14	p2	NAU2095	1	2
A01_3072	ATAGCAAAGCCAAGTGCCGT	GACAAAAGGCAAGGACACATCC	(ATAC)8	p4	NAU2437	2	1
A01_769	TAGAAAGCACGGCGCCTTAT	TCCCAAATTATTTGCCAGAAAAGAGA	(CT)31	p2	NAU2573	3	1
A01_2648	CACGGTGGCCTTTTGTTGTT	GGGAGTAGAAGGCACCTTGG	(CTT)7	p3	NAU2741	2	3
A01_2893	TGGCACGTGCAATCTTCTCT	AGTCAAAGGAGTTCCGCTGG	(TGT)6(TGCTGT)4	c	NAU2814	1	2
A01_41	TCGAAGCAGAGGTTGTTGCT	CACCTCTACCTCCACCTCCA	(GATGGT)3	p6	NAU3346	2	3
A02_374	AGAAGATTGAGATGACATTATGAGACT	GATGTGTTGTGCTCGTCGTG	(GA)14	p2	NAU86	2	0
A02_1388	ACACGGAAGACCAACCAAGT	ACCCTCGGTTTCTTCATGCA	(TG)16	p2	NAU174	2	2
A02_1455	TTTTTGCCTCACGCTCTCCC	ACACTTGCCTGATTCGACACT	(TC)15	p2	NAU201	1	1
A02_1388	ACACGGAAGACCAACCAAGT	ACCCTCGGTTTCTTCATGCA	(TG)16	p2	NAU242	2	2
A02_2264	TCAAGGAACCGATATCTCCGC	CAGCCGCTCAACAACTGATG	(TGC)8	p3	NAU437	2	2
A02_1927	ACCTCAAGTCCAAGTACTGCA	AATATCTGGGGCACGGGATG	(AC)10	p2	NAU708	8	2
A02_466	ACCCGTATTTGAATATGCGTCG	CATGCTTTGAGCTGCTTCCC	(AAG)6	p3	NAU734	1	2
A02_2685	TTCAGATCAGCCTGCAGTGG	CTGCTCTTGAGGCCTCCAAA	(CCTTCA)4(CCCTCA)5	c	NAU805	2	2
A02_2426	TGGGGATGGATATGAGGAGGA	CTTTCAGCCGCTGCCTTAAC	(GAAGAG)3	p6	NAU854	3	1
A02_2376	CTCAGCACAACTTTATGACAGCA	ATGGGATGTACGCCACGTTT	(TAA)7ttataatgtactcccccaaaaaatct(TTAA)5	c	NAU1028	2	2
A02_2665	CGGAACTCACTCGGTTAAGCT	TGCCAACTGAACTAGCCACA	(TGTA)13	p4	NAU2265	2	2
A02_663	CCAACCTGCTCCACATCACT	TCCCAGAACCTGCAATGCAT	(CAG)8	p3	NAU3485	3	2
A03_2933	TGCCAACCATAGCTGGGTAC	AAAGCTGGTGGGATTCTCTGT	(CT)9	p2	NAU278	3	3
A03_2969	TGACTTTCCTTTTCTTACGAGGT	GCCATGACAATCCAGGCAGT	(TG)11	p2	NAU604	1	2
A03_788	CACACAGTTTACATCGTCTGCG	GGCAGTGGTTGTATGGAGCT	(CAAAC)6	p5	NAU889	2	1
A03_3045	GCAAATAGCAAAGGGTAGAATCCA	GCACAACCCGCCTTAAGAAG	(TCA)6	p3	NAU920	4	3
A03_2719	GGGCAACGGCTTCTGTTTTT	AGCAGGAGCCAAGAAGGAAT	(TGTA)12	p4	NAU2312	2	2
A03_58	AGCTAACCTCCCCGAGTTCA	GGTGAAGGTGAAGCTGAAGC	(CCTTCA)3	p6	NAU3083	3	1
A03_2719	GGGCAACGGCTTCTGTTTTT	AGCAGGAGCCAAGAAGGAAT	(TGTA)12	p4	NAU3225	2	2
A03_2967	TCGCCCTTCAACAAAGCCTT	CGCTTTGGCTTCCATGCAAA	(TTC)9	p3	NAU3464	2	3
A03_2558	CCCTCAAATACCCGCCTCTC	CTACAACCCCACCATCCCAC	(TTCTTG)3	p6	NAU3541	2	3
A04_1604	AGGAGGCAATCTCAGCACAC	TACGCCAATTGGATCCCCTG	(GA)9	p2	NAU13	3	3
A04_1852	AGCCGTTAAATGATATGTCAAATCTT	TGGTCCTCAATTTTCAAAACATTCT	(TC)26	p2	NAU101	2	1
A04_67	AGATTGAGGCTCGAACTTAACA	CGGATTCAGCAATACTTAGGCC	(AG)10	p2	NAU128	2	1
A04_1067	TGACCACCACCATACACGTG	ACTTTGCTTGAGGGCATCCA	(CT)11	p2	NAU206	3	3
A04_493	TAAGCACCAAGGAGCTCTGC	CAGGTTCCTCATCTGCAGCA	(AC)11	p2	NAU211	2	2
A04_1792	ATGCTGTCATTCTCGAGCGT	GGCCATAGTCACCGGGAATT	(TCT)9	p3	NAU736	1	4
A04_1912	CACCCGTACCTGCGAAAGAG	TCCAATCGAAAGGGAACGCC	(ATTTTT)4	p6	NAU1151	4	2
A04_1869	TCTATTGCCTGAACGTCGGC	ACCAAGGCAGCCTACACATG	(CAT)6	p3	NAU3437	2	2
A05_776	CAGCTCCTCTGCTATCAGCC	TTAGGAACAAGCCTGCCCTG	(AC)10	p2	NAU27	1	2
A05_1467	TGCTTCTTGTTCTCTGTTGTTGA	ATCCGCGGAATCGTCAACTT	(TC)17	p2	NAU89	2	2
A05_1526	ACCACAACCAAAATTTCACGT	CCAGTGGGAAAGGCAGAAGT	(AG)10	p2	NAU110	1	1
A05_3373	TGGTGGCCGGAGTATTTGTC	TAACGGGAAAGGTGACGTGG	(TCT)17	p3	NAU229	1	1
A05_1452	GAATGCTTCTTGGGGCTTGC	GAAAGGCAAGCACCCCATTG	(GTA)7	p3	NAU260	2	1
A05_1122	AACGATCGCAGGAAATCCGA	ATCCCCACATTCTCCCTTGC	(TC)13	p2	NAU443	2	0
A05_604	GCTTGACCTGTCTTTGAAGCT	AGCGCTTAAGGCAACATTGA	(TTC)8	p3	NAU664	2	2
A05_1721	GTAACCGAGGCACCAAAGGA	CAGCCACCTCTTCTTGAGCA	(ACA)6	p3	NAU792	2	2
A05_2976	TGGAAATTTCAATCCTCACTGCA	AGTGGCAGATAGTCTTGCCA	(TCT)6	p3	NAU1003	1	1
A05_844	ACCAGAGAGCAAAAGCACGA	TAGGGCTCATCAGGGTGGAA	(TCAGGC)5	p6	NAU1042	2	2
A05_844	ACCAGAGAGCAAAAGCACGA	TAGGGCTCATCAGGGTGGAA	(TCAGGC)5	p6	NAU1221	2	2
A05_2314	TTCATTCGGTTCTCGGTTCA	GGAAGGCTCCACCATTTCTATC	(CCGAA)5	p5	NAU1406	1	2
A05_3678	AGCGCTTGTATCGGCATGTA	TGGCCGTTCAAGATATGCCA	(AG)21	p2	NAU1854	1	3
A05_2385	GACTTGCGTAACACACTGCA	ACAGCTTCCTCTCTCCCCAT	(AAG)11	p3	NAU2001	2	2
A05_1162	GTGAGTTTGGCCGTCGAAAC	GTCTGGTCGTTCCCAAGGAG	(CAA)6	p3	NAU2029	2	3
A05_3786	CGAGGGAGAAGTGGGAGAGA	GACTCCTCGTGCTTCAGCTT	(GAA)6(GGA)8	c	NAU2120	1	1
A05_2889	TGTGCTGTGTCGTGTAGGTG	GGCGTAAACCAAATTTTGCCA	(GCA)10	p3	NAU2296	2	2
A05_1225	TCTCAAAGCTCCACCACCAC	ACCTCTGGGTCTACGAACGA	(CATCAA)4	p6	NAU2932	2	2
A05_1426	AACCACCTTGTCAGTGTCCG	GCTGACAAAGGCAATGTGGG	(CTT)16	p3	NAU3001	2	2
A05_1304	ACCAAGCCCAATTTCCATGC	GGGATTTAGACTTTGGGGGCA	(TATG)6	p4	NAU3014	2	2
A05_82	AGCCAACTTGTGTTTGCCAT	CCCTGCCCCCATTCTTTTTC	(TG)10	p2	NAU3092	2	2
A05_2855	TGGCAGCAGGTGAAACAAGA	GACATCTATCGATCCGGCGG	(ATA)7	p3	NAU3139	4	5
A05_3541	TCCTCAGATTTCTCTCCCGT	GCTTGGGTTTGCTGGTTTGT	(CTT)7	p3	NAU3382	7	2
A05_3650	ACCATCACATTCCGGCAACT	ATTCATGGCCCCTGACTACG	(CAG)9	p3	NAU3557	2	1
A05_2701	CAGGAAAACGCTCGACAAACA	AAGTGGTCAGCGTCACCATC	(TGA)6	p3	NAU3569	1	2
A05_3494	CGCAACCGTCTAAAGCATGG	GTGAAACACCAACTCGCACC	(TGG)7	p3	NAU3591	1	1
A06_1396	CGCATTATGGGTGTTCGTCG	CCCGATGAACTATTTTGCGGG	(TG)13	p2	NAU37	3	1
A06_130	GCATGTGGCACCTCAGGATT	ACGGTGAGGGGTACTAGTGT	(TC)12	p2	NAU98	2	2
A06_2661	TGGCTTCTCTACTGTCGAGT	TGGCTAAATTGCAGATGCCT	(GA)10	p2	NAU115	1	1
A06_43	CGCTGCTTGTTGTTGGGAAT	ACCCTTCACCGACTTTCTCC	(AG)21	p2	NAU145	2	2
A06_126	CTTGTCAAGTTCAAGGGCACA	CTCCAAGTCCCACCATGAGT	(TG)18	p2	NAU330	1	2
A06_5	TCTCAGGGAACTATTTGTAGTAGCT	TCGTGCTTGAGAATACGCCA	(CA)10	p2	NAU614	1	2
A06_872	TTGTTGGAATCCAAGGGCGT	ACAAAGGAAGAGGCGGGTTT	(ATT)10	p3	NAU1272	2	2
A06_271	CACCCATTCATCAAGCCTCCT	CGTAAGATGCCCTACGCTGT	(AC)9	p2	NAU1880	2	1
A06_1541	GCCTAGTATTTCCATTGCTCGC	GATCCAGGTTCCCAATGCCT	(ATT)12	p3	NAU2238	2	1
A06_1541	GCCTAGTATTTCCATTGCTCGC	GATCCAGGTTCCCAATGCCT	(ATT)12	p3	NAU2679	2	2
A06_116	CCGCCATTGCTTCTTTGCTT	CCCCTTCTCTCCCCTTTCCT	(AGAGA)4	p5	NAU2967	1	2
A06_220	GAGGCTGTTGAACACCTGGA	GGTGGAGAGTTGATGGAAGCA	(AGAAGG)4agagggagaataagaagaaggggaaggtgaataggaagag(GAGGAA)3	c	NAU3243	2	2
A06_2916	CATCCCCCATTCCAGATCCC	TTCCCACCACTCACGGAATC	(TTC)8	p3	NAU3427	8	8
A06_289	CAACAGCATCAGCAGCAACA	TCCAAGCGATGCCCTTTTCT	(CAACAG)3	p6	NAU3578	2	2
A07_1978	GGAACAGAAACAACTGCGCG	CACCATGGTGTTAGCCGACT	(AT)11(AG)13	c	NAU40	2	2
A07_2623	AGAGGGAGTAAAGATTTGGGGT	CCAAACCCAACGCCAAAGTT	(GA)10	p2	NAU66	3	3
A07_1854	CCATCTGCCATGTTAGCCGT	CGAAGTTGGCAAGATAAATATACTGC	(GA)14aatattgggaaacgaaacacggattttattacattactcacactgtcacaa(ACAT)5	c	NAU81	2	2
A07_504	AGCCCTTTCAAAGCTCACCT	CAGCTCACACCCATCACTCA	(TCT)12	p3	NAU845	4	2
A07_124	TGTTAGTGCAATGAGAATGGGA	GCAGCACATCCAAACTTGCA	(AT)11	p2	NAU933	1	1
A07_484	AGAACAGCCTTGAGTTGAGCT	TTGTGGAATCGGTATGGCCA	(CAT)10	p3	NAU1048	2	2
A07_1189	GTACCTACCCTGCCTTCAGC	TTCGGACATGTGCATGGAGA	(TTA)11	p3	NAU1362	2	1
A07_796	TCCATCCATCCATTAACCCACA	GGCTTTGCCCATTATTCCCAA	(AG)12	p2	NAU2002	3	3
A07_794	GTCGAAGATGCTACCCCCAC	GCAGTAGGCCAAGTCTCTCG	(CAA)8	p3	NAU2108	2	3
A07_907	ACCAGAACCAAAACGCTTTCG	ATGAACCCGTGGAATGCCTT	(GGGAAG)5	p6	NAU2186	2	2
A07_393	ATGGATGCCGCCATTGTACA	TTAAAGGAAAGAGGGCGGCC	(CATCAC)5	p6	NAU2820	2	2
A07_433	GGTGCCAGCCATGATACGTA	CCAATTCCAGGTCCACACCA	(CAG)9	p3	NAU2862	2	1
A07_249	ACCATTACCAGCAGCCAACA	TGGCAACTGCATTTCTCTCAAC	(ATG)6	p3	NAU3654	2	2
A08_438	CGGGAAAGCAGCGAGAGAAA	GTCGGCAGTCTTCCGGATAC	(CT)9	p2	NAU5	1	3
A08_203	GGTTGAGCCTGTAGGTGTCT	AGGGAATCACTCACTGTGCA	(CT)9	p2	NAU69	2	2
A08_258	GCTACATATGGGCCTGTCCA	GCATGGTCTTATGCCTGCAC	(TC)17	p2	NAU180	2	1
A08_3065	AGAAGCAAGTTCCCACCATCT	TCTCGTCCTCCTACGCTTCA	(CTT)6	p3	NAU252	2	2
A08_3161	CCAGACCACGCTATTTTTGCC	CGTGCACGCACACTGAAAA	(TC)20	p2	NAU279	2	1
A08_9	CGTTGACACCAGTATCGGGT	ACATTCCCCACTTTGCTCTT	(AGG)7	p3	NAU298	2	2
A08_3087	GCACTCCTAGCTTCTTGGCA	TCTGCGATCTTGGCACAGTT	(ATG)6	p3	NAU738	3	4
A08_3037	GCCATAGATAGAGGCACGGG	TAAACGAGCTTGGCCCCAAT	(CATATA)3	p6	NAU789	2	2
A08_2179	CCACTATCTGCTTTGGGGGA	TCATGCGGTCACACACTTGA	(AAAAG)4	p5	NAU891	1	1
A08_3091	TGCAGGTGATGACATTGGGT	CCTTACCTACCAACCCACCG	(ATTTTT)3	p6	NAU1254	2	1
A08_2161	GGTTGTTGGTTCCACCTTGC	GGCGGCGGGTAATTGTAGTA	(TTC)9	p3	NAU1336	2	2
A08_369	CGGAGGAAAGGGAGAGAGGA	AGAAGCTGAAGCCACGTGTT	(GGAAAA)3	p6	NAU1350	2	2
A08_2883	GTACCGGGCATCCCTTGAAA	GTTCACCCAGCGGAGTATCC	(CCGCCA)3(CCGCCT)4	c	NAU1369	2	3
A08_1885	GGTCATGGTTTTTGGCCGAG	GCGACAGAGATTTGTGGTGC	(TGA)6	p3	NAU2202	2	3
A08_224	TGTCATCATCCATTAGGCACCA	AAAGAGAGGGAAGAAGCAGCT	(GGCAAT)7	p6	NAU2293	2	2
A08_2653	ACTGCCACTATGCCCATCTG	AGAATGAGGGAAGATGGCGG	(TTC)7	p3	NAU2665	2	1
A08_2956	GACCAGAGCTTTCAGGCCTT	GGCCTTCTGAACTTCCTGCT	(AGC)6	p3	NAU3158	5	1
A08_2691	AGCAGCAGCAGAAGAAAGGA	TCAGCAGGCAATGGACGATT	(AATGAG)6c(ATGGGG)3	c	NAU3201	2	2
A08_65	TGCATACCCTTTTCCCATGTGA	TGGGCTTTGATTGGTGTTACC	(TCT)6	p3	NAU3324	2	2
A08_2365	CTGAGGCCAACCCAACAGAT	TACGCACAACCACTCCAACA	(CTA)6	p3	NAU3499	2	2
A09_34	TTTTTCCCTCGGTGGTCCTT	ACCAAACACGTCTATCTCTCTCTC	(AG)11	p2	NAU20	2	4
A09_474	CTATGTTCGAATCCCTGCGC	GGGAAGGAGGAAAAGAGGGG	(GA)14	p2	NAU46	1	2
A09_2432	GTCCTTCTTCCGCCACGTAA	TGCAAGTGATGAGACGCCAT	(CT)14	p2	NAU49	3	3
A09_2506	GGTTTCCCCGCAACCAAAC	ACCCCACAAGTTTTGGATCCA	(TC)16	p2	NAU54	2	3
A09_284	CGAAAATTTGGCCACCGTGT	TCCTAAGCGGGTATGGGTCA	(GA)10	p2	NAU83	1	5
A09_2605	ACATGTAGCACGTGCAGCTA	AGGAACTTTCAGAGCAGCCG	(TC)11	p2	NAU103	2	3
A09_1664	ATGTTGATTCCCCCGAAGCA	CCAACTTTTCCAACACCGACA	(AG)12	p2	NAU124	2	3
A09_2127	AAGGTGGGATGTCTTTGCTTT	TCAACAATGGCAGCTCACCT	(GT)10	p2	NAU173	2	2
A09_1570	TGGCATATACACCAGGCTGG	ACCACTAAACAAAGCATGTAAACCT	(TG)13	p2	NAU185	3	3
A09_110	TGTGAGATGGAGTGCAGCAG	ATTCCGTCAACCATGCCAGT	(TC)18	p2	NAU339	2	1
A09_2472	TCGCCAATGTCCATCGAACA	GGCGTGGTAGTTACGTTGGA	(ATTC)5	p4	NAU490	1	3
A09_2841	TGTACCAAGTCCCTCAATTTCT	TGGCTCTGGCTATTAGGCTT	(AAG)7	p3	NAU595	2	2
A09_2537	CGGCAAACTTCCCTTTTCGT	AGAAAAGGCCCTGAGTGTCG	(TCT)6	p3	NAU732	1	2
A09_2447	ACGTATATGCCTGATACAAGCTCT	GTCAAGGCAGTTTTTGGGGC	(AAAAAG)3	p6	NAU936	2	2
A09_2221	TTTGATCCATCGATCCAAGAGG	GACACGCGCAATCACAACAT	(GA)9	p2	NAU1009	2	2
A09_2830	GAAACGCAGTATCGGTTGGC	TCCCGAAACTTCCTCCTCCT	(TCA)9	p3	NAU2354	1	2
A09_1130	GACCACCTTTCGGCTGGTTA	CCTTGGGGTTCTGCAAAAGC	(GTT)6	p3	NAU2739	2	2
A09_2540	TCCCCTCACTCACCCTCTTT	ACACCAACAAACCCTGTCCA	(TC)11	p2	NAU2827	2	2
A09_56	TTGCTGTGGCTCCTCAGATC	GCAATCAGCTCATCTTGCTTGT	(AAG)7	p3	NAU3100	2	2
A09_368	TGTCATTTCCACAGGCGACA	TGAAAAGGTCCACGTTTGCG	(ATGTAT)5	p6	NAU3101	1	2
A10_413	CCCTCACAATGCTCCACACT	CACTTCGTCGCCCCCTTTAA	(GA)17	p2	NAU6	1	1
A10_915	AGGGCTTTGAGCTGTGAGAC	TCTCATCCGCAGATCGAACG	(GTG)8	p3	NAU456	2	3
A10_2008	TCTCCTCCCTTTCTCCTTTCCT	GGACTATGCCCGTGACTTGT	(TCT)6	p3	NAU538	7	2
A10_2989	TCGGTAACTCAAAGACTTTCTCCA	AAGCCACCAGGACTGAGTTG	(TCT)9	p3	NAU2082	2	2
A10_3453	GATTGGAGCTCCCCTGATGG	CCCATGGTGGAAGCCTTTCT	(CCAACC)3	p6	NAU2508	3	1
A10_153	TTCAGCCATGCAACACGTTT	AGGGTTCAACAGGAATTCCGT	(TCA)6	p3	NAU2532	1	2
A10_2671	ATCTCCCACAGCTGACATGC	CCCTTTCAGCGTTTAGGGGT	(AAT)7	p3	NAU3665	2	2
A11_3225	ACCGGCGCAACAAAGTAGTA	GTAATCGTTGACGGCACTGC	(GT)10(GA)9	c	NAU38	2	2
A11_777	CAGGCACGAAAAACTGCTCC	ACGAGAGCCCACTAACAGAA	(CT)11	p2	NAU52	2	2
A11_1030	GCTGAGAGAAGTGCCCATGT	GCGGTGTCATATGAAATGGGG	(AG)12	p2	NAU78	2	3
A11_1668	ACGTGTCTCCAGACCAACAA	AGTGCATACGATAGGGCAGC	(TC)14	p2	NAU105	2	2
A11_206	TGGGTGTTCGGTCTTTCTCC	AGCGGATTTGTCGTGACCTA	(CA)14	p2	NAU157	2	2
A11_1375	CCCGATCTTTGGGTCAACGA	CCATGCTGCGGAGTCGATAT	(TC)15	p2	NAU216	3	2
A11_777	CAGGCACGAAAAACTGCTCC	ACGAGAGCCCACTAACAGAA	(CT)11	p2	NAU247	2	2
A11_3598	AGAATCGGTGCAGGTGGTTT	ACAGTAGTACAGGGGTGCCA	(TG)14(AG)13	c	NAU346	2	2
A11_1942	AGGGGCGTTACACGAACATT	TCGTTGATCGGGCTTTGTCA	(AT)9(GT)9	c	NAU359	1	2
A11_2204	GCTGCCAGATCATTAGGCGA	ATATGGAGGAAGTGTGGGCC	(TG)13	p2	NAU368	10	0
A11_3393	GGGACAGAGGAGTTGAAAGCT	AACCCCATTTGCGGATTCCT	(AG)10	p2	NAU429	2	3
A11_2832	CCCCTCAGCTGCATCATCAT	TGACCTTCAACAGTGCAAGGA	(CAG)12	p3	NAU453	2	2
A11_2987	AGGTTAGGTTTGGGGTGTTACA	TGGCATCTTACGGTGGAAATGA	(TCA)9taa(TCT)14	c	NAU539	2	1
A11_626	AAACATTGTGACCAGCCCCA	ATGATTGCTGGTGGGGATGG	(AC)21	p2	NAU620	19	4
A11_241	GGTTAAAAAGGGTTTGCAGTGGA	TGACCAAAAGGATAGTAGCATGGA	(TAAT)5	p4	NAU1148	2	2
A11_315	GGCCCTAATTTGACCCTGCA	CACTTTCCAAACAACCCGGG	(TCT)7	p3	NAU1366	2	2
A11_758	ATTTCACCCCCGACATTCCC	GCCGTTAGTTTCCCTCCCTC	(TTC)6ttggtcttcctcttgacc(GTCCTG)4	c	NAU2141	2	2
A11_2067	ACGTGCAGGGTGTCATATGG	GCCATGTCTCAGGTGGAGTC	(GTTGA)4	p5	NAU2758	1	2
A11_2902	CAGCAACCTCCCTGACTTGT	AGATGACAACAGCAGTGGCA	(CCG)7	p3	NAU3117	2	2
A11_292	GGAGACGCTCACATATGCCA	TGTTCCAGCCATGAATGCCT	(TTA)9	p3	NAU3317	1	2
A11_158	ACCACTCATCACAGCAAAACAA	GGTGGCAGCCATGGATATGT	(ATAC)5	p4	NAU3341	2	2
A11_1348	TCCGCTTGCTTGACTCTGAC	TGCGCATCACCTCTGTTTCA	(TCT)9	p3	NAU3367	2	2
A11_32	TAATCCAGTGGCAGCAGGAC	ACGGGTGCAAGGAATCAAGT	(GTATA)6gtatggt(ATAGC)5	c	NAU3377	2	1
A11_132	TTTTTGGGGGACATAGGGGC	GCTTATCAAGCGCCTCGTTG	(AAG)9	p3	NAU3621	2	2
A11_1030	GCTGAGAGAAGTGCCCATGT	GCGGTGTCATATGAAATGGGG	(AG)12	p2	NAU3657	2	2
A12_3006	GCGACGTGGAAACGATTTGA	TGACCACAGCTTCCAGTTGT	(AG)12	p2	NAU16	2	1
A12_1700	CACAAACCCGAATCCCTCCA	CCGTCAAGTTCGCTCTCGAT	(TC)15	p2	NAU47	2	2
A12_2997	TTGCAGGTTCTGATGAGCAG	GACGTGACATGGTTGCATGG	(TG)11	p2	NAU168	2	1
A12_3180	CCAGTGGTGTTATCGCCCAT	TTGTGAGTTACGCCTGGCAA	(TG)11	p2	NAU214	1	2
A12_3234	TTTCCGCTAAAGCACCACGA	AGCAGCAGCACCCTGATAAG	(CAT)6	p3	NAU303	1	2
A12_441	TAGTGGCATTCTTCAGCCCC	AAGCGGCACAGAGAGGAAAA	(TTTATT)3	p6	NAU877	1	2
A12_3172	CCATCAAAGGGACGCCTCAT	GCAGTTGCAAGGTCGAAACC	(GCTGTT)3	p6	NAU1301	2	2
A12_3124	CCCTCTCACACACACACACA	GGTTGGAACACGTGGAGGAT	(CT)10	p2	NAU1951	1	2
A12_1803	TAGCATGCCTTTTCTCCGCT	TGACTGCTGTGAAAAGGGCT	(CAC)6	p3	NAU2096	4	3
A12_1781	TCGTGGGTTGATTGATGGTGA	TGGCCTAGTATTGTTTGGCACT	(TCA)7	p3	NAU2176	3	3
A12_3052	CCAACAAAGGTCCCCCACAT	GTTCCTCTCTTCTTCCCGGC	(GAA)7	p3	NAU2251	2	2
A12_2560	TTTGTCAGAGGATGGCTCGG	AAACCTACGGCAGTGTGGG	(ATA)6	p3	NAU2715	2	2
A13_54	ACGGGTAGGAGAAGAGCCTT	GTCGGACGTGGAAAGACAGT	(TC)12	p2	NAU11	1	1
A13_2585	AGGGAGGATAACAGTGCCCT	AAAACCACTGGCTGACCCAT	(CT)12	p2	NAU100	3	2
A13_1732	TTTTTGAACCAGCATGCTGC	TGCAGTACAATATTCAGCAGCA	(CA)12	p2	NAU209	2	2
A13_1602	GGAGCTGGGGATCTCCATTG	AAAGCACAAGAGACGTCGGT	(GTA)18	p3	NAU251	2	2
A13_2388	GCAAAGAATCAAACCCTGCCA	ACTTGCCACGTTGGATATCCA	(CTC)14	p3	NAU591	1	2
A13_36	GGCACTTACCTTTCCCTGGA	CCTTGCCTTTTAAGCACCCC	(GAAGA)7	p5	NAU856	2	2
A13_1468	CTGAAACCCGCGTGTTGTTT	TGTCAGGGGCAGGTTCTAGA	(TCCATC)4	p6	NAU1141	2	1
A13_1257	ACTCCAAAAAGAGACCCGCA	CCAGAAGTACAAGGACCAGCA	(AC)10	p2	NAU1623	6	1
A13_229	TCCGGAATTGGGGGAAATGG	CCTCCTCCTCTTCTTCTTCATCA	(TGA)10	p3	NAU2094	2	2
A13_2532	GGAGCTGTCGAAGTGAAGGA	GGCCTCATCATGTCATGGGA	(TGTGT)4	p5	NAU2300	1	2
A13_1087	CGAAATCCCCAGACTGATCCA	GACTAGACCAGGAGCAGGGA	(TTA)6	p3	NAU2381	2	2
A13_246	AAGTGCTGAGAGGAACCTCC	AGGGCTTCAAGTTACAGCCA	(ATT)6	p3	NAU2730	2	2
A13_2259	CAACAACAGCAACAGCCCTC	GTGACAAACACGCAAGGCAT	(ACAGCA)4	p6	NAU3017	2	2
A13_250	AGAAGTTTCGTTTTGAAGAAGGTT	GACCACCATCCTCCATCGAC	(TTTA)5	p4	NAU3189	5	5
D01_587	GGTACAATTCGTCGCCTTGC	TAATGTTTGGGTGGTGGGCA	(AG)14	p2	NAU21	2	1
D01_1000	TGCACACACACACACACAGA	CAATCGGCACCCAACACCTA	(GA)23	p2	NAU50	1	4
D01_2766	ACACCGGCACCACAAAAGTA	GCATACATTAGTTTCACTCGCACA	(CT)13(AT)11	c	NAU87	2	2
D01_1704	AGAGAGAAACCTGCGAAGGC	AGGTCTTTCCCACTCTCTCTCT	(GAAAGA)4(AG)17*	c*	NAU107	3	3
D01_2689	TTTCCCTCCCATCTTTGCCC	CAAGGGAATGAACCACCGGA	(GCT)8	p3	NAU3254	2	2
D01_893	ATTGCGCTGCGTTTTGTTGA	ACCAAATCCACCTTTCCGCA	(GAAGA)5	p5	NAU3337	2	2
D02_1665	GTGATTCTGCAACAACCTTTGGT	TTTTACTGCACCTAGGCGCT	(TC)12	p2	NAU114	1	1
D02_2444	TCTGACAGCATCTCGACCCT	TACCCGCCATTTCAAGTGCT	(AG)12	p2	NAU125	2	2
D02_2530	TTGCTCCGAGGTTTGATGGG	AAGCCAAATAGGTCACACACA	(TTC)8	p3	NAU2173	1	1
D03_1524	GAGAGAGAGAGAGAATGAAAAAGTACA	TATTGGTCGGTCTTTGCCCC	(AG)17	p2	NAU88	2	2
D03_832	AGCGGAAGTGGTCATCTCTT	AGGCATTCACCATAGAGCTGA	(TC)13	p2	NAU354	1	2
D03_2102	CCGGGCTGAGATTTACGAGT	GCTCACATCTTGCAAGCTCA	(GTATAT)7	p6	NAU855	3	2
D03_915	GTTCAACCCAGGGACACCAA	TCAGTAGCTAGCTGCCTGGA	(CATGAG)5	p6	NAU2662	3	2
D03_2102	CCGGGCTGAGATTTACGAGT	GCTCACATCTTGCAAGCTCA	(GTATAT)7	p6	NAU2691	3	3
D03_1951	GCTCATATGCCATTGCCAGC	ACGAGGTTACTTCCCGCATT	(TCT)6	p3	NAU3016	2	2
D03_1878	CACACGATGATGGGCTCTGA	GAGGGGAGAGCAATGGATCG	(CAC)6	p3	NAU3479	2	2
D04_2055	TGCACCAGACATCCCGAAAT	TGCATCTTCAAACTACCGGT	(AG)12	p2	NAU9	1	4
D04_2289	GGTCGGTTGAGCTCCAAAGA	CGATTCATCCGATGGGCAGA	(TC)12	p2	NAU269	1	2
D04_2153	GCAAACCCAAATGCCCTTGA	TCACCATCATCACCACCACC	(AT)9	p2	NAU2162	1	2
D04_2153	GCAAACCCAAATGCCCTTGA	TCACCATCATCACCACCACC	(AT)9	p2	NAU2291	1	1
D04_2153	GCAAACCCAAATGCCCTTGA	TCACCATCATCACCACCACC	(AT)9	p2	NAU2477	1	2
D04_87	CAAGGAAGCAGCAGCAAGTG	GGAAAGCTCGACAATCCCCA	(GGT)6	p3	NAU3036	2	2
D04_2357	AGCTCACACAGATGGAGTTTGT	TGCAGGGCCAAGTGTGAATA	(AAT)6	p3	NAU3386	2	2
D04_1111	GGGCCAAAACGACAATGCAA	AGTTGGGAACAGTTGCACCA	(TTA)9	p3	NAU3491	3	2
D05_2793	TCCATCCGTCTGGTATGGGA	CATCAGGGGGAAAGGGACAC	(GA)16	p2	NAU74	2	1
D05_235	GCGGTGTTCAATTCCAGCTG	GTAACTGAGCAGCCGTACGT	(TG)13	p2	NAU159	2	2
D05_2895	TACTGTCCCTCTTGCATGCG	CCTGCCCGACAAAGATGGAA	(CA)14	p2	NAU167	2	2
D05_1031	GGCTACTTTGCTCGAGGAGA	CGCAAACCACAGAACGAACC	(TG)14	p2	NAU197	2	2
D05_2966	GGGGCTAAACTTGAAAAATGACCA	TGCCTTGCAAGTTTAGCCCA	(AG)9ac(AG)23	c	NAU268	1	3
D05_2966	GGGGCTAAACTTGAAAAATGACCA	TGCCTTGCAAGTTTAGCCCA	(AG)9ac(AG)23	c	NAU282	1	2
D05_1394	AACAGCAGAGAAGTCGGTGG	GCTGGGTTCAGATCTGGGTC	(GAA)7	p3	NAU628	1	1
D05_1025	TTGGACGGCTGTTCCACTTT	ACTCCCACCATCCTCACTGT	(ATAAAA)3	p6	NAU779	2	2
D05_2503	GCTTGACCGAAATCAACGCC	CCAACCACCAAAACGGACCT	(TGGGGT)3(TGGGAT)4	c	NAU2650	2	2
D05_703	GCTTGGGAGTAGGGCAGAAA	TGGACTTTCCCCCTTAACTCC	(AAT)9	p3	NAU2708	2	0
D05_3166	ACAGCAAAACTTATGTGTGGTGT	CATCCCGAGGGTGAAATGGT	(CTT)10	p3	NAU2801	1	1
D05_1721	AATGAGGGGAAAGGGAGGGA	TTAGGGAGGGGAAAGGGGAG	(TC)9cct(TC)9	c	NAU2918	1	2
D05_3336	GTTCAGTAAGAGAGCACCGCT	CAAGCTGTGATTGGTATATGGCA	(AAT)11	p3	NAU3095	2	1
D05_3010	GTCGCCTTCCAAGACAGTGA	TGGCGGGTATAATTCCCACG	(TCT)10	p3	NAU3110	1	2
D05_2703	GATCGCTATGTCTCACCAGCT	CACTGATCTGCTGACGCTCA	(TCA)8	p3	NAU3205	2	2
D05_1312	TAGCGATGCTGCCACATCAA	AGTTGAGAGGGTCCGTCCAT	(ATTC)6	p4	NAU3253	3	2
D05_33	TGGATTGGTGAAGACCCTTCG	CCTGGTACACCACATGGCTT	(GAAAA)4	p5	NAU3450	2	3
D05_142	CCGTGTTTGAATGAAGGGCG	ATTACGCAGGCCTTCTCACC	(AGA)6	p3	NAU3607	1	2
D05_2275	GGGAAGGTCACACTCTGCAT	GGAGCTTCTGCGTGGGATAA	(TAG)14	p3	NAU3652	2	2
D06_63	CCACTCATGTTGTCGGTGGT	TCCACGTGCTCAAGTTCCTC	(TG)18	p2	NAU22	2	2
D06_181	GACGACAGTGAGGTCCTTTGA	ACAAGTAGTCCAAGCAGGGC	(AC)12	p2	NAU36	1	2
D06_108	AGCCTACCATTGCCGTGTTT	TCATGTGACCAGGTGCCATG	(AC)11	p2	NAU155	3	3
D06_599	AGCTCAATACCCATGCTTGGT	TGCTGCCTTTGACATGTTTGG	(TG)23	p2	NAU188	3	2
D06_789	CCCAAAAGCACTTTCCAAAGC	GGGGAGCAACGAAACTTAGC	(CT)23	p2	NAU276	1	2
D06_599	AGCTCAATACCCATGCTTGGT	TGCTGCCTTTGACATGTTTGG	(TG)23	p2	NAU356	3	3
D06_1508	TGGGAGTGATTGCCCAAACA	TGTGGTCTGTGATCCATCGT	(GT)15	p2	NAU1987	2	2
D06_1340	GCGGAGGCGTTTCAAATGAG	CTCCGATCATGATCCGTCCG	(TCA)9	p3	NAU2580	2	3
D06_269	TGAGGCTGTTGAACACCTGA	TTCCCCTTCTCCTTCCCCTT	(AGAAGG)3	p6	NAU2611	1	2
D06_613	AACGGTGAAAAGGCGACCTA	TCCTTCCTCTTCCCGCTGAT	(AAG)8	p3	NAU2971	2	2
D06_670	GCTTTGGGTCTTTGGCTATCC	TAATGGGGGAGGACCAGAGG	(TTCTT)4	p5	NAU3489	1	2
D07_1125	CCCATCACTGACCATGGAGG	AGCTTAAACGGTGCGCTTTG	(AG)9	p2	NAU121	1	1
D07_132	GATGCATGGGGTCATCTTCCA	GCAACATGGACTCCTTCCCA	(AG)18	p2	NAU493	2	2
D07_289	GCCGCAATTGTTGTCATCCA	TGCCTGCAATCTCCTACACC	(GAA)9	p3	NAU733	2	1
D07_1159	GCTTCTTGTTTTCCAGTGTTAGGT	AGGCCCCGCTAGCAAATATC	(TCT)8	p3	NAU2432	1	2
D07_2629	AGCCAATCTGAGTATTGCCAGT	ACATTGCTACATTTACTGCCTGT	(CATAC)7	p5	NAU2556	2	1
D07_94	TGTTGCTGCTGTTGCTGAAC	TGCAGCCACAGTCACATCTT	(TGC)9	p3	NAU2597	2	2
D07_242	ACACAAGATCCATGACCCAGAA	GCCTTGGAGGTGTCAGATCC	(AT)9	p2	NAU3053	2	2
D07_2776	CACATGCACGGCAACAAGTA	GCTTCTCCTTCATGCTCAGC	(TC)11	p2	NAU3279	1	2
D07_2753	TGAGCTATTTCTGATTCTGGGTCT	CCCAGTCTTTTCTTTCCTCACC	(AATAT)8	p5	NAU3608	1	2
D08_3038	TCTAGACAAACATCCTAAGCCAA	TGAGATCTGCGACATGCTGT	(AG)16	p2	NAU104	1	2
D08_1649	AGCCCAAAGGAAGTGACACA	ATGCAGTGCGGTTCAAATGG	(GT)12	p2	NAU161	1	2
D08_1863	TTCTCCCTGTCTCAGCTCCA	GCTCCCTGGAGGATTTTGTGA	(TTC)14ttt(TTC)8	c	NAU363	1	2
D08_3007	GCAGCTGCTTCTTTGGGTTC	AGAGCCTAAGTAAAGCCATTTCCA	(TG)10	p2	NAU1631	1	2
D08_432	GGCACAGAGAAGGTTGTTGC	CACAGCAGATGCAGGGAAGA	(TCT)7	p3	NAU2230	2	3
D08_724	CGAGTCCAGCAACTTGGACA	ACTGGACCAGGCCATTCTTG	(TCA)12	p3	NAU2926	2	2
D09_345	GTTCAGTGGTGATGGGGGAG	AGTTGTCGTCATCGCCCATT	(AG)10	p2	NAU148	3	3
D09_1340	ACACAAAGTGGGAAGAATGGAGA	CGGCATTTGTTCCGGTTCTC	(TG)11	p2	NAU166	2	2
D09_2074	TGGGGACTCTACATGTGGCA	GGAGGAGATGGCGACTAAGC	(TC)15	p2	NAU244	2	2
D09_1903	TAGACGGCGTCAAATCCCAC	TCTTCTACTGCTGCTGCTGC	(AGA)8	p3	NAU360	1	1
D09_2239	ATAGGGGCTGAGGAGGTGTT	AACGTTCTTATCGGTCAGGCT	(CGT)7	p3	NAU462	1	2
D09_39	CAGCGCGAGGGATTGAAATG	GCAATGTTTTCGGGGCAACT	(TG)13	p2	NAU1886	2	3
D09_2392	AGCCCCCATATGCTTCCTTT	CAGCTTGGGTTCTCGAGAGA	(TG)10	p2	NAU2689	2	1
D09_2470	ACTCATCATCATGGCCATGC	GACTTGCAAAAGCCCAACCC	(CAT)6	p3	NAU2722	2	2
D09_2219	GCGTGAAAAACCCAGATGCA	ACTTTCATCTTCGGTCCCTCC	(TTTG)5	p4	NAU3280	2	2
D10_2831	ACAAAGCAGATACGGGTCGG	GCGGCTACGTTTCGTCTTTG	(TC)15	p2	NAU181	2	3
D10_1762	TTTCCCTCACTCCCCCTCTC	ACGCCTCTCCTACTCGAATCT	(TC)20	p2	NAU205	1	1
D10_2429	AGCAAGGATGAGGAACGAGT	CCTTTCCATGTGACATCGCC	(GA)15	p2	NAU281	1	0
D10_2711	CTCGGCAACCAAACAAGCAA	CGCCATCTTTGAGGATCCGA	(AAG)9	p3	NAU672	2	2
D10_638	CAGGGGCTTGCAATGACCTA	GTTCTAAGCCCACCGGTTCA	(TA)9	p2	NAU853	2	2
D10_102	CAACTTCACACACACTCGCG	TCGTGAAGCAGATCCGCTTT	(CA)9	p2	NAU1699	2	2
D10_21	TTATGCGAACCCCAACCTCC	TCCGGATTGTATTCAACCTGCA	(AC)10	p2	NAU2353	4	3
D10_1497	CCTCTCTCCTTCCCCTTCCA	TTAGCCAGCGTTGCTCTTCA	(CTT)9	p3	NAU2579	2	2
D10_876	AGAGAACCAACAACACTTTGCA	ACCATGCCTGCATCTGCTTA	(AAT)6	p3	NAU2888	2	3
D10_678	TGTTCGGATCATCCACCAGC	CACCGCCCTCCTTCATCTTT	(AAAAG)5	p5	NAU3434	2	1
D10_733	TGGGCGAATGATTAGGTCGT	AACGGGTAAATGTCTGCCCT	(ATC)8	p3	NAU3531	2	4
D11_472	GCTTTGGAGTCCCTGAGTCG	TGGTCAATACCCTCTGTTCGAG	(CT)13	p2	NAU102	1	1
D11_523	TGACAGGCCACAACCGAATT	GTGCAATGTGGTTGAGCTAAGG	(TC)27	p2	NAU134	1	1
D11_2802	ACAACAGACCGCATCACAGT	TGCAGAGGGGCCACTTAAAG	(AG)15	p2	NAU141	1	2
D11_1968	TCGAAAGGAAGCGGGAGAAA	TGACACTACGGAAATCATGAAGGA	(TCA)10	p3	NAU2599	2	2
D11_1276	CCGATGCTACAAGATGCCCA	GCCCTGCAATGACAAGTTGG	(CCATTG)6	p6	NAU2950	2	1
D11_413	ACATGACCGTCTCAACTTGAGT	CCGTGCAGAACAAAAGGCAT	(CATA)6	p4	NAU2998	2	2
D11_1345	GCTGAAAGAGCTGTTCGAGG	AAACGCAAGGCCTCAACTAA	(GACCA)5	p5	NAU3354	2	2
D11_2024	AGTTCATGGGGTCTGGGAGT	GCGGCACCAATTTGAACGAA	(ATG)6	p3	NAU3622	2	1
D12_2182	GTGTCAAGCATTTGCCCCAG	TTAAATTTCGCGGCCAGGGA	(AC)12	p2	NAU163	1	2
D12_1044	CTCCCCTCTTCTCTTGTTGTCA	CACTTACACTCCACCCCTCC	(TCTCT)6	p5	NAU654	1	2
D12_2247	CTTTTGCCTTCCTTGCCGTC	TGAGGAGTACCCAACAGCAA	(CGA)7	p3	NAU2309	2	2
D12_784	CAGCATCCCCATCGTCAGAA	CATCTTCAAGCACCGCCTTG	(GAT)7	p3	NAU3401	2	2
D12_137	CCTTTCCCTCCAAAACCCCA	AAGGGAGAAGCCACAAGAGC	(CTG)6	p3	NAU3561	2	2
D13_202	CCCCCAACATGTGAAACGAG	GGTGAGAGCAGTGTGAGGTT	(AG)13	p2	NAU3	1	3
D13_226	GACAATGACTTGCCCACGTG	GGGTCTAACGCACAGAGGAG	(CT)11	p2	NAU96	2	4
D13_684	TCCAGGGATAAGGAACCGGT	TGCTAGATTCATTCGACAACCCA	(GA)14	p2	NAU108	1	1
D13_1569	TGGGTTGGACTTTCATGCCT	AACGTGGTTGTGGATGTTGC	(AC)15	p2	NAU162	1	1
D13_356	TCCTAGTCCAATCATTGACACCG	TGCGAAGAGTAGCTCTGCTG	(AC)11	p2	NAU170	3	2
D13_2719	GAGCTCCACTCCAAAGCCTA	TGGGGCATTCTTCTGCTGAA	(AG)13	p2	NAU699	2	3
D13_1328	GCCAAACCTTGAAATCTGATGC	TGCCTGAGCATTGCATCATG	(GT)12	p2	NAU1645	1	2
D13_1857	AGCTTCCTAAGAGATCCCACCA	TGCACCGAGTGTCTCCCATA	(AAT)12	p3	NAU2443	2	2
D13_2150	GCTGTTGCTGGTGATGTTGG	TCAATGAGTCCTCAGCAGCG	(TGTTGC)3	p6	NAU3468	2	2
D13_1979	GAGGCTAGCTGCAAGAACCA	AGGCCCTATTGCAACACCTC	(AGA)6	p3	NAU3540	2	1
D13_2257	CGTACAGGTTTTAAAGCCAAGCA	TGCCCTCATTTTCAATTCCAAGG	(AT)10	p2	NAU3589	1	2
scaffold494_a02_3	AGACTCTATCGAATGACCCTGT	TGCATTCCCTCAAAAGCCCA	(ATC)11	p3	NAU740	2	2
scaffold1208_a05_3	CCTTCCCACCTCATAATCTGTGT	TGTTTGGCCCAGTGATGGAA	(AG)20	p2	NAU14	2	1
scaffold1240_a05_6	TCCATTGGAGCACATCACCC	TTTGGGGTGGCTTGACAAGT	(AT)10	p2	NAU2233	2	2
scaffold1240_a05_7	CCTCGAACGACTTCCACCAT	TCCAACTGAATCCTTGTTTCGA	(TTC)9	p3	NAU3269	2	2
scaffold1253_a06_2	CAAAGTGTCCCGAGTTCCCA	ACATTGGCCTGCATTTGCTC	(GAA)7	p3	NAU2729	2	1
scaffold1928_a08_12	CCGCCCTCGTAATCTCGATT	CGAGTCTCGGATCGAAGAGC	(TGC)6	p3	NAU2407	2	2
scaffold2972_a11_1	TTCAATGTGGCATTTGGCGG	AGAACATCGACTCGCAGCAA	(TTC)7	p3	NAU364	1	3
scaffold3570_a13_11	GGGCCAGTTCCTTTTCCCTT	CTCCACATCCGCTTCCAGTT	(TG)12	p2	NAU387	1	3
scaffold3573_a13_1	TTGATCTTCCCTCGCCCCTA	GCCATCTTACCCATTCCTCTCA	(AG)12	p2	NAU59	2	1
scaffold3920_d03_15	GCCTGGAATCCCATGTCGAT	GCTAATTTAGCCGGGATTTACACA	(AG)12	p2	NAU91	1	3
scaffold3920_d03_158	CCATCTGCATCGGAGTACCC	GATGGGTGACGGTCATGCAT	(AC)13	p2	NAU200	2	1
scaffold3920_d03_132	AACCGAAGCCAAGTGAAGCT	TGCTTGCAGGCTCTTGACTT	(GAGTGA)5	p6	NAU2907	2	2
scaffold3946_d04_7	GCTCGACGCACTATGTGGAT	ACAGTGAGGCAAGCCAGATC	(AG)20	p2	NAU934	1	2
scaffold3995_d05_4	TACCCCGCTCTTCCTCTTCA	GGAGGGAGGAGACAAGGTCT	(TCT)6	p3	NAU2701	1	2
scaffold4082_d05_3	TGCATCAGTGGCTTTAGGGG	TGGTGGAGGAGCAACAACTG	(TCA)6	p3	NAU3631	2	2
scaffold4085_d06_8	TCGTGCTTGAGAATACGCCA	TCACACACACACACACACCA	(TG)10	p2	NAU3502	1	1
scaffold4317_d09_1	GGTTGCTTCCGATGAGAGCT	ACCCATTATCCAATTGTCCCCC	(AAG)11	p3	NAU3414	1	2
scaffold4380_d09_1	AGTTTGATCTTTGAACGCTCCT	CTTGCTTCCTCACCCAGGTT	(TG)9	p2	NAU1665	1	2
scaffold4569_d11_1	TGGTGCTCTTGGCTTAGCTT	TCAAGTCCCCAAGCGTTTCT	(TTC)6	p3	NAU3240	2	1
scaffold4574_d12_9	CGACGGCGGTTTTCATGATC	GGCCGTGGAGTCTGAGAAAA	(TAT)13	p3	NAU3084	2	2
scaffold4588_d12_1	CCGCTGAACCTCTCATCGAA	GGATCCACCAACACCCTACC	(GA)12	p2	NAU2286	2	1
scaffold4665_d13_2	GCAGCACTGGACTTGGATCT	GCTGGGGGATGCATTTTTGG	(TC)14	p2	NAU3211	2	2
scaffold12162_1	TCTCTGTACTTTACGAAAATGATGGA	ACTTGGAATGACCCAATTGAAAA	(AAT)6	p3	NAU524	9	2
A01_2593	AAATTTGCCCAGGCCCACTA	CGCAAATGAGGGAGGGATGA	(AATA)6	p4	NAU7182	1	2
A01_2893	TGGCACGTGCAATCTTCTCT	AGTCAAAGGAGTTCCGCTGG	(TGT)6(TGCTGT)4	c	NAU7049	1	2
A01_1439	TTCCCCTTCTGAGAAACGGC	TGTCTCCACATTCCCATGCA	(AG)16	p2	NAU6827	2	2
A01_122	GGCTTGCGTGTTCACAATGT	TCACGTCTGGATTGAACAGTGA	(TTC)19	p3	NAU6790	2	2
A01_2648	CACGGTGGCCTTTTGTTGTT	GGGAGTAGAAGGCACCTTGG	(CTT)7	p3	NAU5411	2	2
A01_2634	CGGATATTCTCCAACGGCGA	CCCTCTAAGGCTGCCTCAAG	(GAAGAG)3	p6	NAU5163	2	2
D01_2820	TCGGTTATTTTTGTCGCCATCT	CCTCCCATGGCGAATTTCCT	(TCT)9	p3	NAU5138	4	1
A01_349	GCCAATGTCACAAACCCCAA	TCTGCCCCTCCCCCTTAATA	(CCCAAA)3	p6	NAU5100	2	2
A01_894	GTTGCACTACCTCCACTCCC	GGTGAAGAGACTGTTGCCGA	(CAGCGG)5	p6	NAU4891	1	2
A01_129	CGACGACGAGGATGAGGATG	TATCAGGACAGGAGGACCGG	(GAC)6	p3	NAU4044	3	2
A01_3072	ATAGCAAAGCCAAGTGCCGT	GACAAAAGGCAAGGACACATCC	(ATAC)8	p4	NAU3901	2	2
A01_342	CAAGTGAGACGCCGTCTTCT	ATGTTCCCACCCAGCAGATG	(CAC)6	p3	NAU3714	2	1
A02_2648	TTGCGGCCCTAAACAAAAGC	TCGAACTCATTCTCACCGCC	(GGCGGT)3	p6	NAU5383	2	1
A02_89	CCTGTTGGAGGCATGGGAAT	AATAGCTGCCAGAACCCGTC	(ATGGGG)3	p6	NAU3733	1	2
A03_2554	ACTGAGGTACCAACACTGCC	TGTGATGACAGAGTTCATTCTCAGT	(CTCCAC)3	p6	NAU7042	1	2
A03_788	CACACAGTTTACATCGTCTGCG	GGCAGTGGTTGTATGGAGCT	(CAAAC)6	p5	NAU5443	2	1
A03_2968	TCGTTACCCTGGGAGCTTCT	GACAAGTACCCGGGAATGCA	(GCTCCG)3	p6	NAU5289	1	2
A03_172	TCTTGAATGAAGTGCGGCCT	GCGAAGACAAGCGTGAATCC	(GAGTTG)7	p6	NAU5233	1	2
A03_2739	GTAGCGACTCCTCCAGCAAC	TAAAACCCAGTGAGGCGAGC	(ATGAG)4	p5	NAU5027	3	3
A03_174	GATCGTGCAGCTGCTTCAAG	ACCTATGCGGTCGGAGTTTC	(GATAGG)4	p6	NAU3995	2	2
A03_172	TCTTGAATGAAGTGCGGCCT	GCGAAGACAAGCGTGAATCC	(GAGTTG)7	p6	NAU3839	1	2
A04_1880	TGGCTGAAAGGAAACGAAGAGA	TGTTGCCTTATCCATCTGCCA	(TATG)21	p4	NAU7290	2	2
A04_883	GGGGACTCTCTGTTGGCATC	CATCGCTTCCGCCATTAACG	(CCTCTT)3	p6	NAU5180	2	2
A04_1958	CGTGCAGAGCGGTATTACGT	CGAGCCCTAACAACCATCGT	(AAC)6	p3	NAU3791	2	2
A05_3418	CCACGGTGCTACAGATCCTC	TCCCATTTGAACTAGTTGAGCTT	(ATATT)5	p5	NAU7461	2	3
A05_1425	CGACCCCGAAGACTTGGAAA	CTTCCACTCCAACCCAGCAT	(GAAGAT)4	p6	NAU7137	1	2
A05_3541	TCCTCAGATTTCTCTCCCGT	GCTTGGGTTTGCTGGTTTGT	(CTT)7	p3	NAU5400	7	2
A05_1214	CGGCACACAAAGAAGTTCCG	CTCCAACTCCATCGGTGATGA	(GGTTCA)4	p6	NAU5347	3	3
A05_1061	GCCGTGGAGGTATTACTCGG	TCCTTCCACTACTTCGACCCT	(GGCGTT)4	p6	NAU5273	1	2
A05_3125	GGTGGAGGGTGAGAAAAGGG	TCCGCCCACAGTGAATTTGA	(GTGGAG)4	p6	NAU5149	2	2
A05_3937	CATGAAAGTCGGTTCGGTGC	AGACGACAGTGATGACGACG	(GCTGGA)3	p6	NAU4507	3	2
A05_3785	GTCACCGCAACAGTCACAAC	TCTCTCCCACTTCTCCCTCG	(CT)27	p2	NAU4057	2	3
A05_693	GGAAATTTGGCGACTTCCGT	CGTTCCCCTCTCTCGGAAAC	(ATCAT)4	p5	NAU3935	2	2
A05_147	CAGATGATGACTGCAGCAACA	AGGAGGAGGACGACGATGAT	(TTC)7	p3	NAU3826	2	1
A05_1513	CAACTGAGACCCTAATGCCCA	TGGGCTGTCACTTGTAACCC	(AG)11	p2	NAU3698	2	1
A06_1087	CTGGCCAACCTCTTGTCGAT	GCCTCAGCCATCTGTTCTGT	(CCTCAA)6	p6	NAU7496	3	2
A06_2908	CGATACAAGTTGGGGGATGCT	CTCCGATCCCAACAAGCTCA	(GA)12	p2	NAU6893	2	3
A06_676	AGGTATAGAGGTTGGTGCGTC	CGTAACCCTACTCCGGCAAT	(TCT)22	p3	NAU6871	1	2
A06_2865	CGGATCTTGGGTGGAATCCG	GGACAGCTGATGTGGCAAGT	(CTT)24tttcttt(TTC)7	c	NAU6869	3	1
A06_132	ACCCTGTTTTAACGGCGGAT	TCGAAGATCGTTAACCTGCCA	(AAG)15	p3	NAU6779	1	1
A06_132	ACCCTGTTTTAACGGCGGAT	TCGAAGATCGTTAACCTGCCA	(AAG)15	p3	NAU6776	1	1
A06_2307	CAAATCCCTGGCCCTGGAAT	TGAAAGCCTTAGGATGGCCG	(CTGCTC)3	p6	NAU5434	2	2
A06_2597	CTGAACCTTCCGGCAATCCT	ATACACCACCCCCTATGGCT	(TCTCCG)4	p6	NAU4946	2	2
A07_1942	CCAGGGGAATCACCAAGTCC	GTTGGTGGCTTTGCAGGAAC	(CTCCAC)3	p6	NAU7168	3	1
A07_2629	TTGTTCTCACCGCCTGTCTC	TGCCTCTCAACTCCTCAACG	(GAA)9	p3	NAU6903	2	1
A07_1896	ATCGCTGACGTGGCAAGTTA	TCAGGGCTCAAATGGGTGAC	(AAG)6	p3	NAU6898	3	2
A07_768	GTTCCTCGTCTCTCATCCCG	TCGGGAGCAAGAGAAAGAGC	(GAA)8	p3	NAU5408	2	2
A07_258	GCCGCAATTGTTGTCATCCA	CCTGCAGTCTCCAACACCTT	(GAA)8	p3	NAU5152	2	2
A07_1509	CGGTTGTTTCGTCCATGGTG	AGCAGCTAGGTTCCTTGTCG	(GAT)7	p3	NAU5061	2	2
A07_495	CAGTAACCCTAGCTTCGGGC	CCTGGTTTGGACCCAATCGA	(GAAGAG)5	p6	NAU4956	2	3
A08_997	TGCACCAAAACTGGTTAAGCAG	AGGCTTTGAAAGTTCTGAGGCT	(AGAT)6(AG)9	c	NAU6899	1	1
A08_3218	GTAATCAACAGCCATGGCCG	AAAGAAGTGACTCGGGTGGG	(CTT)6t(TTC)7	c	NAU6761	2	2
A08_541	CTGTCCTTCCCGTCCTGTTT	CACTGGAGTGGAGTATGAACTT	(GGT)6	p3	NAU6737	2	2
A08_2489	AACTCACGACCTCAAAGCCA	CGAGAGGGCCATTGAGTTGA	(CTT)6	p3	NAU5399	2	2
A08_2983	ATTGGCATTTGCACGCTGTT	GTGGTCAGATGGGTGGTCAG	(TTG)7gttatagggatttcctgctcccatcccttggtagtatcctccaccaacaccattcattgctgta(GCT)9	c	NAU5357	2	1
A08_2983	ATTGGCATTTGCACGCTGTT	GTGGTCAGATGGGTGGTCAG	(TTG)7gttatagggatttcctgctcccatcccttggtagtatcctccaccaacaccattcattgctgta(GCT)9	c	NAU5128	2	2
A08_89	GCATTCCACGCATGAAGCTAG	GCAAGCGGTGTAGGGTTTTC	(ATA)7	p3	NAU3904	3	3
A08_2179	CCACTATCTGCTTTGGGGGA	TCATGCGGTCACACACTTGA	(AAAAG)4	p5	NAU3708	1	2
A08_79	ACTTCGATGACCAACTTGGGA	TCACCAAAATGCCTCCACCA	(ATT)8	p3	NAU3668	1	1
A09_2010	AGATGACACGTGGCTCCTTG	GCCACTGTGTACGATGGTCA	(CA)13	p2	NAU6886	2	2
A09_675	TGGCAGCTAAACTTCGAGGC	CATGACCACCGGTATCCACC	(GA)12	p2	NAU6775	2	1
A09_2136	CCAAGCCATTTTCCCCCAAC	ACGCTCCTACGCTGAAAAGT	(AGAAAA)3	p6	NAU6764	2	1
A09_8	CACCACCGCGAATTATGCTG	AGCTTCAGTGGAGCAACCTC	(GAA)6	p3	NAU5468	2	2
A09_1596	TCATCATCATCATTCATCGGGGA	TACTTGATGGGGAGTTGGGC	(CATCTT)3	p6	NAU5350	2	2
A09_630	TTTCCAATTGGCCGCCATTG	CAGAAGGAGGAAGCGAACGT	(AAG)6	p3	NAU5318	2	2
A09_106	TCCGGTACTGGTTCTGGGAT	GCCGGCTGCATTTTCTGATT	(CTTCTG)3cttcttct(TCTTCC)5	c	NAU3888	2	2
A10_3007	CCCTGATACGGGCCTTTGTT	CGGCCACGGCTTAAAATGTC	(CAAT)6	p4	NAU7176	1	2
A10_870	GGAGCACTGGCAGAGAAAGT	ATGATCATGGGCATAGGCGG	(ACGATC)4	p6	NAU7110	2	2
A10_718	CTACCGCCTCCACTTCAACC	ACAACGTATCAAACCCCGCA	(TCT)6	p3	NAU6997	2	2
D07_1541	AACAGGATAGGTGACGTGGC	GTCGGTTTGTTTGTGGGGTC	(AGA)6(ACAAGA)6	c	NAU6785	3	2
A10_2477	TCTGGAGGTTCTGCTCAAGC	CTGCCCATGACAGCCACTTA	(GGTGGA)3	p6	NAU5438	2	2
A10_227	ACACCCAGATGCAGCAAGAA	TGTTGAGCAATGAAACGGTCG	(CAA)6	p3	NAU5359	2	2
A10_169	AGCAGAGGGTTTTCGCTGAA	CTCACTCTCTCTCACCGGGA	(AAGAG)5	p5	NAU5166	2	2
A10_251	CCACATTTGTTCGCACCGTT	AGGTGGTGCTAAGGCTTTCC	(CAC)7	p3	NAU4071	2	2
A10_191	TCCCATTTTGTCTCGTGAGCA	AGAGGGCAAAGGTTCATCGG	(TTC)12	p3	NAU3917	2	2
A11_338	GTCGTCGTCGTCATCGTTCT	TTTCCGGGTTTTCTGCCACT	(TCA)7	p3	NAU7153	2	2
A11_1494	GACAACCTTCCTCTGCCGAA	GCGGTAACTGATTGCGCATT	(CTGCCA)3	p6	NAU6999	2	1
A11_3399	GGCTATCTACACCGCTCGTC	CAAAGCAAGGTTCTGGCCAC	(GA)10	p2	NAU6905	2	2
A11_82	CGCCAATTCCCAGACCTTCT	GCAGAGGGTTTTGTTGCTGG	(TCAAA)5	p5	NAU5461	2	2
A11_3357	TGAGCTGTCTGTTTGGTCCA	TGGAACTGAAGGACTTGGGG	(TCA)8	p3	NAU5428	2	2
A11_111	TGGCGGATACAGCTGTTGTT	GCTGTGAGAGCTTTTGTGCC	(TCA)6	p3	NAU5192	2	3
A11_2976	ACCGTCTTGATCTTGGAAGCT	ACATACATCCCTAAAACAACCCAGA	(TTTTA)4	p5	NAU4962	2	2
A11_18	GCAGGCACCAGTTTCAATCC	GGGTGGAAGGACGATCATCC	(CT)13	p2	NAU3748	2	2
A11_2835	ACAGTTATGGTGGGTGCAGG	CATCTGCAACAACAGCCACC	(CCTCCA)3cctccg(CCT)6	c	NAU3704	2	1
A11_2832	CCCCTCAGCTGCATCATCAT	TGACCTTCAACAGTGCAAGGA	(CAG)12	p3	NAU3703	2	2
A12_2657	TTCAGCTTTTGAACTGGCGC	TGCTTGTGGGAGTAATGGTGA	(TC)16	p2	NAU6878	2	2
A12_497	TGAATGATGAGGCAGGCCAA	ATTGAGTTTGAGAGGGGGCC	(ATATC)4	p5	NAU6756	2	2
A12_2285	CTCAACCTTGCAAACGACCG	GCTTCCTGAAATGTGCTGCC	(GAAT)5	p4	NAU5419	2	2
A12_2775	ACTTGCCTTTTAAGCCCCCT	GCACAAACAATGGCAATGCA	(TTC)6	p3	NAU5321	2	2
A12_3157	CAACCCTTTTCCCTCCTGGT	AGAGCACTAGCACTAGCACG	(TG)14tttgtg(AAAAAT)4	c	NAU5306	2	1
A12_2983	ATCAGCGGTCCATCGGAATT	GACGCCGACCTAGAACAAGA	(AAAATC)3	p6	NAU5204	2	2
A12_1835	CTGAGGCCACCACATATCGT	CCCATGACCGCCTCTTATGG	(TTC)10	p3	NAU5043	2	2
A12_103	CTGGAATGGCTCCTCAATGGT	GGACAGCTACACAGGCACAA	(GTG)6	p3	NAU4047	2	2
A12_1096	AAAGGAATTTCCCCACCCCC	TGTGCACTTGAATGGAGAGGT	(ATG)7	p3	NAU3920	2	2
A12_254	CAGAATGGTGCGGGTAGAGG	GTACCAGCAGCAGCAACAAC	(GAT)6	p3	NAU3862	3	2
A12_2690	GTGAATGGGTGGAAGCCTCA	TTCCTCATCATCGCTACCGC	(GAT)7	p3	NAU3851	2	3
A12_3129	ATGTAGCAACTGAGGCCACC	GTCATCGGCTGTTCCACTGA	(GATA)6	p4	NAU3778	1	2
A12_2843	CGTAAGGATGTGGGGCTTGT	CATCGAGTGCGGTTGAGGTA	(GAT)11	p3	NAU3713	1	2
A13_194	CCATCTTTCATTGCGGCTGA	AACCAAGCAAGGAACGAGGT	(TGC)6	p3	NAU7471	1	2
A13_2532	GGAGCTGTCGAAGTGAAGGA	GGCCTCATCATGTCATGGGA	(TGTGT)4	p5	NAU7028	1	2
A13_150	TTTGCTGGCGTGACTACACT	AGCAACAGTCACATTAGAAGAAACC	(GAA)10	p3	NAU6699	1	1
A13_1837	AGCAAATCCCACTTCCCTGA	TCTACCTCCTGATTTCCCCA	(CT)9	p2	NAU5392	2	3
A13_2137	CCAACTGGACTCTCTGCAGG	GGTCACGGGCTCATCATCAT	(CTG)6	p3	NAU5364	2	1
A13_2633	AAAGCACTGGCAAGCACAAG	AAATCCTCCTGCCAAAGCCA	(GCTTTG)3	p6	NAU5345	2	3
A13_2449	AGCTTCATCCAACGGCTCAA	AAGCCCATTTGTCGTTGACG	(CAC)7	p3	NAU5275	2	2
A13_106	GTGAGAGAAACGGAGCACCA	GAGAGCAGTGGGAAGCATCA	(ATT)8acagccccagaacccccccaaaatacaaagcatcacctctgcac(CAG)6	c	NAU5110	2	2
A13_2258	GTCAGTGAGTCCTCAGCAGC	GGAAGCGAGAAATTGCCTGC	(CAACAG)4	p6	NAU5109	2	2
A13_2607	TCGGTGAACCTCGAACTTGG	TGTTGGGTTTCCAGACCAGT	(TTCTGC)3	p6	NAU4871	2	2
A13_2815	TCGAGTTTGGCATGGTCCAA	AGACCTCCTCCCGGGTTTTA	(A)18	p1	NAU3991	1	3
D01_2545	GCCCAAAATAGAGTTGAGCCC	TTTCCCACACCACGGATCAG	(AGC)8	p3	NAU7096	2	2
D01_740	TGAATGTGAGTGGTATGGCCA	TGGTTGAGTCATCATCACTCCA	(AAG)24aat(AAG)8	c	NAU6880	1	1
D01_595	TGGCAGTTCAAGCTCCAGTT	TCTGACTCCTTGCAAGCCTC	(TGA)12	p3	NAU6768	2	1
D01_2366	AGCTTGGACCCGATGATCAG	CACACTCACTCACTCGCTCA	(GA)18	p2	NAU6584	2	2
D01_2650	GCAGGTGGACCTTGATGGAG	GACCCATGAGGAGGAAGTGC	(AGA)6	p3	NAU5302	2	3
D01_681	CCCCATTCCAACCCCCTTTT	ACGTTATGGGCGTTTGAGGT	(CA)10	p2	NAU5172	2	1
D02_2916	GCGGCAGAGCATAGGTAGTT	CTCACTCAGATGCTCCGGTC	(CTC)6	p3	NAU6728	3	1
D02_2019	GCGACCGATTCAAAAGCCAT	CCCTTTCTCTTGTTTCCTGCG	(AG)9	p2	NAU6416	1	2
D02_279	GTCTGTTGGGGTTCTTGGCT	CGTCACACCCTTCACCTTCA	(TCT)16	p3	NAU5467	2	2
D02_2406	TGGCCTTCCTTCTTTGCCTT	TCCAACCTGTTTCCACACTGT	(CAT)9	p3	NAU3913	2	2
D02_2756	GGGGTTTTCCAGATTGGGGT	TGGGCACTTCTCAAAGCCAT	(TTC)6	p3	NAU3820	1	1
D03_2009	TCGTTCCACCTTTCGTCAAT	AGATGACCATCAACGAACAAAAA	(TTC)10	p3	NAU5260	2	1
D03_15	GACCCAGGAGGCCATTTACC	CGCTGCCAGCTGATAGTTGA	(TTC)6tttta(TTCT)6	c	NAU5111	2	2
D03_1621	ATGATGTTCGTGGTGGTGGT	AGTCCTTTGGCTGGGTCATG	(GTG)6	p3	NAU4052	6	2
D03_118	CCGACAACGTTGATCAGAGC	ACTTGGGGTCATAAGAGAGAGC	(GAA)9	p3	NAU3684	1	2
D04_2178	ACGAAAATGCGTCGGACATG	CCAAGAGTTGCCACTAGCCT	(GA)22	p2	NAU7579	3	3
D04_2357	AGCTCACACAGATGGAGTTTGT	TGCAGGGCCAAGTGTGAATA	(AAT)6	p3	NAU6993	2	2
D04_2357	AGCTCACACAGATGGAGTTTGT	TGCAGGGCCAAGTGTGAATA	(AAT)6	p3	NAU6992	2	2
D04_481	GAAAAAGGAGGCCACATCGC	TCTGAAAATGTCTTACAACCAAGGT	(TTC)8	p3	NAU6774	1	2
D05_2297	ACGGTATTTGTGGTGGTGCT	GGAACACCTATAGAGCCAGCC	(TGT)8	p3	NAU7358	3	1
D05_134	CAGTTAGGGTTTCCGGCCAT	AGAGTGGGAAGAAGAGCTCTCA	(AAG)7	p3	NAU7067	2	1
D05_897	CCCGGGGGCAGGAAAAATAA	ACCCCATTTCAGACACCAGC	(TTC)10	p3	NAU6863	2	1
D05_295	GACGTTTTGGGAGGAGGAGG	GTAGTGGTCCGAGCAAAGCT	(GGCGGA)3	p6	NAU5387	2	2
D05_597	GGTTGCCGCCATGAATCTTC	GCAAAGGAAGGCAAAGGCAA	(CAAAAC)4	p6	NAU5015	1	2
D05_314	AAGAAAGGAGGGAGGGACCA	GCATGGATGTGGTGGTGAGA	(CCCTT)4	p5	NAU4884	2	1
D05_1721	AATGAGGGGAAAGGGAGGGA	TTAGGGAGGGGAAAGGGGAG	(TC)9cct(TC)9	c	NAU4055	1	2
D05_3211	TGTGTTAAATTTGAAATTCGCCATTG	ACTGAAGCTCACGACAATTTGT	(AT)11	p2	NAU3946	1	2
D06_502	ACGGGGTAACAAGTTGACATGA	TGTTTGTTGGGTGGCAATTCC	(TTC)8	p3	NAU6900	2	1
D06_1813	CGGTGAGCTATCCTTGGTCC	GCCGAACAATTTTTGAACCTTCC	(TGAT)6	p4	NAU6379	5	1
D06_2179	TCCTTACCCCGAGATCCCTG	TGCTTGCATCAAGAGAGGGG	(CAGAAC)5	p6	NAU5373	2	2
D07_2601	CGCCACCATCTCCGTTTTTG	GCCAGTGGTAGCCATGGATT	(CCACCG)4	p6	NAU5439	2	1
D07_554	CTGCACATTCAAACGCCACA	CAACTTTGCCCCGACACTTG	(TG)11	p2	NAU3918	2	1
D08_2599	CAACATAGAATCTTGCAGGGCA	CAACCCAAGTTGGTTTCACCA	(AAG)6	p3	NAU7616	3	0
D08_2807	AGCAAAAACGAGACAGACCCT	GCAAACTTCGAAAACCCGGA	(AAATCC)3	p6	NAU5312	2	2
D08_1324	CACTATGCCACGTCTCTGCT	CACTATGGTGGAGGAAGCCC	(ATC)8	p3	NAU3988	2	2
D08_2338	TCCTTTCCATGGTTGCCTCC	TTAAGTGGGAGGAGCATGGC	(TCC)7	p3	NAU3964	2	3
D09_772	TCTGTGTTCGAACCCCTGTG	GAGTGGGAAACGTAGGCACA	(TATTC)4	p5	NAU7500	1	1
D09_104	TCCGGTACTGGTTCTGGGAT	AGTCCTGTTGCTGTTCCCAG	(CTTCTG)4cttct(TCTTCC)3	c	NAU6064	2	2
D09_1656	TGTGTTTAGGCTTGGGTTTGC	TCACACGTCCCAAAACACCT	(TGGA)7	p4	NAU3967	2	2
D10_127	GATTGAGGACGAGGAGCCAG	TTTTGCCTAGGCTCCTCAGC	(GAGGAA)4	p6	NAU6755	1	2
D10_545	TCAAATAAGCGTCGGAGGGG	GTTGCAAGGAGGACAAACCC	(GTGACA)3	p6	NAU6720	2	1
D10_195	GCGATGCTTTGAAGTTGCCT	TCACTGGACTGAGCCCAAAA	(TCTTT)4	p5	NAU5307	2	2
D11_2757	ATGTCTTTGGTGCTGGATGT	GGAATTACACCTACACAACAGCA	(AT)10	p2	NAU7328	9	2
D11_758	AAACAAAACGTGGCCCCAAC	CGACCTCCCCGGATTCAATG	(TTTTC)5	p5	NAU7217	2	2
D11_860	CCGTGACTCCTCTTACCCAC	TTGCTCTTGACCCTTCCACC	(CCTAA)5	p5	NAU7140	1	1
D11_611	TGCGGCATAAGAGAGCTTGA	GGCTGACATAGGCCTCGATC	(AT)13(AG)14	c	NAU6891	3	2
D11_1071	CCGCCACACTCAAGCTCTAA	TCCTCCATCTCTCTGCCCTC	(AGAGGA)5	p6	NAU4855	4	3
D11_1849	GGCTTTGAAGGGGTGGAAGA	TGGGCTAAACCAACTCACCC	(CTG)8	p3	NAU3792	2	2
D11_2313	GCGCTTGAGCTTGTTTTCCA	AAAAGCCCTCCAACCACCAA	(TGC)6	p3	NAU3754	2	2
D11_328	ATCCGACCCAACACAGCATT	GGTACGCGTGCATATCGGTA	(TA)10	p2	NAU3731	2	2
D12_2564	TGTGAACATCAAGTGCTACCGA	AGGGGAATGCATATCAACATAGCA	(TTA)7tccagaagctacagaaacactatagata(TCATGT)4	c	NAU5462	2	2
D12_83	TTCCAGTAGGACCCCATCGT	AGATTGATCGGTGGGGGAGA	(CTAACA)5	p6	NAU4925	2	2
D12_250	GCCACAATGACAGCTACCCT	TGAGCGTAAGAAGCCAGCTC	(GAT)7	p3	NAU4090	2	2
D12_333	CCACGAGTGCCCAATTGTTG	GAGCTCCCACCATCCATCAC	(CAATGG)4	p6	NAU3897	2	1
D13_1807	TTGACTACGTTGCTGGCCAT	ACTGCAAAATGGTAAAGAAAAACAGT	(TAATAT)3	p6	NAU7215	2	2
D13_622	GAACCGTACGTTCTTGCTCT	TACCCGACCTATGCCTACGT	(TCT)22	p3	NAU6872	1	2
D13_2422	ACTTCAACGTCTTTCGCTGC	GTGCTCGTAAACAGCAGCAG	(GCAGGA)6	p6	NAU6724	2	2
D13_667	ATGTCCAGCCAACAACAGCT	GTGGATTCTGCTGCTGTTGC	(GCA)6	p3	NAU4104	2	2
D13_339	TGGTGTCGAATGTTTGCAGC	GGTGTTGAATTTGGGTTTGGGT	(GAT)8	p3	NAU3948	2	2
D13_2589	TGCCTGCTTTAGCCAAGAAA	CCCTCTCCAATCCCCTCCTA	(CAC)9	p3	NAU3861	2	2
D13_2675	AAGCCCCAAAAATCAACGGC	AACCGAGTTGACCATCTCTGT	(TGT)7	p3	NAU3827	2	2
D13_118	TCCACAGTGCGAGGACTAGA	TCTGAGTTCCGTACACTCAGC	(TTTTTA)5	p6	NAU3685	2	3
scaffold266_a02_3	GGAAGCCGTGAGAAAGACCT	ACATGTTTGCAGACCAGGACT	(CAG)6	p3	NAU5134	3	1
scaffold637_a03_5	TAATCCCCTCTTGCTGCAGC	CTGCTCAAGAAGGCCTGTCA	(TCA)7	p3	NAU7077	2	2
scaffold1240_a05_6	TCCATTGGAGCACATCACCC	TTTGGGGTGGCTTGACAAGT	(AT)10	p2	NAU3828	2	3
scaffold1307_a06_1	TACTCGTCGGGATTGTGGTC	AGCACCAATCAGTAAGTGCAAG	(AG)14	p2	NAU6792	1	1
scaffold1918_a07_15	GATAGGGGTGCGCACGATAA	CCGAAGATGCCGCAGATTTG	(ACC)8	p3	NAU4030	2	2
scaffold1941_a08_9	GCTTCTCTCCTCATCGCCTC	TCCTCCGTATTTTCTCATCAACCA	(TTTA)6	p4	NAU4900	2	2
scaffold2531_a10_2	CAATGGCAATGGCGAGTGTT	ACTCTTCGTCCGCAGTTGAG	(AAAG)5	p4	NAU7052	1	2
scaffold2747_a11_1	CTTCTCACGACCCTTGCCTT	CAGCCTATAATAAGATGCCACATGG	(GA)11(GT)9	c	NAU6789	3	2
scaffold3928_d03_2	GGAATGGAAGGAGCATCTTGC	GTTCCCTTTTCGTTTTGGTTCCT	(GTTT)5	p4	NAU6542	1	1
scaffold4075_d05_10	AGTTCATCACCATTTCATCAGCT	GTCTCGCAGCGTGGGATATA	(AAG)13	p3	NAU6787	4	3
scaffold4190_d07_6	TTCAGTTGTTGCGTCGGAGA	TTATTGATGCTGGCTCGGCT	(GTT)6	p3	NAU5024	2	2
scaffold4418_d10_1	TCTCTTCTGTTTCTTAACATGGGT	ACAGAGGCTTGTGAAATGGTC	(AAAAG)5	p5	NAU6780	1	1
scaffold4504_d11_6	CACTTCCAGGGACGCATGTA	AGGTGTGGGGAATCATGGAAC	(AGA)15	p3	NAU6809	2	2
scaffold4588_d12_1	CCGCTGAACCTCTCATCGAA	GGATCCACCAACACCCTACC	(GA)12	p2	NAU3720	2	2
p1-6: Motif type from mono- to hexa- nucleotides
c: Compound type
